# Supplementary material for: Soil origin and plant genotype structure distinct microbiome compartments in the model legume Medicago truncatula
Source: Microbiome. 2020 Sep 28;8:139. doi: 10.1186/s40168-020-00915-9 (PMC7523075; doi:10.1186/s40168-020-00915-9)
Supplement: Supplementary file 2 — Additional file 1:. Table S1 Full matrix of sequence counts for OTUs (retained) with sample identification. Listed in sample name are soil location (C – Corsica; F – France), genotype (1, 27, 96), replication number (a, b, c, d, e), and plant compartment (L – Leaf; N – Nodule; R – Root (endosphere); and S – Soil (rhizosphere)). [file 40168_2020_915_MOESM1_ESM.xlsx]

## Sheet: Sheet1
Table S1 Full matrix of sequence counts for OTUs (retained) with sample identification. Listed in sample name are soil location (C – Corsica; F – France), genotype (1, 27, 96), replication number (a, b, c, d, e), and plant compartment (L – Leaf; N – Nodule; R – Root (endosphere); and S – Soil (rhizosphere)).
Samples	Otu00001	Otu00002	Otu00003	Otu00004	Otu00005	Otu00006	Otu00007	Otu00008	Otu00009	Otu00010	Otu00011	Otu00012	Otu00013	Otu00014	Otu00015	Otu00016	Otu00017	Otu00018	Otu00019	Otu00020	Otu00021	Otu00022	Otu00023	Otu00024	Otu00025	Otu00026	Otu00027	Otu00028	Otu00029	Otu00030	Otu00031	Otu00032	Otu00033	Otu00034	Otu00035	Otu00036	Otu00037	Otu00038	Otu00039	Otu00040	Otu00041	Otu00042	Otu00043	Otu00044	Otu00045	Otu00046	Otu00047	Otu00048	Otu00049
C_1a_L	7	124	19	75	2	0	2	0	0	0	0	0	0	0	0	0	0	0	0	0	0	0	0	0	0	0	0	0	0	2	0	0	0	10	0	1	0	1	1	0	0	0	0	0	0	0	0	0	0
C_1a_N	6697	81	2	50	0	1	6	22	0	2	1	3	775	1	3	0	0	40	0	1	1	0	0	0	1	2	1	5	0	1	0	1	1	4	1	0	0	0	0	0	1	1	1	1	1	1	0	0	0
C_1a_R	33	377	137	169	71	2	1	2	0	0	5	4	0	1	0	0	0	8	1	0	2	0	2	0	3	5	2	0	0	0	2	1	2	19	0	0	1	0	0	1	0	2	3	0	2	0	1	0	0
C_1a_S	8	40	28	21	5	18	15	51	9	23	161	30	1	39	2	0	2	1	1	1	9	1	11	60	19	16	8	6	8	35	12	17	1	10	0	1	3	1	1	19	2	8	1	25	16	2	66	3	13
C_1b_L	4546	15	10	6	0	1	0	0	0	0	0	0	0	0	1	0	0	1	1	1	0	0	0	0	0	0	0	0	0	0	0	1	0	0	0	0	0	1	0	0	0	0	0	1	0	0	1	0	0
C_1b_N	10719	155	0	64	5	7	3	6	0	3	2	1	0	0	0	0	0	1	2	0	1	0	2	0	1	1	0	1	1	2	0	0	0	25	0	0	1	0	0	1	1	3	0	1	0	0	0	0	1
C_1b_R	116	143	1	58	34	6	17	30	0	5	0	11	7	6	18	3	3	101	11	0	11	13	0	0	2	6	8	8	2	8	0	7	0	18	0	1	1	3	3	2	16	46	6	4	1	4	0	5	0
C_1b_S	11	36	37	16	5	3	25	90	2	29	103	37	4	44	2	0	1	1	0	0	18	2	128	45	22	6	14	3	16	34	25	26	2	3	0	2	0	3	1	14	11	4	7	36	3	9	32	18	8
C_1c_L	5457	51	1021	16	0	0	1	0	2	2	0	2	0	0	0	0	0	0	0	0	0	0	0	0	1	0	1	0	0	0	1	0	0	13	1	0	0	0	0	0	0	0	2	0	0	0	0	0	0
C_1c_N	8488	17	1	3	1	0	2	0	0	0	0	0	2	0	0	0	0	0	0	0	0	0	0	1	0	0	0	0	0	0	0	0	0	3	0	0	0	0	0	0	0	1	0	0	0	0	0	0	0
C_1c_R	23	66	12	79	5	6	17	15	3	22	1	1	0	0	62	0	0	34	1	0	0	0	0	145	0	2	3	0	0	4	0	0	2	6	0	0	0	2	0	0	0	7	0	2	11	0	0	0	0
C_1c_S	1809	117	64	53	5	3	18	46	7	24	75	34	2	43	2	0	3	91	1	0	4	0	36	23	19	5	11	9	6	37	12	9	3	14	1	3	4	1	3	3	6	2	9	13	33	1	88	8	5
C_1d_L	6	17	53	3	4	5	26	85	9	17	306	25	1	28	2	1	2	0	1	0	20	2	113	29	38	27	11	13	7	22	105	16	0	1	0	3	4	4	1	16	8	7	7	28	7	3	33	9	3
C_1d_N	2213	4	52	4	0	7	31	77	10	18	216	37	2	25	1	0	2	0	2	0	11	0	34	32	39	8	9	6	6	39	54	9	1	0	0	1	5	2	3	4	3	2	8	17	30	0	70	13	9
C_1d_R	1833	322	143	136	99	1	1	2	0	2	3	9	1	1	0	0	0	7	0	0	1	0	0	0	3	1	3	0	0	1	2	2	0	16	0	0	0	0	0	1	0	0	3	1	3	0	2	2	0
C_1d_S	13	13	334	6	41	173	142	254	41	200	271	112	7	92	12	50	44	2	24	3	66	42	99	119	54	49	45	20	65	174	91	56	5	3	17	57	26	5	10	51	28	42	32	53	42	28	111	41	43
C_1e_L	3197	29	4233	14	1	2	0	0	0	2	0	0	10	0	0	0	1	4	0	1	0	1	0	0	0	1	0	0	0	2	0	0	0	11	1	0	0	3	0	0	1	0	0	0	0	0	0	2	0
C_1e_N	9891	23	4	11	0	2	1	0	0	0	0	0	1	0	1	0	0	22	1	0	0	0	0	0	1	0	0	1	0	1	0	0	0	2	0	0	0	0	0	0	0	0	0	0	0	0	0	0	1
C_1e_R	508	606	0	297	51	1	5	0	0	0	0	0	0	1	0	0	0	15	0	0	0	0	0	0	2	0	0	0	0	3	0	0	0	17	0	0	1	0	0	0	0	0	1	0	85	0	0	0	0
C_1e_S	14	3	24	0	47	318	34	65	124	87	52	45	4	37	0	30	30	1	99	4	22	20	26	26	18	19	37	8	29	17	10	16	1	1	3	24	11	6	7	11	15	16	14	22	1	17	3	11	17
C_27a_L	9	137	26	56	2	10	28	65	15	32	417	32	0	25	0	0	0	1	9	0	3	2	12	59	131	27	15	6	7	38	40	18	3	12	0	1	6	3	3	21	7	10	5	22	9	0	94	7	5
C_27a_N	7597	28	1000	13	1	0	0	0	0	1	0	0	0	0	0	0	0	0	0	0	0	0	0	0	0	1	0	0	0	1	0	0	0	10	0	0	0	0	0	0	0	1	0	0	0	0	0	0	0
C_27a_R	1207	669	1	192	2	10	4	11	0	3	0	9	243	4	3	1	4	48	9	2	0	0	1	3	1	2	1	1	0	1	0	1	0	27	1	3	3	0	0	0	10	2	0	1	5	0	0	1	1
C_27a_S	29	534	27	194	13	2	38	183	22	60	44	46	0	117	5	0	1	9	5	0	6	4	12	112	17	27	20	6	21	23	6	46	3	24	0	6	6	3	0	7	7	15	7	64	14	0	39	9	7
C_27b_L	13	46	2	20	8	1	0	0	0	2	0	0	0	0	0	0	0	0	0	0	0	0	0	0	0	0	0	0	1	0	0	0	0	10	0	0	0	0	0	0	0	0	1	0	0	0	0	0	0
C_27b_N	6979	8	25	3	0	36	14	15	28	32	13	6	0	9	3	6	7	1	3	0	6	7	2	1	1	7	9	0	6	4	1	4	1	1	10	6	4	2	1	1	2	4	1	1	1	6	1	7	2
C_27b_R	201	133	2	91	33	0	0	0	0	0	0	0	0	0	0	0	0	0	0	0	0	0	0	0	2	0	0	0	0	0	0	0	0	9	0	0	0	0	0	0	0	0	0	0	0	0	0	0	0
C_27b_S	7	10	14	4	5	20	26	106	2	15	68	29	2	55	0	0	1	0	1	0	12	3	14	21	58	16	14	3	6	9	0	37	3	2	0	1	3	1	2	5	10	12	11	30	0	1	62	6	12
C_27c_L	2337	164	0	96	2	0	0	0	0	0	0	0	0	0	0	0	1	0	0	0	0	0	0	0	0	2	0	0	0	0	0	0	0	8	0	0	0	0	0	0	0	0	0	0	0	0	0	0	0
C_27c_N	367	213	4	98	50	0	5	0	0	0	1	0	0	0	1	0	0	14	1	0	0	0	0	0	0	1	0	0	0	3	1	0	0	22	0	0	0	1	0	0	2	0	0	0	93	0	0	0	0
C_27c_R	9312	44	4	15	0	1	1	3	0	2	3	1	3	2	1	0	1	0	0	0	0	0	1	11	2	5	1	0	0	4	2	4	0	5	0	0	0	1	0	3	1	0	1	1	0	1	0	0	0
C_27c_S	20	3	43	3	27	79	102	274	38	201	78	71	10	111	5	47	25	1	16	6	45	32	79	149	80	36	26	28	58	38	31	61	18	0	10	30	18	3	2	17	32	20	21	68	6	13	4	49	16
C_27d_L	7380	2026	59	1035	31	0	2	1	0	3	0	0	1	1	0	1	0	0	4	0	0	0	0	0	4	0	0	0	0	0	0	1	0	58	1	0	1	0	0	0	0	0	0	0	0	0	0	0	1
C_27d_N	7594	103	0	33	0	1	0	0	0	0	0	0	0	0	0	0	0	0	1	0	0	0	1	1	0	0	0	0	0	0	0	0	0	20	0	0	0	0	1	0	0	0	0	0	0	1	1	0	0
C_27d_R	24	629	8	236	0	0	2	0	0	0	10	5	2	3	0	0	0	18	2	0	0	0	4	1	0	2	0	1	0	4	0	3	0	33	0	0	1	1	1	0	0	0	2	3	6	0	0	1	0
C_27d_S	0	1	3	0	4	0	7	37	1	5	12	13	0	17	0	0	1	0	0	0	5	1	24	8	19	6	3	1	7	6	17	8	2	0	4	0	2	0	0	4	7	5	5	5	2	3	15	5	4
C_27e_L	1	4	0	6	2	0	0	0	0	0	0	0	0	0	0	0	0	0	0	1	0	0	0	0	0	0	0	0	0	0	0	0	0	0	0	0	1	0	1	0	0	0	0	0	0	0	0	0	0
C_27e_N	12908	12	1	7	1	1	1	1	0	0	0	0	0	1	0	0	0	0	1	0	0	0	0	0	0	0	0	1	0	0	0	0	0	3	0	0	0	0	0	0	0	0	1	0	0	0	1	0	0
C_27e_R	988	135	14	67	4	2	3	3	0	1	13	15	9	9	0	0	1	15	3	0	1	0	0	2	6	8	3	3	2	14	3	1	0	7	0	0	1	9	3	2	0	3	2	7	0	0	7	2	0
C_27e_S	0	1	35	1	2	0	4	27	0	1	23	13	0	9	0	0	0	0	0	0	8	1	29	9	19	5	7	2	1	7	1	4	0	0	1	1	3	0	0	5	5	1	5	3	1	1	12	2	6
C_96a_L	25	118	47	57	6	54	90	103	243	107	5	46	0	21	3	5	37	3	72	10	18	24	16	3	13	4	9	6	28	12	0	13	9	16	15	15	21	3	8	11	34	13	40	6	1	19	1	17	15
C_96a_N	8031	28	0	13	1	0	0	0	0	0	0	0	0	0	0	0	0	0	1	0	0	0	0	0	0	0	0	0	0	1	0	0	0	12	0	0	0	0	0	0	0	0	0	0	0	0	0	0	0
C_96a_R	5305	55	1	27	2	0	49	37	0	1	0	15	12	3	59	0	0	1	3	0	0	1	0	0	1	5	8	139	0	9	1	0	1	8	0	0	0	0	2	3	4	3	0	0	0	0	0	9	0
C_96a_S	4909	9	1	3	2	6	5	10	0	5	7	7	0	1	0	0	0	0	0	0	3	0	13	21	8	0	2	1	0	3	2	5	0	0	0	0	2	0	1	1	0	0	0	4	2	1	15	2	0
C_96b_L	27	18	7	12	1465	94	11	0	0	1	0	31	0	0	0	3	0	0	0	1	0	0	0	0	0	0	0	0	0	6	0	0	0	1	0	0	1	11	2	0	0	0	3	0	0	1	0	0	0
C_96b_N	6079	544	1	295	2	1	9	1	0	0	7	10	0	1	0	0	0	5	0	0	0	0	0	0	0	3	2	13	0	1	4	0	0	27	0	0	1	0	0	0	1	0	1	0	3	0	0	1	1
C_96b_R	2630	4	5	3	24	1	22	25	14	12	0	12	118	24	79	12	5	7	5	25	1	5	0	2	1	20	32	1	3	8	0	17	2	1	37	3	9	5	14	5	5	4	3	5	0	21	0	32	8
C_96b_S	26	56	36	29	2	13	15	74	8	13	39	33	2	25	2	2	2	1	3	1	28	4	27	25	35	9	10	1	8	25	72	29	4	8	0	4	1	2	0	9	9	3	5	37	3	3	14	12	4
C_96c_L	41	203	224	121	4	27	53	0	0	7	6	49	133	5	1	4	2	4	8	3	3	0	0	0	2	12	3	243	0	8	0	0	450	11	0	1	2	1	0	0	1	3	8	1	0	1	1	1	1
C_96c_N	19	4	86	2	3	35	11	57	10	13	278	65	5	51	0	0	3	0	2	0	8	2	30	27	49	36	23	1	13	86	159	19	0	0	0	3	4	8	4	6	10	2	7	16	2	3	34	5	2
C_96c_R	6187	626	6	257	3	8	13	3	0	5	3	2	0	1	10	0	2	8	2	0	0	2	4	1	0	9	5	0	2	3	0	1	0	21	4	0	1	0	7	0	0	0	4	4	24	2	3	2	0
C_96c_S	24	43	23	25	4	19	100	52	3	13	46	30	11	12	55	0	0	4	2	0	4	2	13	61	6	13	9	107	7	16	10	7	2	5	0	3	0	5	0	2	8	6	7	14	12	0	49	18	2
C_96d_L	25	143	25	64	99	0	0	0	0	0	2	0	0	1	0	0	0	0	0	0	0	0	0	0	1	0	0	0	0	0	0	0	1	14	0	0	0	0	0	0	1	0	0	0	0	0	0	0	0
C_96d_N	8341	16	7	12	49	80	62	69	150	46	21	38	4	25	2	33	43	0	70	49	34	32	12	2	12	15	25	11	60	24	0	18	2	0	89	18	26	11	11	9	21	8	30	11	6	51	2	24	18
C_96d_R	40	161	170	90	48	93	93	116	86	47	27	101	103	34	3	38	73	5	37	1	27	37	31	0	8	11	20	294	20	27	0	20	524	6	41	5	27	13	10	28	42	26	45	11	3	19	4	13	33
C_96d_S	16	27	48	15	11	8	35	124	11	46	63	53	4	47	5	5	3	0	2	16	19	7	26	52	16	16	14	10	34	30	62	32	7	1	19	7	10	3	3	9	10	14	23	26	6	3	27	14	10
C_96e_L	17	157	34	74	118	0	1	0	0	0	0	0	0	0	0	1	0	0	1	0	0	0	0	0	1	1	0	0	0	1	0	0	1	14	0	0	0	9	0	0	0	0	0	0	0	0	0	0	0
C_96e_N	13460	9	0	10	1	1	1	0	1	0	0	0	0	0	0	1	1	0	0	0	0	0	0	0	0	0	0	0	0	0	1	0	0	4	0	0	0	0	0	1	0	0	0	1	0	0	0	0	0
C_96e_R	100	528	1	218	0	0	3	1	0	2	3	10	0	1	2	0	0	2	0	0	0	0	1	0	4	4	2	13	3	7	1	0	0	11	0	0	1	0	0	0	0	1	5	0	1	0	3	1	1
C_96e_S	5767	10	86	4	3	41	13	38	7	19	87	50	3	40	3	0	2	0	2	0	8	1	25	31	66	14	9	1	13	71	60	26	0	2	0	3	10	4	6	2	4	4	4	27	4	0	20	8	3
F_1a_L	6	30	4	17	41	0	0	0	0	3	0	0	0	0	1	0	0	0	0	0	0	0	0	0	0	0	0	1	0	0	0	0	0	5	0	0	0	0	0	0	0	0	0	0	0	0	0	0	0
F_1a_N	806	2	25	5	205	325	247	8	48	51	30	65	3	34	22	124	56	6	59	73	96	133	40	2	1	15	31	30	6	36	0	6	20	0	0	0	55	21	43	71	71	56	5	8	0	4	0	5	51
F_1a_R	28	689	7	339	1	1	2	1	0	5	11	1	0	1	0	2	0	12	4	0	0	2	5	0	6	6	4	4	2	1	4	0	145	19	0	0	0	0	0	0	1	0	0	5	0	0	3	0	3
F_1a_S	1890	18	7	3	52	32	65	92	246	143	15	58	1	21	6	9	42	5	77	10	49	26	21	1	3	8	30	15	55	8	0	20	6	1	10	33	23	11	9	9	26	21	34	5	2	17	1	13	19
F_1b_L	8339	41	0	26	1	0	1	1	0	0	1	0	0	0	0	0	0	0	0	1	0	0	0	0	0	0	0	0	0	0	0	0	0	3	0	0	0	1	1	0	0	0	0	0	0	0	1	0	0
F_1b_N	4867	142	13	111	14	0	5	0	0	1	0	0	0	0	0	0	0	1	1	0	0	0	0	0	0	1	0	0	0	0	0	0	0	12	0	0	0	0	0	0	0	0	0	0	1	0	0	0	0
F_1b_R	13	1	10	0	77	66	69	98	122	41	4	51	1	30	3	14	54	0	48	6	34	27	19	0	19	17	16	5	57	25	2	13	4	0	88	22	18	11	6	15	49	21	42	11	4	60	0	17	22
F_1b_S	7527	43	0	15	3	16	1	4	4	2	0	4	0	2	1	2	1	2	13	1	0	4	3	1	0	2	2	6	2	2	1	0	2	11	2	0	3	1	0	1	0	0	5	1	0	3	0	0	4
F_1c_L	18	174	18	76	10	86	59	0	0	2	0	0	3	0	0	0	0	0	0	0	0	0	0	0	0	0	0	0	0	1	1	0	1	18	0	0	2	0	2	0	0	0	2	0	0	0	0	0	0
F_1c_N	1072	941	0	441	0	0	8	0	0	0	0	0	0	0	0	0	0	0	0	0	0	0	0	0	0	6	0	0	0	0	0	0	0	16	0	0	0	1	1	0	0	0	0	0	0	0	0	0	0
F_1c_R	435	435	1	362	2	0	19	4	2	0	0	75	104	1	354	3	5	183	1	0	0	0	5	0	3	61	1	7	0	4	1	3	33	23	0	0	142	452	398	0	0	3	0	0	68	0	0	2	0
F_1c_S	6005	12	23	8	181	168	124	8	33	50	17	96	0	27	18	15	94	5	20	28	109	123	28	0	0	8	26	21	0	26	0	5	17	2	1	1	67	11	31	97	51	53	5	0	1	4	0	5	70
F_1d_L	4345	16	24	11	2517	0	4	1	0	0	1	1	0	0	0	0	0	1	0	0	0	0	1	0	0	0	1	0	1	2	0	0	0	7	1	0	0	1	0	0	0	0	0	0	0	0	0	0	0
F_1d_N	6317	8	1	2	1	0	0	0	0	0	0	0	0	0	0	0	0	0	0	0	0	0	0	0	0	0	0	0	0	0	0	0	0	3	0	0	0	0	0	0	0	0	0	0	0	0	0	0	0
F_1d_R	6	908	22	403	2	10	14	27	13	9	117	19	0	9	0	0	1	0	2	0	5	2	12	66	19	19	6	2	12	14	32	6	0	23	1	6	3	1	0	6	1	0	3	5	12	0	46	11	3
F_1d_S	33	53	3	36	66	59	37	54	176	31	9	59	2	26	3	35	31	1	81	61	28	36	21	3	2	10	31	11	70	22	0	16	4	5	82	17	19	9	8	21	15	8	32	12	6	39	0	26	18
F_1e_L	216	61	107	35	1	1	0	0	0	0	0	0	1	1	0	0	0	0	0	0	0	0	0	0	0	0	0	0	0	0	0	0	0	6	0	0	0	0	0	0	0	0	0	1	0	0	1	0	0
F_1e_N	7288	52	1	28	5	2	0	1	0	1	0	1	0	0	0	0	0	0	0	0	0	0	0	0	0	0	0	0	0	1	0	0	0	7	0	0	0	0	0	0	0	0	0	1	0	0	0	1	0
F_1e_R	6229	785	2	324	2	10	3	8	3	2	0	1	0	2	18	3	2	2	1	0	0	1	0	0	0	11	1	0	2	0	0	2	0	27	10	0	3	0	6	0	3	0	0	0	26	2	1	1	0
F_1e_S	26	35	12	15	104	35	27	76	95	45	5	54	1	29	5	8	51	0	60	8	39	18	14	1	7	10	14	10	53	33	0	6	4	3	85	30	23	5	12	9	17	18	32	11	8	56	1	24	35
F_27a_L	44	67	173	41	58	67	61	80	292	102	9	51	1	30	2	44	35	2	21	8	24	43	25	0	10	25	40	7	103	25	0	32	1	9	69	25	22	9	9	27	30	10	36	19	9	52	2	25	17
F_27a_N	13512	10	41	4	4	8	33	99	2	15	84	17	1	17	1	0	6	9	3	0	22	0	21	26	74	11	10	16	6	25	287	25	4	4	0	2	3	2	2	22	13	27	7	27	1	1	18	13	1
F_27a_R	4626	26	53	13	22	108	81	156	21	62	185	52	106	88	84	17	8	16	27	32	25	22	42	75	49	46	71	5	40	36	209	44	9	4	79	8	32	9	4	15	14	13	30	38	16	32	22	63	16
F_27a_S	1927	9	18	10	136	118	76	129	345	131	2	123	1	81	6	57	57	5	40	58	38	76	31	1	7	28	74	13	148	37	0	53	8	4	108	34	36	12	19	50	27	26	59	33	16	93	6	39	33
F_27b_L	1024	151	8	82	8	1	3	0	0	1	21	24	5	7	0	0	1	9	1	1	1	0	1	2	22	2	4	1	0	11	18	0	4	14	0	1	2	3	1	2	0	2	1	2	1	1	3	1	3
F_27b_N	7012	44	19	18	174	20	96	0	4	28	21	89	1	12	4	8	203	4	4	17	130	106	37	0	0	2	10	34	0	16	0	1	22	6	75	0	62	15	5	130	90	52	0	0	0	0	0	1	38
F_27b_R	9601	104	0	31	5	0	1	5	2	1	0	1	0	1	1	0	0	18	0	0	0	0	0	1	0	0	0	0	2	0	0	1	0	20	0	0	0	0	2	0	0	0	2	0	0	0	0	3	0
F_27b_S	3463	87	8	38	2	3	6	6	10	6	0	7	0	5	5	2	1	24	0	5	1	5	0	0	0	4	4	1	1	1	0	4	0	19	17	3	1	0	1	0	1	2	5	1	2	0	0	1	2
F_27d_L	312	70	13	16	389	5	12	5	0	1	0	1	0	2	1	0	0	37	0	0	0	5	0	0	1	1	2	0	0	2	0	0	0	2	0	0	2	2	2	0	27	1	0	0	0	2	1	0	0
F_27d_N	2408	89	88	22	2	10	0	1	0	0	0	0	0	0	0	0	0	0	0	0	0	0	0	0	1	1	0	2	0	0	0	0	0	14	0	0	0	0	0	0	0	0	0	0	0	0	0	0	0
F_27d_R	5739	40	4	19	1	3	4	18	0	1	0	0	1	2	4	0	0	2	1	0	0	1	0	0	0	1	1	0	1	0	0	6	0	3	0	1	2	0	7	0	0	3	0	0	0	0	0	0	1
F_27d_S	33	10	77	1	352	87	28	111	68	30	3	62	1	29	5	22	54	1	23	3	17	57	38	4	5	2	17	7	19	11	0	10	6	2	43	7	16	10	5	30	23	29	39	12	7	17	2	17	31
F_27e_L	12	29	1658	9	7	25	3	3	1	0	1	0	0	0	0	0	1	0	0	1	0	0	0	0	0	1	1	0	0	0	0	1	0	4	0	0	2	0	1	0	0	0	0	0	0	0	0	1	0
F_27e_N	6249	0	16	2	2	27	48	0	8	12	1	5	0	2	51	266	19	32	6	6	7	10	0	0	0	4	21	16	0	1	0	1	25	1	10	0	2	0	10	11	15	19	0	0	0	0	0	0	3
F_27e_R	4311	72	121	35	5	14	39	0	6	13	1	5	1	5	42	287	18	29	5	6	10	13	0	0	0	8	11	26	0	2	0	4	25	3	12	0	9	2	10	9	13	22	1	1	0	0	0	2	4
F_27e_S	31	67	23	46	177	44	52	1	8	31	8	101	1	7	8	7	185	6	0	18	124	107	45	1	0	5	10	48	0	21	1	0	21	6	84	0	54	14	4	129	52	60	1	1	0	0	0	0	38
F_96a_L	7	286	4	258	0	1	11	7	0	4	25	4	0	1	0	0	11	0	0	0	2	1	10	13	24	3	2	2	1	3	4	4	0	16	0	1	1	1	0	1	1	0	0	7	5	0	13	1	0
F_96a_N	5385	13	0	2	0	0	0	0	0	0	0	0	1	0	1	0	0	1	0	0	1	0	0	0	1	0	0	2	0	0	0	0	137	2	0	0	1	0	0	0	0	0	2	0	0	0	0	0	2
F_96a_R	148	368	29	161	2634	0	33	0	3	0	1	3	22	1	100	0	1	92	34	0	0	0	0	0	0	5	0	0	0	2	0	1	0	31	2	0	0	2	0	0	1	0	0	0	54	0	0	0	0
F_96a_S	21	27	154	21	26	211	11	33	53	52	12	50	3	18	4	5	22	0	50	3	13	41	13	0	5	8	9	21	8	18	0	16	1	3	109	2	10	14	8	23	13	12	10	19	2	30	0	9	16
F_96b_L	2563	33	0	9	1	0	0	0	0	0	0	0	0	0	0	0	0	0	0	0	0	0	0	0	0	0	0	0	0	0	0	0	0	6	0	0	0	0	0	0	0	0	0	0	0	0	0	0	0
F_96b_N	5581	21	3	8	39	103	96	62	70	39	19	51	2	34	7	33	19	1	15	32	17	32	7	0	9	19	31	3	26	5	0	19	5	4	8	4	21	7	13	16	14	13	16	25	1	46	1	16	9
F_96b_R	216	2	27	1	6	147	58	48	37	20	36	31	2	20	1	10	20	0	40	11	13	5	10	3	12	11	16	1	28	6	0	12	0	1	2	10	19	5	2	10	12	5	21	13	6	5	6	12	11
F_96b_S	0	28	0	10	1	0	0	0	0	0	0	0	0	0	0	0	0	0	0	0	0	0	0	0	0	0	0	0	0	0	0	0	0	5	0	0	0	0	0	0	0	0	0	0	0	0	0	0	0
F_96c_L	1108	52	0	24	2	1	1	0	1	1	0	1	1	0	0	0	0	0	1	0	0	0	0	0	0	0	0	0	0	0	0	1	0	3	0	0	0	0	0	0	0	0	0	0	0	0	0	0	0
F_96c_N	5866	10	1	4	0	0	0	0	0	0	0	0	0	0	0	0	0	1	0	0	0	0	0	0	0	0	0	0	0	0	0	0	0	5	0	0	0	0	0	0	0	0	0	0	0	0	0	0	0
F_96c_R	6096	64	3	26	3	0	3	8	2	1	0	2	0	3	6	0	0	33	1	0	0	4	0	0	0	1	2	0	0	4	0	2	0	13	1	0	0	2	5	0	23	2	0	0	1	1	0	0	0
F_96c_S	2336	6	10	0	2	78	11	19	17	18	3	13	1	10	8	2	2	2	18	2	0	8	1	0	1	7	7	2	6	6	1	3	0	3	10	3	5	2	7	5	1	4	12	1	1	3	0	4	6
F_96d_L	17	11	12	8	1505	267	29	41	61	41	18	79	0	23	2	14	29	0	63	8	14	32	6	0	10	16	11	3	8	20	0	6	3	5	110	2	11	11	4	14	13	11	16	16	2	50	3	6	17
F_96d_N	3	0	31	1	0	3	6	32	3	8	70	9	0	8	0	0	0	0	1	0	4	0	33	13	43	4	4	1	2	9	10	3	0	0	0	2	2	0	1	0	2	1	4	7	3	2	7	6	5
F_96d_R	692	405	1	182	4	1	56	0	2	1	0	3	13	2	96	0	0	102	23	0	0	0	0	0	0	5	3	27	0	2	0	1	1	19	1	0	0	2	0	2	0	26	0	0	57	0	0	0	0
F_96d_S	381	159	5	76	18	40	25	0	1	0	0	78	91	1	318	0	0	178	1	0	0	0	0	0	0	94	3	3	0	8	0	2	30	24	1	0	144	367	356	0	0	2	2	0	68	0	2	1	0
F_96e_L	5230	9	0	5	1	0	0	1	0	0	0	0	0	0	0	0	0	0	0	0	0	0	0	0	0	0	0	0	0	0	0	0	0	4	0	0	1	0	0	0	0	0	0	0	0	0	0	0	0
F_96e_N	1	99	0	50	0	0	0	0	0	0	0	0	0	0	0	0	0	0	0	0	0	0	0	0	0	1	0	0	0	0	0	0	0	5	0	0	0	0	0	0	0	0	0	0	0	0	0	0	0
F_96e_R	874	0	28	1	3	145	40	56	41	24	23	47	5	30	4	119	21	2	82	52	10	15	10	0	5	6	16	11	25	10	0	10	6	0	6	5	22	4	5	14	5	7	19	8	2	8	1	14	4
F_96e_S	3	135	0	62	0	0	2	0	0	0	0	0	0	0	0	0	1	0	0	0	0	0	0	0	0	0	0	0	0	0	0	0	0	3	0	0	1	0	0	0	0	0	0	0	0	0	0	0	0
Negative	15	2219	30	940	7	27	40	58	6	13	58	15	2	15	1	6	6	1	9	0	10	5	9	33	17	24	10	2	6	12	36	15	4	63	2	3	9	1	4	3	10	6	4	5	2	4	10	10	2
[truncated: 3,131 more columns]
