# Supplementary material for: Soil origin and plant genotype structure distinct microbiome compartments in the model legume Medicago truncatula
Source: Microbiome. 2020 Sep 28;8:139. doi: 10.1186/s40168-020-00915-9 (PMC7523075; doi:10.1186/s40168-020-00915-9)
Supplement: Supplementary file 3 — Additional file 2:. Table S2 Full OTU information including total sequence count, sequence distribution across compartments, sequence distribution across genotypes, sequence distribution across soil location, LEfSe results (where significant) and to which compartment, LEfSe results (where significant) and to which soils, representative OTU sequences, and full OTU taxonomy string (with bootstrap support for taxonomic rank). [file 40168_2020_915_MOESM2_ESM.xlsx]

## Sheet: Bacteria
Table S2 OTUs distributions across design with taxonomy IDs, LEfSe results, and representitive sequences
Bacteria		Compartment				Genotype			Soil Origin		LEfSe Results (Compartment)		LEfSe Results (Soil Origin)		Representitive Sequences	Taxonomy (NBC - SILVA )
OTU	OTU Count	Leaf	Nodule	Rhizosphere	Root	1	27	96	Corsica	France	LEfSe Sig?	Compartment	LEfSe Sig?	Soil Origin		Phylum	Class	Order	Family	Genus
Otu00001	394607	0.1421	0.5392	0.1115	0.2072	0.3407	0.3598	0.2994	0.5327	0.4673	Yes	Nodule			CGCACGTAGGCGGATTGTTAAGTGAGGGGTGAAATCCCAGGGCTCAACCCTGGAACTGCCTTTCATACTGGCAATCTAGAGTCCAGAAGAGGTGAGTGGAATTCCGAGTGTAGAGGTGAAATTCGTAGATATTCGGAGGAACACCAGTGGCGAAGGCGGCTCACTGGTCTGGTACTGACGCTGAGGTGCGAAAGCGTGGGGAGCAAACAGG	Proteobacteria(100)	Alphaproteobacteria(100)	Rhizobiales(100)	Rhizobiaceae(100)	Ensifer(100)
Otu00002	29242	0.2527	0.1579	0.0939	0.4955	0.3945	0.3408	0.2648	0.5841	0.4159					CGCGCGTAGGTGGCTTGATAAGCCGGTTGTGAAAGCCCCGGGCTCAACCTGGGAACGGCATCCGGAACTGTCAGGCTAGAGTGCAGGAGAGGAAGGTAGAATTCCCGGTGTAGCGGTGAAATGCGTAGAGATCGGGAGGAATACCAGTGGCGAAGGCGGCCTTCTGGACTGACACTGACACTGAGGTGCGAAAGCGTGGGTAGCAAACAGG	Proteobacteria(100)	Gammaproteobacteria(100)	Oceanospirillales(100)	Halomonadaceae(100)	Halomonas(100)
Otu00003	15703	0.6973	0.1274	0.1024	0.0729	0.5785	0.3215	0.1	0.7394	0.2606	Yes	Leaf	Yes	France	CGCGCGTAGGTGGTTCGTTAAGTTGGATGTGAAATCCCCGGGCTCAACCTGGGAACTGCATTCAAAACTGTCGAGCTAGAGTATGGTAGAGGGTGGTGGAATTTCCTGTGTAGCGGTGAAATGCGTAGATATAGGAAGGAACACCAGTGGCGAAGGCGACCACCTGGACTGATACTGACACTGAGGTGCGAAAGCGTGGGGAGCAAACAGG	Proteobacteria(100)	Gammaproteobacteria(100)	Pseudomonadales(100)	Pseudomonadaceae(100)	Pseudomonas(100)
Otu00004	13684	0.2793	0.1618	0.0879	0.4711	0.4103	0.3143	0.2754	0.5632	0.4368					CGTGCGCAGGCGGTTTGTTAAGCGAGATGTGAAAGCCCCGGGCTCAACCTGGGAACCGCATTTCGAACTGGCAAACTAGAGTCTTGTAGAGGGGGGTAGAATTCCAGGTGTAGCGGTGAAATGCGTAGAGATCTGGAGGAATACCGGTGGCGAAGGCGGCCCCCTGGACAAAGACTGACGCTCAGGCACGAAAGCGTGGGGAGCAAACAGG	Proteobacteria(100)	Gammaproteobacteria(100)	Alteromonadales(100)	Shewanellaceae(100)	Shewanella(100)
Otu00005	13666	0.557	0.0496	0.1149	0.2785	0.3244	0.1357	0.5399	0.2136	0.7864	Yes	Leaf			CGTGCGCAGGCGGCTATGCAAGACAGATGTGAAATCCCCGGGCTCAACCTGGGAACTGCATTTGTGACTGCATGGCTAGAGTACGGTAGAGGGGGATGGAATTCCGCGTGTAGCAGTGAAATGCGTAGATATGCGGAGGAACACCGATGGCGAAGGCAATCCCCTGGACCTGTACTGACGCTCATGCACGAAAGCGTGGGGAGCAAACAGG	Proteobacteria(100)	Gammaproteobacteria(100)	Pseudomonadales(100)	Pseudomonadaceae(100)	Pseudomonas(100)
Otu00006	8951	0.1826	0.1888	0.4493	0.1793	0.3853	0.1981	0.4166	0.3382	0.6618	Yes	Rhizosphere			CGCGCGTAGGTGGTTTGTTAAGTTGGATGTGAAATCCCCGGGCTCAACCTGGGAACTGCATCCAAAACTGGCAAGCTAGAGTATGGTAGAGGGTGGTGGAATTTCCTGTGTAGCGGTGAAATGCGTAGATATAGGAAGGAACACCAGTGGCGAAGGCGACCACCTGGACTGATACTGACACTGAGGTGCGAAAGCGTGGGGAGCAAACAGG	Proteobacteria(100)	Betaproteobacteria(100)	Burkholderiales(100)	Comamonadaceae(100)	Rhizobacter(88)
Otu00007	5750	0.1432	0.2464	0.3755	0.2349	0.3712	0.2806	0.3482	0.4209	0.5791					CGCGCGTAGGTGGTTTGTTAAGTTGGATGTGAAAGCCCCGGGCTCAACCTGGGAACTGCATCCAAAACTGGCAAGCTAGAGTACGGTAGAGGGTGGTGGAATTTCCTGTGTAGCGGTGAAATGCGTAGATATAGGAAGGAACACCAGTGGCGAAGGCGACCACCTGGACTGATACTGACACTGAGGTGCGAAAGCGTGGGGAGCAAACAGG	Proteobacteria(100)	Betaproteobacteria(100)	Burkholderiales(100)	Comamonadaceae(100)	unclassified(100)
Otu00008	5608	0.1128	0.1294	0.5636	0.1943	0.3237	0.3845	0.2918	0.6258	0.3742	Yes	Rhizosphere			CGCGCGCAGGCGGTCCTTTAAGTCTGATGTGAAAGCCCACGGCTCAACCGTGGAGGGTCATTGGAAACTGGGGGACTTGAGTACAGAAGAGGAAAGCGGAATTCCACGTGTAGCGGTGAAATGCGTAGAGATGTGGAGGAACACCAGTGGCGAAGGCGGCTTTCTGGTCTGTAACTGACGCTGAGGCGCGAAAGCGTGGGGAGCAAACAGG	Proteobacteria(100)	Betaproteobacteria(100)	Burkholderiales(100)	Comamonadaceae(100)	Ramlibacter(81)
Otu00009	5537	0.2358	0.1262	0.503	0.1349	0.3587	0.3299	0.3114	0.3197	0.6803	Yes	Rhizosphere	Yes	Corsica	CGCGCGCAGGTGGTTCCTTAAGTCTGATGTGAAAGCCCACGGCTCAACCGTGGAGGGTCATTGGAAACTGGGGAACTTGAGTGCAGAAGAGGAAAGTGGAATTCCAAGTGTAGCGGTGAAATGCGTAGAGATTTGGAGGAACACCAGTGGCGAAGGCGACTTTCTGGTCTGTAACTGACACTGAGGCGCGAAAGCGTGGGGAGCAAACAGG	Firmicutes(100)	Bacilli(100)	Bacillales(100)	Planococcaceae(99)	Paenisporosarcina(88)
Otu00010	5420	0.1519	0.125	0.5926	0.1306	0.3806	0.3667	0.2528	0.5236	0.4764	Yes	Rhizosphere			CGTGCGCAGGCGGTGATGTAAGACAGGTGTGAAATCCCCGGGCTTAACCTGGGAACTGCATTTGTGACTGCATCGCTGGAGTGCGGCAGAGGGGGATGGAATTCCGCGTGTAGCAGTGAAATGCGTAGATATGCGGAGGAACACCGATGGCGAAGGCAATCCCCTGGGCCTGCACTGACGCTCATGCACGAAAGCGTGGGGAGCAAACAGG	Firmicutes(100)	Bacilli(100)	Bacillales(100)	Planococcaceae(97)	Solibacillus(85)
Otu00011	5098	0.2518	0.2369	0.373	0.1383	0.436	0.3157	0.2484	0.7665	0.2335	Yes	Rhizosphere			CGTGCGCAGGCGGTTGTGCAAGACAGATGTGAAATCCCCGGGCTTAACCTGGGAACTGCATTTGTGACTGCACGGCTAGAGTGTGTCAGAGGGGGGTAGAATTCCACGTGTAGCAGTGAAATGCGTAGAGATGTGGAGGAATACCGATGGCGAAGGCAGCCCCCTGGGATAACACTGACGCTCATGCACGAAAGCGTGGGGAGCAAACAGG	Proteobacteria(100)	Betaproteobacteria(100)	Burkholderiales(100)	Oxalobacteraceae(100)	Paucimonas(97)
Otu00012	4014	0.1364	0.1565	0.5156	0.1916	0.3295	0.3067	0.3638	0.4505	0.5495	Yes	Rhizosphere			AGCTCGTAGGCGGTCTGTCGCGTCGGATGTGAAAGCCCGGGGCTTAACCCCGGGTCTGCATTCGATACGGGCAGACTAGAGTGTGGTAGGGGAGATCGGAATTCCTGGTGTAGCGGTGAAATGCGCAGATATCAGGAGGAACACCGGTGGCGAAGGCGGATCTCTGGGCCATTACTGACGCTGAGGAGCGAAAGCGTGGGGAGCGAACAGG	Proteobacteria(100)	Alphaproteobacteria(100)	Rhizobiales(100)	Rhizobiaceae(100)	Rhizobium(70)
Otu00013	3366	0.084	0.429	0.0818	0.4053	0.5022	0.2094	0.2885	0.7976	0.2024					CGCGCGTAGGTGGTTTGTTAAGTTGGATGTGAAAGCCCCGGGCTCAACCTGGGAACTGCATTCAAAACTGACAAGCTAGAGTATGGTAGAGGGTGGTGGAATTTCCTGTGTAGCGGTGAAATGCGTAGATATAGGAAGGAACACCAGTGGCGAAGGCGACCACCTGGACTGATACTGACACTGAGGTGCGAAAGCGTGGGGAGCAAACAGG	Actinobacteria(100)	Actinobacteria(100)	Streptomycetales(100)	Streptomycetaceae(100)	Streptomyces(100)
Otu00014	2780	0.0909	0.1379	0.5925	0.1787	0.3141	0.4082	0.2777	0.61	0.39	Yes	Rhizosphere			CGTCCGCAGGCGGCTTTTTAAGTCTGTTGTCAAAGCCCACAGCTCAACTGTGGATCGGCAATGGAAACTGGGAAGCTAGAGTGTGGTAGGGGTAGAGGGAATTCCCGGTGTAGCGGTGAAATGCGTAGATATCGGGAAGAACACCAGTGGCGAAGGCGCTCTACTGGGCCACAACTGACGCTGAGGGACGAAAGCTAGGGGAGCGAAAGGG	Proteobacteria(100)	Alphaproteobacteria(100)	Rhizobiales(100)	Hyphomicrobiaceae(100)	Devosia(89)
Otu00015	2760	0.0084	0.063	0.3117	0.6169	0.3487	0.1506	0.5006	0.226	0.774					AGTTCGTAGGTGGTTTGTTAAGTCTGATGTTAAAGACTGGGGCTCAACCTCGGAAATGCATTGGATACTGGCAGACTCGAGTGCAGTAGAGGCAAGTGGAATTCCAGGTGTAGCGGTGAAATGCGTAGATATCTGGAAGAACACCGGTGGCGCAAGCGACTTGCTGGGCTGTAACTGACGCTGAGGAACGAAAGCTAGGGGAGCAAATGGG	Proteobacteria(100)	Gammaproteobacteria(100)	Xanthomonadales(100)	Xanthomonadales_Incertae_Sedis(100)	Steroidobacter(100)
Otu00016	2510	0.054	0.3486	0.2206	0.3768	0.2213	0.5662	0.2124	0.1799	0.8201					CGTGCGCAGGCGGTTATGCAAGACAGATGTGAAATCCCCGGGCTCAACCTGGGAACTGCATTTGTGACTGCATAGCTAGAGTACGGTAGAGGGGGATGGAATTCCGCGTGTAGCAGTGAAATGCGTAGATATGCGGAGGAACACCGATGGCGAAGGCAATCCCCTGGACCTGTACTGACGCTCATGCACGAAAGCGTGGGGAGCAAACAGG	Cyanobacteria(100)	Cyanobacteria(100)	SubsectionIII(100)	FamilyI(100)	Oscillatoria(100)
Otu00017	2476	0.0886	0.2651	0.4845	0.1617	0.3139	0.4653	0.2208	0.2238	0.7762	Yes	Rhizosphere			CGCACGTAGGCGGATATTTAAGTCAGGGGTGAAATCCCAGAGCTCAACTCTGGAACTGCCTTTGATACTGGGTATCTCGAGTATGGAAGAGGTGAGTGGAATTCCGAGTGTAGAGGTGAAATTCGTAGATATTCGGAGGAACACCAGTGGCGAAGGCGGCTCACTGGTCCATTACTGACGCTGAGGTGCGAAAGCGTGGGGAGCAAACAGG	Cyanobacteria(100)	Melainabacteria(100)	Obscuribacterales(100)	unclassified(100)	unclassified(100)
Otu00018	2363	0.0477	0.1062	0.2615	0.5846	0.4208	0.2315	0.3477	0.3662	0.6338	Yes	Root			CGTGCGCAGGCGGTTATGTAAGACAGGTGTGAAATCCCCGGGCTTAACCTGGGAACTGCATTTGTGACTGCATAGCTAGAGTACGGTAGAGGGGGATGGAATTCCGCGTGTAGCAGTGAAATGCGTAGATATGCGGAGGAACACCGATGGCGAAGGCAATCCCCTGGACCTGTACTGACGCTCATGCACGAAAGCGTGGGGAGCAAACAGG	Proteobacteria(100)	Gammaproteobacteria(100)	Chromatiales(100)	Halothiobacillaceae(100)	Thioalkalibacter(100)
Otu00019	2275	0.1471	0.1399	0.4357	0.2773	0.4139	0.1504	0.4357	0.3314	0.6686					CGCACGTAGGCGGATCGTTAAGTCGGGGGTGAAATCCTGGAGCTCAACTCCAGAACTGCCTTCGATACTGGCGATCTTGAGTCCGGAAGAGGTGAGTGGAACTCCTAGTGTAGAGGTGGAATTCGTAGATATTAGGAAGAACACCAGTGGCGAAGGCGGCTCACTGGTCCGGTACTGACGCTGAGGTGCGAAAGCGTGGGGAGCAAACAGG	Proteobacteria(100)	Betaproteobacteria(100)	Burkholderiales(100)	Comamonadaceae(100)	Rhizobacter(98)
Otu00020	2225	0.0624	0.3085	0.3951	0.234	0.3449	0.2842	0.3709	0.2184	0.7816	Yes	Leaf			CGCATGTAGGTGGTTTTGTAAGTTTGATGTGAAAGCCCTGGGCTTAACCTGGGAATGGCGTTGAAAACTGCAAGACTGGAGTCGAACAGAGGGCCGTGGAATTTCCGGTGTAGCGGTGAAATGCGTAGAGATCGGAAAGAATATCGATGGCGAAGGCAGCGGCCTGGGTTTAGACTGACACTGAGGTGCGAGAGCGTGGGGAGCAAACAGG	Cyanobacteria(100)	Cyanobacteria(100)	SubsectionIII(100)	FamilyI(100)	Phormidium(100)
Otu00021	2108	0.0687	0.273	0.5452	0.1131	0.4249	0.3918	0.1834	0.3271	0.6729	Yes	Rhizosphere			AGTTCGTAGGCTGTTTGTTAAGTCTGATGTTAAAGACTGGGGCTCAACCTCGGAAATGCATTGGATACTGGCAGACTGGAGTGCAGTAGAGGCTAGTGGAATTCCCAGTGTAGCGGTGAAATGCGTAGATATTGGGAAGAACACCGGTGGCGTAGGCGACTAGCTGGGCTGTAACTGACGCTGAGGAACGAAAGCCAGGGGAGCGAATGGG	Cyanobacteria(100)	Melainabacteria(100)	Obscuribacterales(100)	unclassified(100)	unclassified(100)
Otu00022	2090	0.0914	0.2677	0.5162	0.1247	0.3766	0.4115	0.212	0.2062	0.7938	Yes	Rhizosphere			CGTCCGCAGGTGGCACTTCAAGTCTGTCGTCAAAGACTGGGGCTTAACCCTGGAAAGGCGGTGGAAACTGAAGCGCTAGAGTGTGGTAGGGGTAGAGGGAATTCCCGGTGTAGCGGTGAAATGCGTAGAGATCGGGAAGAACATCGGTGGCGAAAGCGCTCTACTGGACCACAACTGACACTCAGGGACGAAAGCTAGGGGAGCGAATGGG	Bacteroidetes(100)	Cytophagia(100)	Cytophagales(100)	Cytophagaceae(100)	Ohtaekwangia(100)
Otu00023	2087	0.1387	0.165	0.5855	0.1108	0.4672	0.3157	0.217	0.624	0.376	Yes	Rhizosphere			GGTGCGTAGGCGGCCCTGTAAGTCAGTGCTGAAATATCCCAGCTTAACTGGGAGGGTGGCATTGATACTGCGGGGCTAGAGTACAGATGAGGTAGGCGGAATTGACGGTGTAGCGGTGAAATGCTTAGATATCGTCAAGAACACCTATAGCGAAGGCAGCTTACTAGGCTGTAACTGACGCTGAGGCACGAAAGTGTGGGGATCAAACAGG	Chloroflexi(100)	Anaerolineae(100)	Anaerolineales(100)	Anaerolineaceae(100)	unclassified(100)
Otu00024	1984	0.0819	0.0811	0.5977	0.2394	0.4278	0.3761	0.1961	0.8355	0.1645	Yes	Root	Yes	Corsica	AGCTCGTAGGCGGTTTGTCGCGTCTGCCGTGAAAGTCCGGGGCTCAACTCCGGATCTGCGGTGGGTACGGGCAGACTAGAGTGATGTAGGGGAGACTGGAATTCCTGGTGTAGCGGTGAAATGCGCAGATATCAGGAGGAACACCGATGGCGAAGGCAGGTCTCTGGGCATTAACTGACGCTGAGGAGCGAAAGCATGGGGAGCGAACAGG	Firmicutes(100)	Bacilli(100)	Bacillales(100)	Planococcaceae(76)	Domibacillus(76)
Otu00025	1971	0.2293	0.2071	0.432	0.1316	0.2516	0.4524	0.296	0.6987	0.3013	Yes	Rhizosphere	Yes	Corsica	CGTGCGCAGGCGGTTCTATAAGACAGATGTGAAATCCCCGGGCTCAACCTGGGAACTGCATTTGTGACTGTAGAGCTGGAGTGCGGCAGAGGGGGATGGAATTCCGCGTGTAGCAGTGAAATGCGTAGATATGCGGAGGAACACCGATGGCGAAGGCAATCCCCTGGGCCTGCACTGACGCTCATGCACGAAAGCGTGGGGAGCAAACAGG	Proteobacteria(100)	Betaproteobacteria(100)	Burkholderiales(100)	Comamonadaceae(100)	unclassified(100)
Otu00026	1950	0.1271	0.1438	0.4406	0.2885	0.3354	0.2979	0.3667	0.4844	0.5156					GGTGCGTAGGCGGGTCTTTAAGTCAGGGGTGAAATCCTGGAGCTCAACTCCAGAACTGCCTTTGATACTGAAGATCTTGAGTTCGGGAGAGGTGAGTGGAACTGCGAGTGTAGAGGTGAAATTCGTAGATATTCGCAAGAACACCAGTGGCGAAGGCGGCTCACTGGCCCGATACTGACGCTGAGGCACGAAAGCGTGGGGAGCAAACAGG	Proteobacteria(100)	Alphaproteobacteria(100)	Rhizobiales(100)	Bradyrhizobiaceae(100)	Bradyrhizobium(86)
Otu00027	1914	0.1033	0.1818	0.4711	0.2438	0.3264	0.3874	0.2862	0.439	0.561	Yes	Rhizosphere			CGCGCGCAGGCGGTCCTTTAAGTCTGATGTGAAAGCCCACGGCTCAACCGTGGAGGGTCATTGGAAACTGGGGGACTTGAGTACAGAAGAGAAGAGTGGAATTCCACGTGTAGCGGTGAAATGCGTAGAGATGTGGAGGAACACCAGTGGCGAAGGCGACTCTTTGGTCTGTAACTGACGCTGAGGCGCGAAAGCGTGGGGAGCAAACAGG	Planctomycetes(100)	Planctomycetacia(100)	Planctomycetales(100)	Planctomycetaceae(100)	Pir4_lineage(100)
Otu00028	1855	0.2109	0.107	0.2723	0.4099	0.1436	0.1705	0.6859	0.7277	0.2723	Yes	Leaf			CGTGCGCAGGCGGTAATGTAAGACAGTTGTGAAATCCCCGGGCTCAACCTGGGAACTGCATCTGTGACTGCATTGCTGGAGTACGGTAGAGGGGGATGGAATTCCGCGTGTAGCAGTGAAATGCGTAGATATGCGGAGGAACACCGATGGCGAAGGCAATCCCCTGGACCTGTACTGACGCTCATGCACGAAAGCGTGGGGAGCAAACAGG	Bacteroidetes(100)	Sphingobacteriia(100)	Sphingobacteriales(100)	Chitinophagaceae(100)	Niastella(100)
Otu00029	1840	0.1388	0.1121	0.5703	0.1788	0.3559	0.3817	0.2625	0.3915	0.6085	Yes	Rhizosphere			CGCACGTAGGCGGCTTTGTAAGTCAGAGGTGAAAGCCTGGAGCTCAACTCCAGAACTGCCTTTGAGACTGCATCGCTTGAATCCAGGAGAGGTGAGTGGAATTCCGAGTGTAGAGGTGAAATTCGTAGATATTCGGAAGAACACCAGTGGCGAAGGCGGCTCACTGGACTGGTATTGACGCTGAGGTGCGAAAGCGTGGGGAGCAAACAGG	Actinobacteria(100)	Actinobacteria(100)	Micrococcales(100)	Micrococcaceae(100)	Arthrobacter(100)
Otu00030	1822	0.1167	0.1928	0.5407	0.1498	0.4194	0.256	0.3245	0.6566	0.3434	Yes	Rhizosphere	Yes	France	CGTGCGCAGGCGGCTATGCAAGACAGATGTGAAATCCCCGGGCTCAACCTGGGAACTGCATTTGTGACTGCATGGCTAGAGTACGGCAGAGGGGGATGGAATTCCGCGTGTAGCAGTGAAATGCGTAGATATGCGGAGGAACACCGATGGCGAAGGCAATCCCCTGGGCCTGTACTGACGCTCATGCACGAAAGCGTGGGGAGCAAACAGG	Proteobacteria(100)	Alphaproteobacteria(100)	Rhizobiales(100)	Rhizobiaceae(100)	Rhizobium(100)
Otu00031	1810	0.1244	0.3804	0.3046	0.1906	0.2612	0.454	0.2848	0.5798	0.4202	Yes	Rhizosphere			AGCTCGTAGGCGGCTTGTCACGTCGGGTGTGAAAGCCCGGGGCTTAACCCCGGGTCTGCATTCGATACGGGCTAGCTAGAGTGTGGTAGGGGAGATCGGAATTCCTGGTGTAGCGGTGAAATGCGCAGATATCAGGAGGAACACCGGTGGCGAAGGCGGATCTCTGGGCCATTACTGACGCTGAGGAGCGAAAGCGTGGGGAGCGAACAGG	Proteobacteria(100)	Betaproteobacteria(100)	Burkholderiales(100)	Comamonadaceae(100)	Aquincola(95)
Otu00032	1790	0.1063	0.1211	0.5874	0.1851	0.272	0.4229	0.3051	0.6126	0.3874	Yes	Rhizosphere			AGCTCGTAGGCGGTTTGTCGCGTCTGCTGTGAAAGCCCGGGGCTCAACCCCGGGTCTGCAGTGGGTACGGGCAGACTAGAGTGCAGTAGGGGAGACTGGAATTCCTGGTGTAGCGGTGAAATGCGCAGATATCAGGAGGAACACCGATGGCGAAGGCAGGTCTCTGGGCTGTAACTGACGCTGAGGAGCGAAAGCATGGGGAGCGAACAGG	Proteobacteria(100)	Alphaproteobacteria(100)	Rhizobiales(100)	Xanthobacteraceae(100)	Variibacter(100)
Otu00033	1722	0.2966	0.1367	0.094	0.4727	0.1592	0.0972	0.7436	0.6589	0.3411	Yes	Leaf			CGTCCGCAGGTGGCTATGTAAGTCTGCTGTTAAAGAGTCTAGCTCAACTAGATAAGAGCAGTGGAAACTACATGGCTAGAGTGCGTTCGGGGCAGAGGGAATTCCTGGTGTAGCGGTGAAATGCGTAGAGATCAGGAAGAACACCGGTGGCGAAGGCGCTCTGCTAGGCCGCAACTGACACTGAGGGACGAAAGCTAGGGGAGCGAATGGG	Bacteroidetes(100)	Sphingobacteriia(100)	Sphingobacteriales(100)	Chitinophagaceae(100)	Niastella(100)
Otu00034	1664	0.2684	0.2025	0.1566	0.3725	0.3505	0.3496	0.2999	0.5626	0.4374					CGCACGTAGGCGGATATTTAAGTCAGGGGTGAAATCCCAGAGCTCAACTCTGGAACTGCCTTTGATACTGGGTATCTTGAGTATGGAAGAGGTAAGTGGAATTGCGAGTGTAGAGGTGAAATTCGTAGATATTCGCAGGAACACCAGTGGCGAAGGCGGCTTACTGGTCCATTACTGACGCTGAGGTGCGAAAGCGTGGGGAGCAAACAGG	Proteobacteria(100)	Gammaproteobacteria(100)	Oceanospirillales(100)	Halomonadaceae(100)	Halomonas(100)
Otu00035	1659	0.1543	0.1504	0.4731	0.2221	0.2369	0.4084	0.3546	0.1995	0.8005					CGCGCGTAGGTGGCTTGATAAGCCGGTTGTGAAAGCCCCGGGCTCAACCTGGGAACGGCATCCGGAACTGTCAGGCTAGAGTGCAGGAGAGGAAGGTAGAATTCCCGGTGTAGCGGTGAAATGCGTAGAGATCGGGAGGAATACCAGTGGCGAAGGCGGCCTTCTGGACTGACACTGACACTGAGGTGCGAAAGCGTGGGTAGCAAACAGG	Cyanobacteria(100)	Cyanobacteria(100)	SubsectionIV(100)	FamilyI(100)	Nostoc(100)
Otu00036	1647	0.1185	0.0853	0.6445	0.1517	0.4787	0.3057	0.2156	0.481	0.519	Yes	Rhizosphere			CGCACGTAGGCGGCTACTCAAGTCGGGGGTGAAAGCCCGGGGCTCAACCCCGGAACTGCCCTCGAAACTAGGTAGCTAGAATCTTGGAGAGGTCAGTGGAATTCCGAGTGTAGAGGTGAAATTCGTAGATATTCGGAAGAACACCAGTGGCGAAGGCGACTGACTGGACAAGTATTGACGCTGAGGTGCGAAAGCGTGGGGAGCAAACAGG	Actinobacteria(100)	Actinobacteria(100)	Micrococcales(100)	Micrococcaceae(100)	Sinomonas(85)
Otu00037	1608	0.0743	0.1759	0.4713	0.2785	0.3904	0.2766	0.333	0.2088	0.7912	Yes	Rhizosphere			CGCATGCAGGTGGCTGTGCAAGTATGCTGTGAAAGCCCCGTGCTTAACACGGGGAGGCCAGTATAGACTGCACGGCTCGAGGACTGCAGAGGGTAGGGGAATTGCTGGTGTAGTGGTGAAATGCGTAGAGATCAGCAGGAACACCAAGGCCGAAGGGACCTACCTGGGCAGTATCTGACACTCAAGTGCGACAGCGTGGGGAGCGAACCGG	Proteobacteria(100)	Alphaproteobacteria(100)	Sphingomonadales(100)	Sphingomonadaceae(100)	Sphingomonas(100)
Otu00038	1521	0.0556	0.0608	0.4283	0.4553	0.4839	0.0886	0.4275	0.1138	0.8862	Yes	Root			CGCGCGTAGGCGGCTTTTCAAGTCGGATGTGAAATCCCCGGGCTCAACCTGGGAACTGCATTCGAGACTGTCTAGCTAGAGTATGGGAGAGGGAAGTGGAATTTCAGGTGTAGCGGTGAAATGCGTAGATATCTGAAGGAACATCAGTGGCGAAAGCGACTTCCTGGACCAATACTGACGCTCATGTGCGAAAGCGTGGGGAGCAAACAGG	Proteobacteria(100)	Alphaproteobacteria(100)	Rhizobiales(100)	Rhizobiaceae(100)	Neorhizobium(89)
Otu00039	1514	0.0324	0.0854	0.446	0.4362	0.4919	0.0863	0.4218	0.1007	0.8993			Yes	France	CGTGCGCAGGCGGTTGTGCAAGACAGATGTGAAATCCCCGGGCTTAACCTGGGAATTGCATTTGTGACTGCACGGCTAGAGTGTGTCAGAGGGGGGTAGAATTCCACGTGTAGCAGTGAAATGCGTAGATATGTGGAGGAATACCGATGGCGAAGGCAGCCCCCTGGGATAACACTGACGCTCATGCACGAAAGCGTGGGGAGCAAACAGG	Proteobacteria(100)	Betaproteobacteria(100)	Burkholderiales(100)	Comamonadaceae(100)	Variovorax(97)
Otu00040	1499	0.0908	0.2685	0.5262	0.1145	0.3475	0.4837	0.1688	0.2705	0.7295	Yes	Rhizosphere			CGCACGTAGGCGGATCGATCAGTCAGGGGTGAAATCCCAGGGCTCAACCCTGGAACTGCCTTTGATACTGTCGATCTGGAGTATGGAAGAGGTGAGTGGAATTCCGAGTGTAGAGGTGAAATTCGTAGATATTCGGAGGAACACCAGTGGCGAAGGCGGCTCACTGGTCCATTACTGACGCTGAGGTGCGAAAGCGTGGGGAGCAAACAGG	Bacteroidetes(100)	Cytophagia(100)	Cytophagales(100)	Cytophagaceae(100)	Chryseolinea(100)
Otu00041	1485	0.1296	0.2592	0.4004	0.2107	0.3435	0.4089	0.2476	0.3425	0.6575	Yes	Rhizosphere			GGTGCGTAGGTGGCTATTTAAGTCAGTGGTGAAAGCCTGCAGCTTAACTGTAGGACTGCCATTGATACTGAATAGCTTGAGTACTGATGAGGTAGGCGGAATTGATAGTGTAGCGGTGAAATGCATAGATATTATCAAGAACACCGATTGCGAAGGCAGCTTACTAAGGAGTTACTGACACTGAGGCACGAAAGCGTGGGGATCAAACAGG	Verrucomicrobia(100)	Opitutae(100)	Opitutales(100)	Opitutaceae(100)	Opitutus(100)
Otu00042	1479	0.0687	0.2289	0.4663	0.2361	0.3867	0.4084	0.2048	0.3627	0.6373	Yes	Root			GGTGCGTAGGTGGGCTAGTAAGTCCGTGGTGAAATCTCCAAGCTTAACTTGGAAACTGCCGTGGATACTATTAGTCTTGAATATTGTGGAGGTAAGCGGAATATGTCATGTAGCGGTGAAATGCTTAGATATGACATAGAACACCGATAGCGAAGGCAGCTTGCTACACAATTATTGACACTGAGGCACGAAAGCGTGGGGATCAAACAGG	Bacteroidetes(100)	Cytophagia(100)	Cytophagales(100)	Cytophagaceae(100)	Ohtaekwangia(100)
Otu00043	1467	0.1543	0.1059	0.4936	0.2462	0.324	0.3099	0.3661	0.4349	0.5651	Yes	Rhizosphere			GGAGCGTAGGCGGACTGTTAAGTTAGAGGTGAAAGCCCAGGGCTCAACCTTGGAATTGCCTTTGATACTGGCAGTCTTGAGTACGGAAGAGGTATGTGGAACTCCGAGTGTAGAGGTGAAATTCGTAGATATTCGGAAGAACACCAGTGGCGAAGGCGACATACTGGTCCGTTACTGACGCTGAGGCTCGAAAGCGTGGGGAGCAAACAGG	Proteobacteria(100)	Alphaproteobacteria(100)	Sphingomonadales(100)	Sphingomonadaceae(100)	Novosphingobium(100)
Otu00044	1463	0.1195	0.1346	0.6067	0.1392	0.3063	0.3933	0.3005	0.6636	0.3364	Yes	Rhizosphere			CGTCCGTAGGTGGTTTAGTAAGTCTGCTGTTAAAGCGCGGGGCTTAACTCCGTATCGGCAGTGGAAACTACTAGACTTGAGTGTGGTAGGGGTAGAGGGAATTCCCAGTGTAGCGGTGAAATGCGTAGATATTGGGAAGAACACCGGTGGCGAAGGCGCTCTACTGGGCCATAACTGACACTGATGGACGAAAGCTAGGGGAGCGAAAGGG	Proteobacteria(100)	Alphaproteobacteria(100)	Rhizobiales(100)	Xanthobacteraceae(100)	Pseudolabrys(100)
Otu00045	1414	0.0414	0.173	0.3143	0.4714	0.4421	0.2302	0.3276	0.5347	0.4653					AGTCCGTAGGCGGCTTTTCAAGTTAAAAGTAAAATCAAAAAGCTTAACTTTTTGAGGCTTTTAATACGTTAGAGCTTGGAGTTTGAAAGGAGATAGTAGAATTTCATATGGAGGGATGAAATCCGTAGAATTATGAAGGAATACTAATGGCGAAGGCGACTATCTATTTCAATCTGACGCTGAGGGACGAAAGCATGGGGAGCAAACAGG	Actinobacteria(100)	Actinobacteria(100)	Streptomycetales(100)	Streptomycetaceae(100)	Streptomyces(99)
Otu00046	1253	0.1736	0.1548	0.463	0.2086	0.3365	0.3015	0.362	0.2894	0.7106	Yes	Rhizosphere			CGTGCGCAGGCGGTCTTGCAAGACAGGTGTGAAATCCCCGGGCTTAACCTGGGAACTGCACTTGTGACTGCAAGGCTGGAGTACGGCAGAGGGGGATGGAATTCCGCGTGTAGCAGTGAAATGCGTAGATATGCGGAGGAACACCGATGGCGAAGGCAATCCCCTGGGCCTGTACTGACGCTCATGCACGAAAGCGTGGGGAGCAAACAGG	Chloroflexi(100)	Chloroflexia(100)	Chloroflexales(100)	Roseiflexaceae(100)	Roseiflexus(100)
Otu00047	1246	0.1609	0.1411	0.5946	0.1034	0.4817	0.303	0.2153	0.8527	0.1473	Yes	Rhizosphere	Yes	Corsica	GGTGCGTAGGTGGGCTAGTAAGTCCGTGGTGAAATCTCCGAGCTTAACTCGGAAACTGCCGTGGATACTATTAGTCTTGAATACTGTGGAGGTAAGCGGAATATGTCATGTAGCGGTGAAATGCTTAGATATGACATAGAACACCGATAGCGAAGGCAGCTTGCTACACAGTCATTGACACTGAGGCACGAAAGCGTGGGGAGCAAACAGG	Proteobacteria(100)	Betaproteobacteria(100)	Burkholderiales(100)	Comamonadaceae(100)	Pseudorhodoferax(94)
Otu00048	1245	0.1	0.1314	0.4929	0.2757	0.31	0.3643	0.3257	0.5143	0.4857	Yes	Rhizosphere			GGTCCGTAGGCGGATCTGTAAGTCAGTGGTGAAATCTCCCCGCTTAACGGGGAAACTGCCATTGATACTGCAGATCTTGAATTATTGGGAAGTAACTAGAATATGTAGTGTAGCGGTGAAATGCTTAGAGATTACATGGAATACCGATTGCGAAGGCAGGTTACTACCAATACATTGACGCTGATGGACGAAAGCGTGGGTAGCGAACAGG	Proteobacteria(100)	Alphaproteobacteria(100)	Caulobacterales(100)	Caulobacteraceae(100)	Phenylobacterium(100)
Otu00049	1210	0.0845	0.1948	0.5749	0.1458	0.4428	0.3283	0.2289	0.3433	0.6567	Yes	Rhizosphere			GGTGCGTAGGTGGGTTGGTAAGTCAGTGGTGAAATCTCCGAGCTTAACTTGGAAACTGCCGTTGATACTATCAATCTTGAATATCGCGTAGGTAAGCGGAATATGTCATGTAGCGGTGAAATGCTTAGATATGACATAGAACACCAATTGCGAAGGCAGCTTACTTCACGATCATTGACACTGAGGCACGAAAGCGTGGGGAGCAAACAGG	Bacteroidetes(100)	Sphingobacteriia(100)	Sphingobacteriales(100)	Chitinophagaceae(100)	Terrimonas(100)
Otu00050	1184	0.1156	0.2157	0.4099	0.2589	0.2357	0.3544	0.4099	0.3837	0.6163	Yes	Rhizosphere			CGTGCGCAGGCGGTTATGCAAGACAGATGTGAAATCCCCGGGCTCAACCTGGGAACTGCATTTGTGACTGCATGGCTAGAGTACGGTAGAGGGGGATGGAATTCCGCGTGTAGCAGTGAAATGCGTAGATATGCGGAGGAACACCGATGGCGAAGGCAATCCCCTGGACCTGTACTGACGCTCATGCACGAAAGCGTGGGGAGCAAACAGG	Proteobacteria(100)	Alphaproteobacteria(100)	Caulobacterales(100)	Caulobacteraceae(100)	Caulobacter(100)
Otu00051	1178	0.0652	0.3776	0.2263	0.3309	0.4244	0.1943	0.3813	0.0898	0.9102			Yes	France	GGTGCGTAGGCGGCTTTGTAAGTCAGTGGTGAAATATGGCAGCTCAACTGTCAGGGTGCCATTGATACTGCGGAGCTTGAGTACAGATGAGGTAGGCGGAATTGACGGTGTAGCGGTGAAATGCTTAGATATCGTCAAGAACACCGATAGCGAAGGCAGCTTACTGGGCTGTAACTGACGCTGAGGCACGAAAGTGTGGGGATCAAACAGG	Bacteroidetes(100)	Cytophagia(100)	Cytophagales(100)	Cytophagaceae(100)	Cytophaga(100)
Otu00052	1171	0.3624	0.1158	0.4796	0.0422	0.1185	0.797	0.0845	0.0586	0.9414					CGCGCGTAGGCGGTTTTTTAAGTCAGAGGTGAAAGCCCAGTGCTCAACACTGGAACTGCCTTTGAAACTGGAAAACTTGAATCTTGGAGAGGTCAGTGGAATTCCGAGTGTAGAGGTGAAATTCGTAGATATTCGGAAGAACACCAGTGGCGAAGGCGACTGACTGGACAAGTATTGACGCTGAGGTGCGAAAGCGTGGGGAGCAAACAGG	Cyanobacteria(100)	Cyanobacteria(100)	SubsectionIII(100)	FamilyI(100)	Leptolyngbya(100)
Otu00053	1167	0.1007	0.2836	0.3881	0.2276	0.393	0.2662	0.3408	0.1281	0.8719			Yes	France	GGTCCGTAGGCGGCCCGGTAAGTCAGTGGTGAAATCTCCCCGCTCAACGGGGAAACTGCCATTGATACTGCCGGGCTTGAATTATTGTGAAGTAACTAGAATATGTAGTGTAGCGGTGAAATGCTTAGAGATTACATGGAATACCGATTGCGAAGGCAGGTTACTAACAATATATTGACGCTGATGGACGAAAGCGTGGGTAGCGAACAGG	Bacteroidetes(100)	Flavobacteriia(100)	Flavobacteriales(100)	Flavobacteriaceae(100)	Flavobacterium(100)
Otu00054	1143	0.0435	0.3003	0.2989	0.3573	0.4429	0.2541	0.303	0.1386	0.8614			Yes	France	GGTTTGTAGGCGGCCTTGTAAGTCAGGTGTGAAAGCCCTCGGCTCAACCGAGGAACAGCGCTTGATACTGCAAGGCTTGAGGGAGACAGGGGTAAGCGGAACTGATGGTGGAGCGGTGAAATGCGTTGATATCATCAGGAACACCGGTGGCGAAAGCGGCTTACTGGGTCTCTTCTGACGCTGAGGAACGAAAGCTAGGGTAGCGAACGGG	Bacteroidetes(100)	Sphingobacteriia(100)	Sphingobacteriales(100)	Chitinophagaceae(100)	Niastella(97)
Otu00055	1137	0.0018	0.0009	0.4398	0.5575	0.5343	0.0169	0.4487	0.0107	0.9893					GGAGCGTAGGCGGATAGTTTAGTCAGAGGTGAAAGCCCAGGGCTCAACCTTGGAATTGCCTTTGATACTGGCTATCTTGAGTACGGAAGAGGTATGTGGAACTCCGAGTGTAGAGGTGAAATTCGTAGATATTCGGAAGAACACCAGTGGCGAAGGCGACATACTGGTCCGTTACTGACGCTGAGGCTCGAAAGCGTGGGGAGCAAACAGG	Bacteroidetes(100)	Sphingobacteriia(100)	Sphingobacteriales(100)	Chitinophagaceae(100)	Niastella(100)
Otu00056	1136	0.1151	0.2226	0.6145	0.0478	0.5689	0.2497	0.1813	0.9164	0.0836	Yes	Rhizosphere	Yes	Corsica	CGGGTGTAGGTGGCTTTGTAAGTCGAGTGTGAAAGCCTGGGGCTCAACCCCAGAAGTGCATTCGATACTGCGAAGCTTGAGTGGTAGAGAGGTTAGTAGAATTGTTGGTGTAGTGGTGAAATACGTAGATATCAACAGGAATACCGGAGGCGAAGGCGGCTAACTGGCTACACACTGACACTCAGACCCGAAAGCGTGGGGATCAAACAGG	Proteobacteria(100)	Gammaproteobacteria(100)	Oceanospirillales(100)	E12-CR02-full(100)	unclassified(100)
Otu00057	1107	0.0348	0.3295	0.5017	0.1341	0.5828	0.2682	0.149	0.0894	0.9106	Yes	Rhizosphere			CGAGCGCAGGCGGTTAGATAAGTCTGAAGTTAAAGGCTGTGGCTTAACCATAGTACGCTTTGGAAACTGTTTAACTTGAGTGCAAGAGGGGAGAGTGGAATTCCATGTGTAGCGGTGAAATGCGTAGATATATGGAGGAACACCGGTGGCGAAAGCGGCTCTCTGGCTTGTAACTGACGCTGAGGCTCGAAAGCGTGGGGAGCAAACAGG	Bacteroidetes(100)	Flavobacteriia(100)	Flavobacteriales(100)	Flavobacteriaceae(100)	Flavobacterium(100)
Otu00058	1104	0.0822	0.1385	0.5266	0.2527	0.3196	0.4353	0.2451	0.5525	0.4475	Yes	Rhizosphere			CGCGCGCAGGTGGTCTCTTAAGTCTGATGTGAAAGCCCCCGGCTCAACCGGGGAGGGTCATTGGAAACTGGGAGACTTGAGTGCAGGAGAGAAGAGTGGAATTCCACGTGTAGCGGTGAAATGCGTAGAGATGTGGAGGAACACCAGTGGCGAAGGCGACTCTTTGGCCTGTAACTGACACTGAGGCGCGAAAGCGTGGGGAGCAAACAGG	Proteobacteria(100)	Gammaproteobacteria(100)	Xanthomonadales(100)	Xanthomonadales_Incertae_Sedis(100)	Acidibacter(100)
Otu00059	1090	0.0862	0.1771	0.4392	0.2975	0.4451	0.2491	0.3058	0.1216	0.8784					CGTGCGCAGGCGGTTATGTAAGACAGATGTGAAATCCCCGGGCTCAACCTGGGAACTGCATTTGTGACTGCATAGCTTGAGTGCGGCAGAGGGGGATGGAATTCCGCGTGTAGCAGTGAAATGCGTAGATATGCGGAGGAACACCGATGGCGAAGGCAATCCCCTGGGCCTGCACTGACGCTCATGCACGAAAGCGTGGGGAGCAAACAGG	Proteobacteria(100)	Alphaproteobacteria(100)	Sphingomonadales(100)	Sphingomonadaceae(100)	Sphingopyxis(100)
Otu00060	1067	0.2313	0.1774	0.2904	0.3009	0.2748	0.2052	0.52	0.5878	0.4122	Yes	Leaf			GGTGCGCAGGCGGTTGGGTGTGTCAGATGTGAAATCCCGAGGCTTAACCTCGGAACTGCGTCTGAAACTACTCGACTAGAGTACTGGAGAGGGTAACGGAATTCACGGTGTAGCAGTGAAATGCGTAGATATCGTGAGGAACACCAGAGGCGAAGGCGGTTACCTGGACAGTTACTGACGCTCAGGCACGAAAGCATGGGGAGCAAAAGGG	Proteobacteria(100)	Alphaproteobacteria(100)	Caulobacterales(100)	Caulobacteraceae(100)	Caulobacter(99)
Otu00061	1012	0.1047	0.3226	0.5531	0.0196	0.0796	0.6425	0.2779	0.095	0.905					CGCGTGTAGGTGGGTTGGTAAGTTACTTATAAAAGCCCCTGGCTAAACTGGGGGAGGTTGAGTGATACTGCCAGTCTTGAATAGAGGAGAGGTTGACGGAATTCCGCGTGTAGTGGTGAAATGCGTAGAGATGCGGAAGAACACCAGTGGCGAAGGCGGTCAACTGGCCTCATATTGACACTCAGACGCGAAGGCATGGGTAGCGAACGGG	Cyanobacteria(100)	Cyanobacteria(100)	SubsectionIV(100)	FamilyI(100)	Nodularia(76)
Otu00062	1006	0.1282	0.0978	0.6003	0.1737	0.3642	0.3541	0.2816	0.3491	0.6509	Yes	Rhizosphere			CGTGCGCAGGCGGTTATGCAAGACAGATGTGAAATCCCCGGGCTCAACCTGGGAACTGCATTTGTGACTGCATAGCTGGAGTGCGGCAGAGGGGGATGGAATTCCGCGTGTAGCAGTGAAATGCGTAGATATGCGGAGGAACACCGATGGCGAAGGCAATCCCCTGGGCCTGCACTGACGCTCATGCACGAAAGCGTGGGGAGCAAACAGG	Proteobacteria(100)	Alphaproteobacteria(100)	Rhizobiales(100)	Methylobacteriaceae(100)	Microvirga(100)
Otu00063	978	0.1332	0.1909	0.5302	0.1456	0.478	0.3049	0.217	0.2143	0.7857					GGCGCGTAGGCGGACAGTTTAGTCAGAGGTGAAAGCCCAGGGCTCAACCTTGGAATTGCCTTTGATACTGGCTGTCTTGAGTTCGGGAGAGGTGAGTGGAATGCCGAGTGTAGAGGTGAAATTCGTAGATATTCGGCGGAACACCAGTGGCGAAGGCGACTCACTGGCCCGATACTGACGCTGAGGCGCGAAAGCGTGGGGAGCAAACAGG	Firmicutes(100)	Bacilli(100)	Bacillales(100)	Bacillaceae(100)	Bacillus(100)
Otu00064	962	0.0548	0.2487	0.4652	0.2313	0.3396	0.4866	0.1738	0.143	0.857			Yes	France	GGAGCGTAGGTGGGCTGGTAAGTCAGTGGTGAAATCTCCGGGCTTAACTCGGAAACTGCCGTTGATACTATCAGTCTTGAATATTGTGGAGGTAAGCGGAATATGTCATGTAGCGGTGAAATGCTTAGATATGACATAGAACACCGATAGCGAAGGCAGCTTGCTACACAATTATTGACACTGAGGCTCGAAAGCGTGGGGATCAAACAGG	Proteobacteria(100)	Deltaproteobacteria(100)	Bdellovibrionales(100)	Bdellovibrionaceae(100)	Bdellovibrio(100)
Otu00065	927	0.0814	0.1407	0.6119	0.1661	0.3288	0.3746	0.2966	0.6831	0.3169	Yes	Rhizosphere			CGTGCGCAGGCGGTGATGTAAGACAGTTGTGAAATCCCCGGGCTCAACCTGGGAACTGCATCTGTGACTGCATCGCTGGAGTGCGGCAGAGGGGGATGGAATTCCGCGTGTAGCAGTGAAATGCGTAGATATGCGGAGGAACACCGATGGCGAAGGCAATCCCCTGGGCCTGCACTGACGCTCATGCACGAAAGCGTGGGGAGCAAACAGG	Proteobacteria(100)	Alphaproteobacteria(100)	Caulobacterales(100)	Caulobacteraceae(100)	Phenylobacterium(98)
Otu00066	918	0.7903	0.071	0.0097	0.129	0.1032	0.829	0.0677	0.9806	0.0194					CGTCCGCAGGTGGCTATGTAAGTCTGCTGTTAAAGAGTGAGGCTCAACCTCATAAGAGCAGTGGAAACTACATGGCTAGAGTGCGTTCGGGGTAGAGGGAATTCCTGGTGTAGCGGTGAAATGCGTAGATATCAGGAAGAACACCGGTGGCGAAAGCGCTCTGCTAGGCCGCAACTGACACTGAGGGACGAAAGCTAGGGGAGCGAATGGG	Firmicutes(100)	Bacilli(100)	Lactobacillales(100)	Streptococcaceae(100)	Streptococcus(100)
Otu00067	894	0.0846	0.0846	0.7208	0.11	0.2961	0.4788	0.225	0.8156	0.1844	Yes	Rhizosphere			GGTGCGTAGGTGGGTTGGTAAGTCAGTGGTGAAATCCCCGAGCTTAACTTGGGAACTGCCATTGATACTATCAGTCTTGAATACCGTGGAGGTTAGCGGAATATGTCATGTAGCGGTGAAATGCTTAGATATGACATAGAACACCAATTGCGAAGGCAGCTGGCTACACGAATATTGACACTGAGGCACGAAAGCGTGGGGATCAAACAGG	Bacteroidetes(100)	Sphingobacteriia(100)	Sphingobacteriales(100)	Chitinophagaceae(100)	Flavisolibacter(100)
Otu00068	873	0.1069	0.1581	0.6386	0.0964	0.4247	0.3057	0.2696	0.8313	0.1687	Yes	Rhizosphere			GGAGCGTAGGTGGGATGGTAAGTCAGTGGTGAAATCTCCGGGCTTAACTCGGAAACTGCCGTTGATACTATCATTCTTGAATATTGTGGAGGTAAGCGGAATATGTCATGTAGCGGTGAAATGCTTAGATATGACATAGAACACCGATAGCGAAGGCAGCTTGCTACACAATTATTGACACTGAGGCTCGAAAGCGTGGGGATCAAACAGG	Proteobacteria(100)	Betaproteobacteria(100)	Burkholderiales(100)	Comamonadaceae(100)	Rhizobacter(98)
Otu00069	868	0.0798	0.2529	0.5418	0.1255	0.3802	0.4049	0.2148	0.2567	0.7433	Yes	Rhizosphere			GGTGCGTAGGTGGGCTAGTAAGTCCGTGGTGAAATCTCTGAGCTTAACTCGGAAACTGCCGTGGATACTATTAGTCTTGAATCTCGTGGAGGTAAGCGGAATATGTCATGTAGCGGTGAAATGCTTAGATATGACATAGAACACCGATAGCGAAGGCAGCTTGCTACACGAGTATTGACACTGAGGCACGAAAGCGTGGGGATCAAACAGG	Bacteroidetes(100)	Cytophagia(100)	Cytophagales(100)	Cytophagaceae(100)	Ohtaekwangia(100)
Otu00070	809	0.1161	0.1116	0.5625	0.2098	0.375	0.1205	0.5045	0.4196	0.5804	Yes	Rhizosphere			CGTGCGCAGGTTGTGAGTTCAGTTGGATGTGAAAGCCCGGGGCTTAACCTCGGATGTGCATCCAATACTGGCTCGCTGGAGGTTGGAAGAGGAGAGTGGAATTCCCAGTGTAGAGGTGAAATTCGTAGATATTGGGAAGAACACCAGTGGCGAAGGCGGCTCTCTGGTCCATACCTGACACTCATGCACGAAAGCGTGGGGAGCAAACAGG	Proteobacteria(100)	Betaproteobacteria(100)	Burkholderiales(100)	Comamonadaceae(100)	Azohydromonas(95)
Otu00071	807	0.1356	0.0852	0.53	0.2492	0.3659	0.2934	0.3407	0.5363	0.4637	Yes	Rhizosphere			GGTAGGTAGGTGGTCTTATTTGTCAGAGGTGAAAGCCTTGGGCTTAACCCGAGAAGTGCCTCTGAAACGGTGAGACTGGAGTCCTGGAGAGGGTCGTGGAATTCCCGGTGTAGCGGTGAAATGCGTAGAGATCGGGAGGAACACCAGAGGCGAAGGCGGCGACCTGGACAGGTACTGACACTCAACTACGAAAGCGTGGGGAGCAAACAGG	Verrucomicrobia(100)	Opitutae(100)	Opitutales(100)	Opitutaceae(100)	Opitutus(100)
Otu00072	806	0.1302	0.6	0.1302	0.1395	0.2581	0.5209	0.2209	0.2721	0.7279					CGGGTGTAGGTGGCTTTGTAAGTCAGATGTGAAAGCCCAGGGCTCAACCCTGGAAGTGCATTTGATACTGCGAAGCTTGAGTGTAGGAGAGGTTACTAGAATTCTTGGTGTAGTGGTGAAATACGTAGATATCAAGAGGAATACCGGCGGCGAAGGCGGGTAACTGGCCTAACACTGACACTCAGACCCGAAAGCGTGGGGATCAAACAGG	Saccharibacteria(100)	unclassified(100)	unclassified(100)	unclassified(100)	unclassified(100)
Otu00073	787	0.1151	0.121	0.5516	0.2123	0.4067	0.3194	0.2738	0.5079	0.4921	Yes	Rhizosphere			CGCACGTAGGCGGCTCTTTAAGTCGGGGGTGAAATCCTGGAGCTCAACTCCAGAACTGCCTTCGATACTGAAGAGCTCGAGTCCGGGAGAGGTGAGTGGAACTGCGAGTGTAGAGGTGAAATTCGTAGATATTCGCAAGAACACCAGTGGCGAAGGCGGCTCACTGGCCCGGTACTGACGCTGAGGTGCGAAAGCGTGGGGAGCAAACAGG	Proteobacteria(100)	Deltaproteobacteria(100)	Bdellovibrionales(100)	Bacteriovoracaceae(100)	Peredibacter(100)
Otu00074	782	0.1533	0.3181	0.4742	0.0544	0.3968	0.1275	0.4756	0.9699	0.0301					CGCGCGTAGGCGGTTTTTTAAGTCTGATGTGAAAGCCCACGGCTCAACCGTGGAGGGTCATTGGAAACTGGAAAACTTGAGTGCAGAAGAGGAAAGTGGAATTCCATGTGTAGCGGTGAAATGCGCAGAGATATGGAGGAACACCAGTGGCGAAGGCGACTTTCTGGTCTGTAACTGACGCTGATGTGCGAAAGCGTGGGGATCAAACAGG	Cyanobacteria(100)	Cyanobacteria(100)	SubsectionIII(100)	FamilyI(100)	Phormidium(100)
Otu00075	773	0.135	0.135	0.5592	0.1708	0.3223	0.3168	0.3609	0.4986	0.5014	Yes	Rhizosphere			AGTTGCGTAGGCGGTTAAGTAAGTGAATAGTGAAACTGTGTGGCTCAACCATGCACCCATTGTTCAAACTGCTTTGACTAGAGAGTGGAAGAGGTTGCTAGAATTCCTAGTGTAGGGGTGAAATCCGTAGATATTAGGAGGAATACCGATGGCGTAGGCAGGCAACTGGTCCATTTCTGACGCTGAGGCACGAAAGCGTGGGGAGCGATCGGG	Proteobacteria(100)	Alphaproteobacteria(100)	Rhizobiales(100)	Xanthobacteraceae(74)	Variibacter(74)
Otu00076	769	0.0375	0.1707	0.2702	0.5216	0.2439	0.2495	0.5066	0.2139	0.7861					CGCACGTAGGCGGACATTTAAGTCAGGGGTGAAATCCCAGAGCTCAACTCTGGAACTGCCTTTGATACTGGGTGTCTAGAGTATGGAAGAGGTGAGTGGAATTCCGAGTGTAGAGGTGAAATTCGTAGATATTCGGAGGAACACCAGTGGCGAAGGCGGCTCACTGGTCCATTACTGACGCTGAGGTGCGAAAGCGTGGGGAGCAAACAGG	Bacteroidetes(100)	Sphingobacteriia(100)	Sphingobacteriales(100)	Chitinophagaceae(100)	Niastella(100)
Otu00077	765	0.0972	0.1898	0.5787	0.1343	0.3032	0.3935	0.3032	0.4375	0.5625	Yes	Rhizosphere			CGTGCGCAGGCGGTTCGGAAAGAAAGATGTGAAATCCCAGAGCTTAACTTTGGAACTGCATTTTTAACTACCGAGCTAGAGTGTGTCAGAGGGAGGTGGAATTCCGCGTGTAGCAGTGAAATGCGTAGATATGCGGAGGAACACCGATGGCGAAGGCAGCCTCCTGGGATAACACTGACGCTCATGCACGAAAGCGTGGGGAGCAAACAGG	Bacteroidetes(100)	Sphingobacteriia(100)	Sphingobacteriales(100)	Chitinophagaceae(100)	Flavitalea(100)
Otu00078	757	0.3777	0.1202	0.3197	0.1824	0.3026	0.3026	0.3948	0.3863	0.6137					CGTGCGCAGGCGGCTTTGCAAGACAGATGTGAAATCCCCGGGCTCAACCTGGGAACTGCATTTGTGACTGCAAGGCTGGAGTACGGTAGAGGGGGATGGAATTCCGCGTGTAGCAGTGAAATGCGTAGATATGCGGAGGAACACCGATGGCGAAGGCAATCCCCTGGACCTGTACTGACGCTCATGCACGAAAGCGTGGGGAGCAAACAGG	Proteobacteria(100)	Betaproteobacteria(100)	Burkholderiales(100)	Alcaligenaceae(100)	Bordetella(100)
Otu00079	747	0.1259	0.1734	0.5724	0.1283	0.5606	0.2328	0.2067	0.753	0.247	Yes	Rhizosphere	Yes	Corsica	GGCGCGTAGGCGGCCGATCAAGTCAGATGTGAAAGTCCTGGGCTTAACCTGGGGACTGCATTTGATACTGATTGGCTTGAATTCGGGAGAGGATAGCGGAATTCCCAGTGTAGAGGTGAAATTCGTAGATATTGGGAAGAACACCGGTGGCGAAGGCGGCTATCTGGACCGACATTGACGCTGAGGCGCGAAAGCGTGGGGAGCAAACAGG	Armatimonadetes(100)	unclassified(100)	unclassified(100)	unclassified(100)	unclassified(100)
Otu00080	739	0.0777	0.2953	0.3601	0.2668	0.4715	0.3161	0.2124	0.3161	0.6839					GGCGCGTAGGCGGACAGTTTAGTCAGAGGTGAAAGCCCAGGGCTCAACCTTGGAATTGCCTTTGATACTGGCTGTCTTGAGTACGGGAGAGGTGTGTGGAACTCCGAGTGTAGAGGTGAAATTCGTAGATATTCGGAAGAACACCAGTGGCGAAGGCGACACACTGGCCCGTTACTGACGCTGAGGCGCGAAAGCGTGGGGAGCAAACAGG	Proteobacteria(100)	Alphaproteobacteria(100)	Rhodospirillales(100)	Rhodospirillaceae(100)	Ferrovibrio(100)
Otu00081	735	0.0476	0.102	0.2245	0.6259	0.5442	0.1973	0.2585	0.4354	0.5646					CGCGCGTAGGTGGTTCGTTAAGTTGGATGTGAAAGCCCCGGGCTCAACCTGGGAACTGCATTCAAAACTGTCGAGCTAGAGTATGGTAGAGGGTGGTGGAATTTCCTGTGTAGCGGTGAAATGCGTAGATATAGGAAGGAACACCAGTGGCGAAGGCGACCACCTGGACTGATACTGACACTGAGGTGCGAAAGCGTGGGGAGCAAACAGG	Proteobacteria(100)	Deltaproteobacteria(100)	Oligoflexales(100)	unclassified(100)	unclassified(100)
Otu00082	723	0.08	0.2533	0.5133	0.1533	0.3667	0.4833	0.15	0.2233	0.7767	Yes	Rhizosphere			GGTGCGTAGGCGGGTTGGTAAGTCCGTGGTGAAATCCCCAAGCTTAACTTGGGAACTGCCGTGGATACTATCAATCTTGAATATCGTGGAGGTAAGCGGAATATGTCATGTAGCGGTGAAATGCTTAGATATGACATAGAACACCAATTGCGTAGGCAGCTTACTACACGATCATTGACGCTGAGGCACGAAAGCGTGGGGAGCAAACAGG	Proteobacteria(100)	Deltaproteobacteria(100)	Bdellovibrionales(100)	Bdellovibrionaceae(100)	Bdellovibrio(100)
Otu00083	718	0.9284	0.0143	0.0086	0.0487	0.0287	0.9456	0.0258	0.9857	0.0143					GGCGCGTAGGCGGCCACCGCAAGTCGACTGTGAAATCTCCGGGCTTAACCCGGAAAGGTCAGCCGATACTGCGGGGCTAGAGTGCAGAAGGGGCAACTGGAATTCTCGGTGTAGCGGTGAAATGCGTAGATATCGAGAGGAACACCTGCGGCGAAGGCGGGTTGCTGGGCTGACACTGACGCTGAGGCGCGAAAGCTAGGGGAGCGAACGGG	Fusobacteria(100)	Fusobacteriia(100)	Fusobacteriales(100)	Fusobacteriaceae(100)	Fusobacterium(100)
Otu00084	716	0.068	0.2873	0.5044	0.1404	0.3706	0.4123	0.2171	0.3048	0.6952	Yes	Rhizosphere			GGCGCGTAGGCGGCCGATTAAGTCGGGGGTGAAAGCCTGTGGCTCAACCACAGAATTGCCTTCGATACTGGTTGGCTTGAGACCGGAAGAGGACAGCGGAACTGCGAGTGTAGAGGTGAAATTCGTAGATATTCGCAAGAACACCAGTGGCGAAGGCGGCTGTCTGGTCCGGTTCTGACGCTGAGGCGCGAAAGCGTGGGGAGCAAACAGG	Bacteroidetes(100)	Cytophagia(100)	Cytophagales(100)	Cytophagaceae(100)	Ohtaekwangia(100)
Otu00085	705	0.0813	0.2004	0.1153	0.603	0.31	0.2401	0.4499	0.6919	0.3081	Yes	Root			CGTGCGCAGGCGGCTATGCAAGACAGATGTGAAATCCCCGGGCTCAACCTGGGAACTGCATTTGTGACTGCATGGCTAGAGTACGGTAGAGGGGGATGGAATTCCGCGTGTAGCAGTGAAATGCGTAGATATGCGGAGGAACACCGATGGCGAAGGCAATCCCCTGGACCTGTACTGACGCTCATGCACGAAAGCGTGGGGAGCAAACAGG	Firmicutes(100)	Bacilli(100)	Bacillales(100)	Staphylococcaceae(100)	Staphylococcus(100)
Otu00086	703	0.1544	0.2206	0.4461	0.1789	0.4387	0.25	0.3113	0.6471	0.3529	Yes	Rhizosphere			CGCACGTAGGTGGTTTGTTAAGCCAGCTGTGAAATCCCCGGGCTCAACCTGGGCACTGCAGTTGGAACTGGCAAGCTAGAGTAGGGTAGAGGGGTGTGGAATTCCAGGTGTAGCGGTGAAATGCGTAGATATCTGGAGGAACATCAGTGGCGAAGGCGACACCCTGGACTCATACTGACACTGAGGTGCGAAAGCGTGGGGAGCAAACAGG	Proteobacteria(100)	Betaproteobacteria(100)	Burkholderiales(100)	Oxalobacteraceae(100)	Massilia(100)
Otu00087	697	0.1181	0.1731	0.5989	0.1099	0.4038	0.3462	0.25	0.3846	0.6154	Yes	Rhizosphere			GGTGCGCAGGCGGCCGAGTGTGTGAGGCGTGAAAGCCCGGGGCTTAACCCCGGAATTGCACCTCAAACTACACGGCTAGAGCATTGGAGAGGGTAGCAGAATTCATGGTGTAGCAGTGAAATGCGTAGATATCATGAGGAATACCAGAGGCGAAGGCGGCTACCTGGACAATTGCTGACGCTCAGGCACGAAAGCGTGGGGAGCAAAAGGG	Verrucomicrobia(100)	OPB35_soil_group(100)	unclassified(100)	unclassified(100)	unclassified(100)
Otu00088	697	0.073	0.0858	0.573	0.2682	0.3476	0.2253	0.427	0.2639	0.7361	Yes	Rhizosphere			CGCACGTAGGCGGACTCTTAAGTCGGTGGTGAAATCCTGGAGCTCAACTCCAGAACTGCCTTCGATACTGAGAGTCTCGAGTCCGGGAGAGGTGAGTGGAACTGCGAGTGTAGAGGTGAAATTCGTAGATATTCGCAAGAACACCAGTGGCGAAGGCGGCTCACTGGCCCGGTACTGACGCTGAGGTGCGAAAGCGTGGGGAGCAAACAGG	Proteobacteria(100)	Alphaproteobacteria(100)	Rhodospirillales(100)	Rhodospirillaceae(100)	Dongia(100)
Otu00089	691	0.104	0.1371	0.539	0.2199	0.3144	0.2813	0.4043	0.539	0.461	Yes	Rhizosphere			GGCGCGTAGGCGGTTTTGTAAGTGAGATGTGAAAGGCCTGGGCTTAACCTAGGAACGGCATCTTAGACTATGAGACTAGAGTGCAGTAGAGGGTGGCGGAATTTCCGGTGTAGCGGTGAAATGCGTAGAGATCGGAAGGAACACCAGTGGCGAAGGCGGCCACCTGGACTGTCACTGACGCTGAGGCGCGAGAGCGTGGGTAGCAAACAGG	Acidobacteria(100)	Acidobacteria(100)	Subgroup_4(100)	RB41(100)	unclassified(100)
Otu00090	669	0.1015	0.1396	0.5558	0.203	0.3807	0.3858	0.2335	0.401	0.599	Yes	Rhizosphere			CGCGCGTAGGCGGCTTTTCAAGTCGATTGTGAAATCCCCGGGCTTAACCTGGGAACTGCAGTCGAGACTGTCTAGCTAGAGTATGGGAGAGGGAAGTGGAATTTCAGGTGTAGCGGTGAAATGCGTAGATATCTGAAGGAACATCAGTGGCGAAAGCGACTTCCTGGACCAATACTGACGCTCATGTGCGAAAGCGTGGGGAGCAAACAGG	Proteobacteria(100)	Alphaproteobacteria(100)	Sphingomonadales(100)	Sphingomonadaceae(100)	Sphingomonas(100)
Otu00091	667	0.1253	0.1577	0.6156	0.1015	0.3326	0.4168	0.2505	0.6566	0.3434	Yes	Rhizosphere			GGTTTGTAGGCGGCCATGTAAGTCAGGTGTGAAATCCCTCGGCTCAACCGAGGAACGGCGCTTGATACTGCATGGCTTGAGGGAGACAGGGGTAAGCGGAACTGATGGTGGAGCGGTGAAATGCGTTGATATCATCAGGAACACCGGTGGCGAAAGCGGCTTACTGGGTCTCTTCTGACGCTGAGGAACGAAAGCTAGGGTAGCGAACGGG	Acidobacteria(100)	Acidobacteria(100)	Subgroup_3(100)	Unknown_Family(100)	Bryobacter(100)
Otu00092	664	0.1421	0.1523	0.5406	0.165	0.3909	0.2868	0.3223	0.4543	0.5457	Yes	Rhizosphere			CGTGCGTAGACGGTTATTTAAGTCGGGTGTGAAAGCCCCGGGCTCAACCTGGGAATTGCATTCGAGACTGAATAGCTAGGGTACGGTAGAGGGAAGTGGAATTTCCGGTGTAGCGGTGAAATGCGTAGATATCGGAAGGAACATCAGTGGCGAAAGCGACTTCCTGGACCAGTACCGACGTTCAGGCACGAAAGCGTGGGGAGCAAACAGG	Proteobacteria(100)	Alphaproteobacteria(100)	Rhizobiales(100)	Methylobacteriaceae(100)	Microvirga(100)
Otu00093	663	0.0088	0.023	0.3021	0.6661	0.318	0.2261	0.4558	0.2792	0.7208					GGTGCGTAGGCGGTCTTATAAGTCAGTGCTGAAATATCCCGGCTTAACCGGGAGGGTGGCATTGATACTGTAGGACTTGAGTAAAGTTGAGGTTGGCGGAATTGACGGTGTAGCGGTGAAATGCTTAGATATCGTCAAGAACACCTATTGCGAAGGCAGCTAACTAAGCTTTAACTGACGCTGAGGCACGAAAGTGTGGGGATCAAACAGG	Proteobacteria(100)	Gammaproteobacteria(100)	Xanthomonadales(100)	Xanthomonadales_Incertae_Sedis(100)	Acidibacter(100)
Otu00094	658	0.2029	0.142	0.5304	0.1246	0.3739	0.3014	0.3246	0.4725	0.5275	Yes	Rhizosphere			CGCGCGTAGGCGGCTTTTCAAGTCGATTGTGAAATCCCCGGGCTCAACCTGGGAACTGCAGTCGAGACTGTCTAGCTAGAGTATGGGAGAGGGAAGTGGAATTTCAGGTGTAGCGGTGAAATGCGTAGATATCTGAAGGAACATCAGTGGCGAAAGCGACTTCCTGGACCAATACTGACGCTCATGTGCGAAAGCGTGGGGAGCAAACAGG	Verrucomicrobia(100)	Spartobacteria(100)	Chthoniobacterales(100)	Chthoniobacteraceae(100)	Chthoniobacter(100)
Otu00095	657	0.0701	0.0959	0.679	0.155	0.4317	0.3137	0.2546	0.7343	0.2657	Yes	Rhizosphere			CGCGTCTAGGTGGTTATATAAGTCTGATGTGAAAATGCAGGGCTCAACTCTGTATTGCGTTGGAAACTGTATAACTAGAGTACTGGAGAGGTAAGCGGAACTACAAGTGTAGAGGTGAAATTCGTAGATATTTGTAGGAATGCCGATGGGGAAGCCAGCTTACTGGACAGATACTGACGCTGAAGCGCGAAAGCGTGGGTAGCAAACAGG	Actinobacteria(100)	Thermoleophilia(100)	Solirubrobacterales(100)	480-2(100)	unclassified(100)
Otu00096	648	0.1463	0.122	0.5645	0.1672	0.324	0.3902	0.2857	0.4634	0.5366	Yes	Rhizosphere			CGCACGTAGGCGGCTTTTTAAGTCGGGGGTGAAATCCTGGAGCTCAACTCCAGAACTGCCTTCGATACTGAAGAGCTTGAGTCCGGGAGAGGTGAGTGGAACTGCGAGTGTAGAGGTGAAATTCGTAGATATTCGCAAGAACACCAGTGGCGAAGGCGGCTCACTGGCCCGGTACTGACGCTGAGGTGCGAAAGCGTGGGGAGCAAACAGG	Proteobacteria(100)	Alphaproteobacteria(100)	Rhizobiales(100)	Xanthobacteraceae(100)	Pseudolabrys(100)
Otu00097	638	0.5265	0.0291	0.4339	0.0106	0.463	0.2381	0.2989	0.0926	0.9074					CGCACGTAGGCGGCTTTGTAAGTTAGAGGTGAAAGCCCGGAGCTCAACTCCGGAATTGCCTTTAAGACTGCATCGCTCGAATCATGGAGAGGTGAGTGGAATTCCGAGTGTAGAGGTGAAATTCGTAGATATTCGGAAGAACACCAGTGGCGAAGGCGACTCACTGGACATGTATTGACGCTGAGGTGCGAAAGCGTGGGGAGCAAACAGG	Proteobacteria(100)	Alphaproteobacteria(100)	Rhizobiales(100)	Methylobacteriaceae(100)	Methylobacterium(100)
Otu00098	634	0.0053	0.4075	0.3203	0.2669	0.4644	0.5018	0.0338	0.0445	0.9555					GGTGCGTAGGCGGCCTTATAAGTCAGTGCTGAAATATCCCGGCTTAACCGGGAGGGTGGCATTGATACTGTAGGGCTTGAGTCGAGTTGAGGTTGGCGGAATTGACGGTGTAGCGGTGAAATGCTTAGATATCGTCAAGAACACCGATAGTGAAGACAGCTAACTAAGCTCAAACTGACGCTGAGGCACGAAAGTGTGGGGATCAAACAGG	Proteobacteria(100)	Gammaproteobacteria(100)	Cellvibrionales(100)	Cellvibrionaceae(100)	Cellvibrio(100)
Otu00099	605	0.0551	0.0184	0.1	0.8265	0.3551	0.2347	0.4102	0.6694	0.3306					GGTGAGTAGACGGTCTAAACAGGTTTATGTTAAAGTTCAGGAGCGCTTTTGAATGGCATACTTACGTGTAGACTTGAATCCAGAATAAGAAAACGGAACTCTCGGTGTAGAGGTAAAATTCAGCGATATCGCAGAGGACCAACAATTGGCGAAAGCGGTTTTCTAGTATGTGATTGACGTTGAGTCACTAAAGCGTGGGGAGCAAACGGG	Proteobacteria(100)	Gammaproteobacteria(100)	Legionellales(100)	Coxiellaceae(100)	Aquicella(100)
Otu00100	604	0.0742	0.1454	0.5905	0.1899	0.454	0.3116	0.2344	0.4481	0.5519	Yes	Rhizosphere			CGCACGTAGGCGGCTCTTTAAGTCGGGGGTGAAATCCTGGAGCTCAACTCCAGAACTGCCTTCGATACTGTAGAGCTTGAGTTCGGGAGAGGTGAGTGGAACTGCGAGTGTAGAGGTGAAATTCGTAGATATTCGCAAGAACACCAGTGGCGAAGGCGGCTCACTGGCCCGATACTGACGCTGAGGTGCGAAAGCGTGGGGAGCAAACAGG	Verrucomicrobia(100)	Verrucomicrobiae(100)	Verrucomicrobiales(100)	Verrucomicrobiaceae(100)	Haloferula(100)
Otu00101	601	0.1173	0.1327	0.5714	0.1786	0.3648	0.3827	0.2526	0.7168	0.2832	Yes	Rhizosphere	Yes	Corsica	CGCACGTAGGCGGGTATTTAAGTCAGGGGTGAAATCCCAGAGCTCAACTCTGGAACTGCCTTTGATACTGGGTACCTAGAGTATGGAAGAGGTGAGTGGAATTCCGAGTGTAGAGGTGAAATTCGTAGATATTCGGAGGAACACCAGTGGCGAAGGCGGCTCACTGGTCCATTACTGACGCTGAGGTGCGAAAGCGTGGGGAGCAAACAGG	Proteobacteria(100)	Alphaproteobacteria(100)	Rhodospirillales(100)	Rhodospirillaceae(100)	Dongia(100)
Otu00102	601	0.1254	0.1343	0.6299	0.1104	0.394	0.409	0.197	0.4567	0.5433	Yes	Rhizosphere			GGTGCGTAGGTGGGCTAGTAAGTCCGTGGTGAAATCTCCAAGCTTAACTTGGAAACTGCCGTGGATACTATTAGTCTTGAATATTGTGGAGGTAAGCGGAATATGTCATGTAGCGGTGAAATGCTTAGATATGACATAGAACACCGATAGCGAAGGCAGCTTGCTACACAATCATTGACACTGAGGCACGAAAGCGTGGGGATCAAACAGG	Proteobacteria(100)	Gammaproteobacteria(100)	Xanthomonadales(100)	Xanthomonadales_Incertae_Sedis(100)	Steroidobacter(100)
Otu00103	596	0.1169	0.1244	0.5721	0.1866	0.3607	0.3358	0.3035	0.5299	0.4701	Yes	Rhizosphere			GGAGCGTAGGTGGGCTGGTAAGTCAGTGGTGAAATCTCCGAGCTTAACTTGGAAACTGCCATTGATACTATTAGTCTTGAATATTGTGGAGGTCAGCGGAATATGTCATGTAGCGGTGAAATGCTTAGAGATGACATAGAACACCAATTGCGAAGGCAGCTGGCTACACATATATTGACACTGAGGCTCGAAAGCGTGGGGATCAAACAGG	Proteobacteria(100)	Betaproteobacteria(100)	Burkholderiales(100)	Comamonadaceae(100)	Piscinibacter(71)
Otu00104	594	0.0887	0.1855	0.5995	0.1263	0.3495	0.3925	0.2581	0.6048	0.3952	Yes	Rhizosphere			CGCACGCAGGTGGCTGAGTCAGTCGATTGTGAAAGCCCTGGGCTTAACCTGGGAATTGCAGTCGATACTACTCAGCTAGAGTATGGGAGAGGGTAGTGGAATTCCCGGTGTAGCGGTGAAATGCGTAGATATCGGGAGGAACATCAGTGGCGAAGGCGGCTACCTGGCCCAATACTGACACTCAGGTGCGACAGCGTGGGGAGCAAACAGG	Planctomycetes(100)	Phycisphaerae(100)	WD2101_soil_group(100)	unclassified(100)	unclassified(100)
Otu00105	587	0.0909	0.2318	0.5727	0.1045	0.4955	0.3045	0.2	0.2273	0.7727					CGCACGTAGGCGGCTTCAAAAGTCGGATGTGAAATCCCTCGGCTCAACCGAGGACGTGCATCCGAAACTGCGGAGCTTGAGTATGGAAGAGGGTCGCGGAATCCCCGGTGTAGAGGTGAAATTCGTAGATATCGGGGGGAACACCAGTGGCGAAGGCGGCGACCTGGGCCAATACTGACGCTGAGGTGCGAAAGCGTGGGGAGCAAACAGG	Bacteroidetes(100)	Cytophagia(100)	Cytophagales(100)	Cytophagaceae(100)	Adhaeribacter(100)
Otu00106	583	0.1789	0.2588	0.3674	0.1949	0.3099	0.3674	0.3227	0.4441	0.5559	Yes	Rhizosphere			GGTACGTAGGTGGCTATGTAAGTCTCGATTAAAGAATCTAGGCATAACTTAGAAATTATTCTTGATACTGCTAGGCTTGAGGTCGAAAGAGGTTAGTTATATTCTTGAAGTAAAAGTAAAATCTTTAGATATCGAGAGGATAACCAAGTGGTTAATGCGACTTTCTGGTTCGACGCTGACGCTGAGGTACGAAGGCATGGGTATCAAACGGG	Proteobacteria(100)	Alphaproteobacteria(100)	Caulobacterales(100)	Hyphomonadaceae(100)	Hirschia(100)
Otu00107	580	0.1301	0.161	0.5445	0.1644	0.363	0.3356	0.3014	0.3185	0.6815	Yes	Rhizosphere			GGTGCGTAGGCGGCGAGGCAAGTCTGGTGTGAAATCCCGGGGCTCAACCCCGGAACTGCACTGGATACTGCTTTGCTAGAGTACTGGAGAGGGAACTGGAATTTACGGTGTAGCAGTGAAATGCGTAGATATCGTAAGGAAGACCAGCGGCGAAGGCGAGTTCCTGGACAGTTACTGACGCTGAGGCACGAAGGCCAGGGGAGCAAACGGG	Proteobacteria(100)	Alphaproteobacteria(100)	Sphingomonadales(100)	Sphingomonadaceae(100)	Sphingomonas(100)
Otu00108	573	0.1509	0.1321	0.5714	0.1456	0.3235	0.3827	0.2938	0.6334	0.3666	Yes	Rhizosphere			GGTGCGTAGGAGGGCAGGTAAGTCAGTGGTGAAATCTCCGAGCTTAACTTGGAAACTGCCGTTGATACTATCTGTCTTGAATATTGTGGAGGTGAGCGGAATATGTCATGTAGCGGTGAAATGCTTAGATATGACATAGAACACCAATTGCGAAGGCAGCTCGCTACACATATATTGACTCTGAGGCACGAAAGCGTGGGGATCAAACAGG	Actinobacteria(100)	Actinobacteria(100)	Corynebacteriales(100)	Mycobacteriaceae(100)	Mycobacterium(100)
Otu00109	571	0.0618	0.2355	0.5097	0.1931	0.4903	0.3398	0.1699	0.2703	0.7297	Yes	Rhizosphere			CGTGTGTAGGTGGATCGGTAAGTACCTTGTAAAATCCCACAGCTCAACTGTGGAACTGCTTGGTATACTGCCAGTCTTGAGGCACTCAGGGGCGAGCGGAACAAGTGGTGGAGCGGTGAAATGCGTAGATATCACTTGGAACGCCAATGGTGAAGACAGCTCGCTGGGGGTGTACTGACACTGAGACACGAAAGCCAGGGGAGCGAACGGG	Bacteroidetes(100)	Cytophagia(100)	Cytophagales(100)	Cytophagaceae(100)	Ohtaekwangia(100)
Otu00110	566	0.127	0.2432	0.5514	0.0784	0.2865	0.2649	0.4486	0.7676	0.2324	Yes	Rhizosphere			GGCGCGTAGGCGGCGTTTTAAGTCGGGGGTGAAAGCCTGTGGCTCAACCACAGAATGGCCTTCGATACTGGGACGCTTGAGTATGGTAGAGGTTGGTGGAACTGCGAGTGTAGAGGTGAAATTCGTAGATATTCGCAAGAACACCGGTGGCGAAGGCGGCCAACTGGACCATTACTGACGCTGAGGCGCGAAAGCGTGGGGAGCAAACAGG	Bacteroidetes(100)	Cytophagia(100)	Cytophagales(100)	Cytophagaceae(100)	Dyadobacter(100)
Otu00111	565	0.1207	0.1731	0.6355	0.0706	0.4305	0.287	0.2825	0.8405	0.1595	Yes	Rhizosphere			GGTGCGTAGGCGGTCCTATAAGTCAGTGCTGAAATATCCCGGCTTAACCGGGAGGGTGGCATTGATACTGCAGGACTTGAGTAAAGTTGAGGTTGGCGGAATTGACGGTGTAGCGGTGAAATGCTTAGATATCGTCAAGAACACCGATAGTGAAGACAGCTAACTAAGCTTTAACTGACGCTGAGGCACGAAAGTGTGGGGATCAAACAGG	Cyanobacteria(100)	Melainabacteria(100)	Obscuribacterales(100)	unclassified(100)	unclassified(100)
Otu00112	561	0.1318	0.1662	0.5874	0.1146	0.3467	0.4097	0.2436	0.4527	0.5473	Yes	Rhizosphere			CGTGCGTAGGTGGTTTGTTAAGTCTGATGTGAAAGCCCTGGGCTCAACCTGGGAACTGCATTGGAAACTGGCTGACTAGAGTGCGGTAGAGGGGTGTGGAATTCCCGGTGTAGCAGTGAAATGCGTAGATATCGGGAGGAACATCTGTGGCGAAGGCGACACCCTGGACCAGCACTGACACTGAGGCACGAAAGCGTGGGGAGCAAACAGG	Proteobacteria(100)	Gammaproteobacteria(98)	Cellvibrionales(98)	Spongiibacteraceae(98)	Oceanicoccus(98)
Otu00113	559	0.1192	0.1628	0.4855	0.2326	0.3198	0.3866	0.2936	0.4709	0.5291	Yes	Rhizosphere			CGCGCGCAGGCGGTCCTTTAAGTCTGATGTGAAAGCCCACGGCTCAACCGTGGAGGGTCATTGGAAACTGGGGGACTTGAGTGCAGGAGAGAAGAGTGGAATTCCACGTGTAGCGGTGAAATGCGTAGAGATGTGGAGGAACACCAGTGGCGAAGGCGACTCTTTGGCCTGTAACTGACGCTGAGGCGCGAAAGCGTGGGGAGCAAACAGG	Proteobacteria(100)	Betaproteobacteria(100)	Nitrosomonadales(100)	Nitrosomonadaceae(100)	unclassified(100)
Otu00114	559	0.2871	0.1188	0.3713	0.2228	0.2277	0.2079	0.5644	0.3465	0.6535					GGCGAGTAGGTGGTTGCGTAAGTTGGTTATGAAAGCTCCTGGCTAAACTGGGAGAGGTTGACCAAGACTGCGCGACTTGAGTGGAGAAGAGGTAAACGGAATTCCGCGTGTAGTGGTGAAATGCGTAGAGATGCGGAAGAACACCAGTGGCGAAGGCGGTTTACTGGTCTCCAACTGACACTGAACCGCGAAAGCATGGGTAGCGAACGGG	Proteobacteria(100)	Betaproteobacteria(100)	Burkholderiales(100)	Comamonadaceae(100)	Leptothrix(68)
Otu00115	557	0.1133	0.1022	0.6378	0.1467	0.32	0.3933	0.2867	0.8022	0.1978	Yes	Rhizosphere			AGTTCGTAGGTGGTTTGTTAAGTCTGATGTTAAAGACTGGGGCTCAACCTCGGAAATGCATTGGATACTGGCAGACTTGAGTGTGGTAGAGGCAATCGGAATTCCAGGTGTAGCGGTGAAATGCGTAGATATCTGGAAGAACACCGGTGGCGCAAGCGGATTGCTGGGCCATAACTGACACTGAGGAACGAAAGCTAGGGTAGCGAATGGG	Verrucomicrobia(100)	Spartobacteria(100)	Chthoniobacterales(100)	DA101_soil_group(100)	unclassified(100)
Otu00116	542	0.4603	0.0556	0.1905	0.2937	0.3995	0.2751	0.3254	0.5291	0.4709					AGCGCGTAGGCGGCTCGTTAAGTGTAGAGTGAAATCTCTGGGCTCACCCCAGAAACTGCTCTGCATACTGGCGAGCTGGAGGGATGAAGAGGCTTGTGGAATTCCTGGTGTAGCGGTGAAATGCGTTGATATCAGGAGGAACACCCATGGCGAAGGCAGCAAGCTGGTCATCACCTGACGCTGAGGCGCGAAAGCGTGGGTAGCAAACAGG	Proteobacteria(100)	Alphaproteobacteria(100)	Rhizobiales(100)	Methylobacteriaceae(100)	Methylobacterium(100)
Otu00117	539	0.129	0.1258	0.6548	0.0903	0.4452	0.3161	0.2387	0.5774	0.4226	Yes	Rhizosphere			AGCTCGTAGGCGGTTTGTCGCGTCGACTGTGAAAACTGGGGGCTTAACTCTCAGCTTGCAGTCGATACGGGCAGACTTGAGTTCGGTAGGGGAGACTGGAATTCCTGGTGTAGCGGTGAAATGCGCAGATATCAGGAGGAACACCGGTGGCGAAGGCGGGTCTCTGGGCCGATACTGACGCTGAGGAGCGAAAGCGTGGGGAGCGAACAGG	Verrucomicrobia(100)	OPB35_soil_group(100)	unclassified(100)	unclassified(100)	unclassified(100)
Otu00118	539	0.1214	0.104	0.6445	0.1301	0.3815	0.3815	0.237	0.7457	0.2543	Yes	Rhizosphere	Yes	Corsica	GGTGCGTAGGTGGCTGTTTAAGTCAGTGGTGAAATACGGTTGCTCAACAATCGAGGTGCCATTGATACTGAATAGCTTGAAATAATTGGAGGCTGCCGGAATGGATGGTGTAGCGGTGAAATGCATAGATATCATCCAGAACACCGATTGCGAAGGCAGGTGGCTACGATTTATTTGACACTGAGGCACGAAAGCATGGGGAGCAAACAGG	Proteobacteria(100)	Deltaproteobacteria(100)	Myxococcales(100)	BIrii41(100)	unclassified(100)
Otu00119	538	0.1429	0.131	0.4643	0.2619	0.3274	0.375	0.2976	0.4643	0.5357	Yes	Rhizosphere			GGTGCGTAGGTGGGCTAGTAAGTCCGTGGTGAAATCTCCAAGCTTAACTTGGAAACTGCCGTGGATACTATTAGTCTTGAATCTCGTGGAGGTAAGCGGAATATGTCATGTAGCGGTGAAATGCTTAGATATGACATAGAACACCGATAGCGAAGGCAGCTTGCTACACGAGTATTGACACTGAGGCACGAAAGCGTGGGGATCAAACAGG	Planctomycetes(100)	Planctomycetacia(100)	Planctomycetales(100)	Planctomycetaceae(100)	Pir4_lineage(100)
Otu00120	536	0.0833	0.3333	0.125	0.4583	0.25	0.25	0.5	0.125	0.875					GGAGCGTAGGCGGATAGTTCAGTCAGAGGTGAAAGCCCAGGGCTCAACCTTGGAACTGCCTTTGATACTGGCTATCTTGAGTTTGGGAGAGGTGTGTGGAACTCCGAGTGTAGAGGTGAAATTCGTAGATATTCGGAAGAACACCAGTGGCGAAGGCGACACACTGGCCCAATACTGACGCTGAGGCTCGAAAGCGTGGGGAGCAAACAGG	Chlamydiae(100)	Chlamydiae(100)	Chlamydiales(100)	Simkaniaceae(100)	Candidatus_Fritschea(100)
Otu00121	530	0.1392	0.1099	0.4505	0.3004	0.2857	0.3993	0.315	0.2821	0.7179					CGCGCGTAGGCGGCTTTGCAAGTCGGGTGTGAAATCCCCAGGCTTAACCTGGGAACTGCATTCGAGACTGCATTGCTAGAGTATGGGAGAGGGAAGTGGAATTTCCGGTGTAGCGGTGAAATGCGTAGATATCGGAAGGAACATCAGTGGCGAAAGCGACTTCCTGGACCAATACTGACGCTCATGTGCGAAAGCGTGGGGAGCAAACAGG	Planctomycetes(100)	Planctomycetacia(100)	Planctomycetales(100)	Planctomycetaceae(100)	Pir4_lineage(100)
Otu00122	527	0.0392	0.3446	0.3107	0.3055	0.3916	0.3603	0.248	0.1201	0.8799					GGCGCGTAGGCGGACTCTTAAGTCGGGGGTGAAAGCCCAGGGCTCAACCCTGGAATTGCCTTCGATACTGAGAGTCTTGAGTTCGGAAGAGGTTGGTGGAACTGCGAGTGTAGAGGTGAAATTCGTAGATATTCGCAAGAACACCAGTGGCGAAGGCGGCCAACTGGTCCGATACTGACGCTGAGGCGCGAAAGCGTGGGGAGCAAACAGG	Bacteroidetes(100)	Sphingobacteriia(100)	Sphingobacteriales(100)	Chitinophagaceae(100)	Niabella(99)
Otu00123	521	0.1145	0.2203	0.3965	0.2687	0.4537	0.1586	0.3877	0.4053	0.5947					GGTGCGTAGGTGGGTTGGTAAGTCAGTGGTGAAATCTCCGAGCTTAACTTGGAAACTGCCATTGATACTATCAGTCTTGAATATTGTGGAGGTCAGCGGAATATGTCATGTAGCGGTGAAATGCTTAGATATGACATAGAACACCAATTGCGAAGGCAGCTGGCTACACATATATTGACACTGAGGCACGAAAGCGTGGGGATCAAACAGG	Proteobacteria(100)	Deltaproteobacteria(100)	Myxococcales(100)	Haliangiaceae(100)	Haliangium(100)
Otu00124	517	0.1323	0.1429	0.4074	0.3175	0.3545	0.3333	0.3122	0.5185	0.4815	Yes	Root			CGCGCGCAGGCGGTCCTTTAAGTCTGATGTGAAAGCCCACGGCTCAACCGTGGAGGGTCATTGGAAACTGGGGAACTTGAGTGCAGAAGAGGAAAGTGGAATTCCAAGTGTAGCGGTGAAATGCGTAGAGATTTGGAGGAACACCAGTGGCGAAGGCGACTTTCTGGTCTGTAACTGACACTGAGGCGCGAAAGCGTGGGGAGCAAACAGG	Proteobacteria(100)	Alphaproteobacteria(100)	Rhizobiales(100)	Xanthobacteraceae(100)	Variibacter(100)
Otu00125	515	0.0857	0.1036	0.6357	0.175	0.3571	0.3786	0.2643	0.45	0.55	Yes	Rhizosphere			GGTGCTAAGATTGCTAAAGTTTGTTCTAATGAAAAAATCAATGGAAATATTGAGAGAAATTATATAAACAATTTAGCTTGAGTAGATTGGAGAATAGAGTTACTAGTTTTTGAGGGGTAGAATCCGACGAGAAGATTAGGAGGTACGAAGGCGAAGGCAACTATTTATAATCGACTGACATTGATACACAAAAGCGTGGGGAGCAAACAGG	Acidobacteria(100)	Acidobacteria(100)	Subgroup_6(100)	unclassified(100)	unclassified(100)
Otu00126	508	0.1317	0.1707	0.4439	0.2537	0.3902	0.3512	0.2585	0.5415	0.4585	Yes	Rhizosphere			CGTGCGTAGGTGGTTGTTTAAGTCTGTTGTGAAAGCCCTGGGCTCAACCTGGGAATTGCAGTGGATACTGGGCGACTAGAGTGTGGTAGAGGGTAGTGGAATTCCCGGTGTAGCAGTGAAATGCGTAGAGATCGGGAGGAACATCCATGGCGAAGGCAGCTACCTGGACCAACACTGACACTGAGGCACGAAAGCGTGGGGAGCAAACAGG	Planctomycetes(100)	Planctomycetacia(100)	Planctomycetales(100)	Planctomycetaceae(100)	Planctomyces(100)
Otu00127	501	0.1395	0.1262	0.5748	0.1595	0.2625	0.3821	0.3555	0.7209	0.2791	Yes	Rhizosphere			CGTGCGTAGACGGTTATTTAAGTCGGGTGTGAAAGCCCCGGGCTCAACCTGGGAATTGCATTCGAGACTGAATAGCTAGGGTACGGTAGAGGGAAGCGGAATTTCCGGTGTAGCGGTGAAATGCGTAGATATCGGAAGGAACATCAGTGGCGAAAGCGGCTTCCTGGACCAGTACCGACGTTCAGGCACGAAAGCGTGGGGAGCAAACAGG	Proteobacteria(100)	Alphaproteobacteria(100)	Caulobacterales(100)	Caulobacteraceae(100)	Asticcacaulis(100)
Otu00128	500	0.116	0.2457	0.5154	0.1229	0.3993	0.3481	0.2526	0.2355	0.7645	Yes	Rhizosphere			GGCGCGTAGGCGGCGCGGTAAGTCACTTGTGAAATCTCTGAGCTTAACTCAGAACGGCCAAGTGATACTGCAGTGCTAGAGTGTGGAAGGGGCAATCGGAATTCTTGGTGTAGCGGTGAAATGCGTAGATATCAAGAGGAACACCTGAGGTGAAGACGGGTTGCTGGGCCAACACTGACGCTGAGGCGCGAAAGCCAGGGGAGCAAACGGG	Planctomycetes(100)	Phycisphaerae(100)	WD2101_soil_group(100)	unclassified(100)	unclassified(100)
Otu00129	500	0.0982	0.319	0.5399	0.0429	0.2393	0.5215	0.2393	0.2331	0.7669					CGTGCGCAGGCGGCTATGCAAGACAGATGTGAAATCCCCGGGCTTAACCTGGGAACTGCACTTGTGACTGCACAGCTGGAGTGCGGCAGAGGGGGATGGAATTCCGCGTGTAGCAGTGAAATGCGTAGATATGCGGAGGAACACCGATGGCGAAGGCAATCCCCTGGGCCTGCACTGACGCTCATGCACGAAAGCGTGGGGAGCAAACAGG	Parcubacteria(100)	unclassified(100)	unclassified(100)	unclassified(100)	unclassified(100)
Otu00130	499	0.027	0.4865	0.3243	0.1622	0.5495	0.1802	0.2703	0.1892	0.8108					GGTCCGTAGGCGGCCTTATAAGTCAGTGGTGAAATCTCTCCGCTCAACGGGGAAACTGCCATTGATACTGTAAGGCTTGAATTATTGTGAAGTAACTAGAATATGTAGTGTAGCGGTGAAATGCTTAGAGATTACATGGAATACCGATTGCGAAGGCAGGTTACTAACAATTGATTGACGCTGATGGACGAAAGCGTGGGGAGCGAACAGG	Proteobacteria(100)	Gammaproteobacteria(100)	Oceanospirillales(100)	E12-CR02-full(100)	unclassified(100)
Otu00131	496	0.0687	0.2478	0.4179	0.2657	0.3791	0.3522	0.2687	0.2388	0.7612	Yes	Rhizosphere			CGTCCGCAGGTGGATGTACAAGTCTGCTGTCAAAGTGCAGAGCTTAACTCTGTAAAGGCGGTGGAAACTGTAGGTCTTGAGTATGGTAGGGGTAGAGGGAATTCCCGGTGTAGCGGTGAAATGCGTAGATATCGGGAAGAACACCAGTGGCGAAAGCGCTCTACTGGGCCATAACTGACACTGAGGGACGAAAGCTAGGGGAGCGAAAGGG	Bacteroidetes(100)	Sphingobacteriia(100)	Sphingobacteriales(100)	Chitinophagaceae(100)	Terrimonas(100)
Otu00132	495	0.0769	0.1438	0.689	0.0903	0.3077	0.4381	0.2542	0.7692	0.2308	Yes	Rhizosphere			GGTGCGTAGGCGGTCTTTTAAGTCAGTGCTGAAATACTCCAGCTTAACTGGAGGGGTGGCATTGATACTGGAAGACTTGAGTGTAGTCGAGGTAGGCGGAATTGACGGTGTAGCGGTGAAATGCTTAGATATCGTCAAGAACACCGATAGTGAAGACAGCTTACTAGGCTACAACTGACGCTGAGGCACGAAAGTGTGGGGATCAAACAGG	Verrucomicrobia(100)	Opitutae(100)	Opitutales(100)	Opitutaceae(100)	Opitutus(100)
Otu00133	489	0.061	0.3448	0.4111	0.183	0.3528	0.4509	0.1963	0.1141	0.8859					CGCGCGCAGGTGGTTTAATAAGTCTGATGTGAAAGCCCACGGCTCAACCGTGGAGGGTCATTGGAAACTGTTAAACTTGAGTGCAGGAGAGAAAAGTGGAATTCCTAGTGTAGCGGTGAAATGCGTAGAGATTAGGAGGAACACCAGTGGCGAAGGCGGCTTTTTGGCCTGTAACTGACACTGAGGCGCGAAAGCGTGGGGAGCAAACAGG	Cyanobacteria(100)	Cyanobacteria(100)	SubsectionIII(100)	FamilyI(100)	Leptolyngbya(100)
Otu00134	488	0.0871	0.1471	0.3033	0.4625	0.3303	0.2432	0.4264	0.1712	0.8288			Yes	France	GGCGCGTAGGCGGCAATTCAAGTCAGCTGTGAAATCTCCGGGCTTAACTCGGAACGGTCAGCTGATACTGCTTTGCTAGAGTGCAGAAGGGGCAATCGGAATTCTTGGTGTAGCGGTGAAATGCGTAGATATCAAGAGGAACACCTGAGGTGAAGACGGGTTGCTGGGCTGACACTGACGCTGAGGCGCGAAAGCTAGGGTAGCAAACGGG	Proteobacteria(100)	Gammaproteobacteria(100)	Xanthomonadales(100)	Xanthomonadaceae(100)	Lysobacter(100)
Otu00135	486	0.1051	0.1667	0.6268	0.1014	0.413	0.3333	0.2536	0.587	0.413	Yes	Rhizosphere			CGCGCGCAGGCGGATCAGCAAGTCAGATGTGAAATCTCGAAGCTCAACTTCGAAACTGCGTCTGAAACTGCTAGTCTAGAATGTCGGAGGGGGCAGGGGAATTTCACGTGTAGGGGTAAAATCCGTAGAGATGTGAAGGAACACCGGAGGCGAAGGCGCCTGCCTGGACGACTATTGACGCTGAGGCGCGAAAGCGTGGGGAGCAAACAGG	Verrucomicrobia(100)	Spartobacteria(100)	Chthoniobacterales(100)	Chthoniobacteraceae(100)	Chthoniobacter(100)
Otu00136	475	0.0979	0.2797	0.4895	0.1329	0.3497	0.4441	0.2063	0.1818	0.8182					GGCGCGTAGGCGGCTTATCAAGTCAGGCGTGAAATTCCCGGGCTCAACCTGGGGGCTGCGCTTGATACTGATGAGCTTGAATGCGGGAGAGGATAGTGGAATTCCCAGTGTAGAGGTGAAATTCGTAGATATTGGGAAGAACACCAGTGGCGAAGGCGGCTATCTGGCCCGTAATTGACGCTGAGGCGCGAAAGCGTGGGGAGCAAACAGG	Chloroflexi(100)	Anaerolineae(100)	Anaerolineales(100)	Anaerolineaceae(100)	unclassified(100)
Otu00137	468	0.0603	0.2629	0.444	0.2328	0.3793	0.2888	0.3319	0.3793	0.6207	Yes	Rhizosphere			GGTGCGTAGGCGGATTAGTAAGTCCGTGGTGAAATCTCCAAGCTTAACTTGGAAACTGCCGTGGATACTATTAGTCTTGAATGTTGTGGAGGTTAGCGGAATATGTCATGTAGCGGTGAAATGCATAGATATGACATAGAACACCAATTGCGAAGGCAGCTGGCTACACAAATATTGACGCTGATGCACGAAAGCGTGGGGATCAAACAGG	Proteobacteria(100)	Alphaproteobacteria(100)	Caulobacterales(100)	Caulobacteraceae(100)	Caulobacter(100)
Otu00138	468	0.082	0.209	0.5492	0.1598	0.418	0.3811	0.2008	0.3402	0.6598	Yes	Rhizosphere			CGCGCGTAGGTGGTTCGTTAAGTTGGATGTGAAAGCCCCGGGCTCAACCTGGGAACTGCATTCAAAACTGACGAGCTAGAGTATGGTAGAGGGTGGTGGAATTTCCTGTGTAGCGGTGAAATGCGTAGATATAGGAAGGAACACCAGTGGCGAAGGCGACCACCTGGACTGATACTGACACTGAGGTGCGAAAGCGTGGGGAGCAAACAGG	Bacteroidetes(100)	Cytophagia(100)	Cytophagales(100)	Cytophagaceae(100)	Ohtaekwangia(100)
Otu00139	457	0.0371	0.2679	0.2387	0.4562	0.3183	0.382	0.2997	0.0928	0.9072			Yes	France	GGTGCGCAGGCGGCCATGTGTGTCAGGTGTGAAAGCCCGAGGCTCAACCTCGGAATTGCGCCTGAAACTACATGGCTAGAGTACTGGAGAGGGTAGCGGAATTCATGGTGTAGCAGTGAAATGCGTAGATATCATGAGGAACACCAGAGGCGAAGGCGGCTACCTGGACAGTTACTGACGCTCAGGCACGAAAGCGTGGGGAGCAAAAGGG	Bacteroidetes(100)	Sphingobacteriia(100)	Sphingobacteriales(100)	Chitinophagaceae(100)	Niastella(100)
Otu00140	452	0	0.0045	0.0134	0.9821	0.0625	0.8973	0.0402	0.9196	0.0804					CGTGCGTAGGTGGTTGTTTAAGTCTGTTGTGAAAGCCCTGGGCTCAACCTGGGAACTGCAGTGGAAACTGGACAACTAGAGTGTGGTAGAGGGTAGCGGAATTCCCGGTGTAGCAGTGAAATGCGTAGAGATCGGGAGGAACATCCATGGCGAAGGCAGCTACCTGGACCAACACTGACACTGAGGCACGAAAGCGTGGGGAGCAAACAGG	Actinobacteria(100)	Actinobacteria(100)	Pseudonocardiales(100)	Pseudonocardiaceae(100)	Actinophytocola(100)
Otu00141	451	0.094	0.1752	0.6111	0.1197	0.3333	0.4444	0.2222	0.7821	0.2179	Yes	Rhizosphere			CGTGCGCAGGCGGTTTTGTAAGTCTGTCGTGAAAGCCCCGGGCTTAACCTGGGAATTGCGATGGAGACTGCAAGGCTTGAATCTGGCAGAGGGGGGTAGAATTCCACGTGTAGCAGTGAAATGCGTAGAGATGTGGAGGAACACCGATGGCGAAGGCAGCCCCCTGGGTCAAGATTGACGCTCATGCACGAAAGCGTGGGGAGCAAACAGG	Proteobacteria(100)	Betaproteobacteria(100)	Burkholderiales(100)	Oxalobacteraceae(100)	Massilia(99)
Otu00142	449	0.068	0.14	0.688	0.104	0.352	0.384	0.264	0.532	0.468	Yes	Rhizosphere			GGAGCGTAGGCGGCGTGGTAAGTCAGATGTGAAATCCCGGGGCTCAACCCCGGAACTGCATCCGATACTGCCATGCTTGAGGGTTGGAGAGGTAGCTGGAATTCTCGGTGTAGCAGTGAAATGCGTGGATATCGAGAGGAACACTCGTGGCGAAGGCGAGCTACTGGACAACATCTGACGCTGAGGCTCGAAGGCTAGGGGAGCAAAAGGG	Planctomycetes(100)	Planctomycetacia(100)	Planctomycetales(100)	Planctomycetaceae(100)	Pir4_lineage(100)
Otu00143	447	0.0815	0.2704	0.4296	0.2185	0.3148	0.4222	0.263	0.2519	0.7481	Yes	Rhizosphere			GGTGCGTAGGCGGCGCGGTAAGTCGGGTGTGAAATCTCGGAGCTTAACTCCGAAACTGCATTCGATACTGCCGTGCTTGAGGACTGGAGAGGAGACTGGAATTTACGGTGTAGCGGTGAAATGCGTAGATATCGTAAGGAAGACCAGTGGCGAAGGCGGGTCTCTGGACAGTTCCTGACGCTGAGGCACGAAGGTCAGGGGAGCAAACGGG	Proteobacteria(100)	Alphaproteobacteria(100)	Caulobacterales(100)	Caulobacteraceae(100)	Brevundimonas(100)
Otu00144	444	0.0524	0.2063	0.6084	0.1329	0.465	0.3322	0.2028	0.3671	0.6329	Yes	Rhizosphere			GGTGCGTAGGCGGCCCTATAAGTCAGTGCTGAAATATCCCGGCTTAACCGGGAGGGTGGCATTGATACTGTAGGGCTTGAGTAAAGTTGAGGTTGGCGGAATTGACGGTGTAGCGGTGAAATGCTTAGATATCGTCAAGAACACCGATAGTGAAGACAGCTAACTAAGCTTTAACTGACGCTGAGGCACGAAAGTGTGGGGATCAAACAGG	Bacteroidetes(100)	Cytophagia(100)	Cytophagales(100)	Cytophagaceae(100)	Cytophaga(100)
Otu00145	442	0.0753	0.1254	0.3047	0.4946	0.4014	0.3047	0.2939	0.6272	0.3728			Yes	Corsica	GGTGCGTAGGTGGGTTGGTAAGTCAGTGGTGAAATCCCCGAGCTTAACTTGGGAACTGCCATTGATACTATCAGTCTTGAATATTGTGGAGGTTAGCGGAATATGTCATGTAGCGGTGAAATGCTTAGATATGACATAGAACACCAATTGCGAAGGCAGCTGGCTACGCATATATTGACACTGAGGCACGAAAGCGTGGGGATCAAACAGG	Proteobacteria(100)	Deltaproteobacteria(100)	Oligoflexales(100)	unclassified(100)	unclassified(100)
Otu00146	440	0.1009	0.1514	0.4404	0.3073	0.2661	0.3532	0.3807	0.3119	0.6881					GGTGCGTAGGCGGTCTTTTAAGTCAGCGGTGAAATACGACAGCTCAACTGTCGAGGTGCCATTGATACTGGGAGACTTGAGTACTGATGAGGTAGGCGGAATGGACGGTGTAGCGGTGAAATGCTTAGATATCGTCCAGAACACCGATAGCGAAGGCAGCTTACTAAGGAGTAACTGACGCTGAGGCACGAAAGTGTGGGGATCAAACAGG	Proteobacteria(100)	Alphaproteobacteria(100)	Rhizobiales(100)	Bradyrhizobiaceae(100)	Bosea(100)
Otu00147	436	0.0905	0.1728	0.5556	0.1811	0.3374	0.3992	0.2634	0.1605	0.8395	Yes	Rhizosphere			CGCGCGCAGGCGGCTTACTAAGTCTGGTGTGAAAGCCCACGGCTCAACCGTGGAGGGCCATTGGAAACTGGTAAGCTTGAGTGCAGAAGAGGAGAGCGGAATTCCTGGTGTAGCGGTGAAATGCGTAGATATCAGGAGGAACACCCGTGGCGAAGGCGGCTCTCTGGTCTGTAACTGACGCTGAGGCGCGAAAGCGTGGGGAGCAAACAGG	Bacteroidetes(100)	Sphingobacteriia(100)	Sphingobacteriales(100)	Chitinophagaceae(100)	Terrimonas(100)
Otu00148	434	0.0667	0.15	0.3208	0.4625	0.1833	0.3708	0.4458	0.3458	0.6542					CGCGTGTAGGTGGATTGGTAAGTTACTTATAAAAGCTCCTGGCTAAACTAGGAGAGGTTGAGTGATACTGCCAGTCTTGAATAGAGGAGAGGTTGACGGAATTCCGCGTGTAGTGGTGAAATGCGTAGAGATGCGGAAGAACACCAGTGGCGAAGGCGGTCAACTGGCCTCATATTGACACTCAGACGCGAAGGCATGGGTAGCGAACGGG	Proteobacteria(100)	Gammaproteobacteria(100)	Xanthomonadales(100)	Xanthomonadaceae(100)	Stenotrophomonas(100)
Otu00149	429	0.0486	0.3314	0.3057	0.3143	0.4257	0.24	0.3343	0.1343	0.8657					GGCGCGTAGGCGGCTTGATAAGTCGGGGGTGAAAGCCTGTGGCTCAACCACAGAATTGCCTTCGATACTGTCTGGCTTGAGACCGGAAGAGGTAAGTGGAACTGCGAGTGTAGAGGTGAAATTCGTAGATATTCGCAAGAACACCAGTGGCGAAGGCGGCTTACTGGTCCGGTTCTGACGCTGAGGCGCGAAAGCGTGGGGAGCAAACAGG	Bacteroidetes(100)	Flavobacteriia(100)	Flavobacteriales(100)	Flavobacteriaceae(100)	Flavobacterium(100)
Otu00150	429	0.0859	0.1445	0.7031	0.0664	0.4727	0.3359	0.1914	0.4102	0.5898	Yes	Rhizosphere			GGTGCGTAGGCGGACTTATAAGTCAGTGGTGAAAGCCGATAGCTTAACTATCGAACTGCCATTGATACTGTAGGTCTAGAGTATAGATGATGTTGGCGGAATATGACATGTAGCGGTGAAATGCATAGATATGTCATAGAACACCGATTGCGAAGGCAGCTGACAAAACTATAACTGACGCTGATGCACGAAAGTGCGGGGATCAAACAGG	Acidobacteria(100)	Acidobacteria(100)	Subgroup_4(100)	Unknown_Family(100)	Blastocatella(100)
Otu00151	428	0.1321	0.1736	0.5736	0.1208	0.4226	0.3811	0.1962	0.4755	0.5245	Yes	Rhizosphere			GGCGCGTAGGCGGCTTTGTAAGTCGGGGGTGAAAGCCTGTGGCTCAACCACAGAATTGCCTTCGATACTGCATGGCTTGAGACCGGAAGAGGTTAGTGGAACTGCGAGTGTAGAGGTGAAATTCGTAGATATTCGCAAGAACACCAGTGGCGAAGGCGGCTGACTGGTCCGGTTCTGACGCTGAGGCGCGAAAGCGTGGGGAGCAAACAGG	Acidobacteria(100)	Acidobacteria(100)	Subgroup_4(100)	Unknown_Family(100)	Blastocatella(100)
Otu00152	426	0.3609	0.1261	0.3391	0.1739	0.3	0.487	0.213	0.8087	0.1913			Yes	Corsica	CGCGCGCAGGCGGTTTCTTAAGTCTGATGTGAAAGCCCACGGCTCAACCGTGGAGGGTCATTGGAAACTGGGGAACTTGAGTGCAGAAGAGAAAAGCGGAATTCCACGTGTAGCGGTGAAATGCGTAGAGATGTGGAGGAACACCAGTGGCGAAGGCGGCTTTTTGGTCTGTAACTGACGCTGAGGCGCGAAAGCGTGGGGAGCAAACAGG	Proteobacteria(100)	Betaproteobacteria(100)	Burkholderiales(100)	Comamonadaceae(100)	Ottowia(58)
Otu00153	426	0.0598	0.3068	0.5418	0.0916	0.3108	0.49	0.1992	0.2112	0.7888	Yes	Rhizosphere			GGTGCGTAGGTGGCATGTTAAGTTTGATGTGAAAGCTCAGGGCTTAACCCTGAAATGGCATTGAATACTAGCGTGCTGGAGGTTTGGAGGGGGGACTGGAATTCTCGGTGTAGCAGTGAAATGCGTAGATATCGAGAGGAACACCAGTGGCGAAGGCGAGTCCCTGGACAACACCTGACACTGAGGCACGAAAGCCGGGGGAGCAAACAGG	Bacteroidetes(100)	Cytophagia(100)	Cytophagales(100)	Cytophagaceae(100)	Ohtaekwangia(100)
Otu00154	421	0.0905	0.1975	0.5473	0.1646	0.3663	0.3539	0.2798	0.4486	0.5514	Yes	Rhizosphere			GGCGCGTAGGCGGCTTTGTAAGTCGGGGGTGAAAGCCTGTGGCTCAACCACAGAATTGCCTTCGATACTGCATGGCTTGAGACCGGAAGAGGTAAGTGGAACTGCGAGTGTAGAGGTGAAATTCGTAGATATTCGCAAGAACACCAGTGGCGAAGGCGGCTTACTGGTCCGGTTCTGACGCTGAGGCGCGAAAGCGTGGGGAGCAAACAGG	Armatimonadetes(100)	unclassified(100)	unclassified(100)	unclassified(100)	unclassified(100)
Otu00155	419	0.1542	0.1841	0.4627	0.199	0.3035	0.3881	0.3085	0.3632	0.6368	Yes	Leaf			CGTCCGCAGGTGGACCTACAAGTCTGCTGTCAAAGTGCAGAGCTTAACTCTGTAAAGGCGGTGGAAACTGTAGGTCTTGAGTATGGTAGGGGTAGAGGGAATTCCCGGTGTAGCGGTGAAATGCGTAGATATCGGGAAGAACACCAGTGGCGAAAGCGCTCTACTGGGCCATAACTGACACTGAGGGACGAAAGCTAGGGGAGCGAAAGGG	Proteobacteria(100)	Alphaproteobacteria(100)	Sphingomonadales(100)	Sphingomonadaceae(100)	Novosphingobium(100)
Otu00156	416	0.1625	0.1208	0.625	0.0917	0.3875	0.3667	0.2458	0.7208	0.2792	Yes	Rhizosphere			CGGGTGTAGGTGGCTTGGTAAGTCGGGTGTGAAAGCCCAGGGCTCAACCCTGGAAGTGCATTCGATACTGCTAAGCTTGAGTGCGAGAGAGGTTAATAGAATACCTGGTGTAGTGGTGAAATACGTAGATATCAGGTGGAACACCGGAGGCGAAGGCGGTTAACTGGCTCGACACTGACACTGAGACCCGAAAGTGCGGGGATCAAACAGG	Proteobacteria(100)	Deltaproteobacteria(100)	Myxococcales(100)	Myxococcaceae(95)	Corallococcus(95)
Otu00157	412	0.0541	0.1554	0.7365	0.0541	0.3953	0.3074	0.2973	0.8446	0.1554					GGTGCGCAGGTGGCCAAGTGTGTCAGGTGTGAAATCCCGGGGCTTAACTCCGGAACTGCGCCTGAAACTGCATGGCTAGAGCATTGGAGAGGGAAGTGGAATTCACGGTGTAGCAGTGAAATGCGTAGATATCGTGAGGAACACCAGAGGCGAAGGCGACTTCCTGGACAATTGCTGACACTCAGGCACGAAAGCGTGGGTAGCCAAAGGG	Proteobacteria(100)	Deltaproteobacteria(100)	Oligoflexales(100)	Oligoflexaceae(100)	Oligoflexus(100)
Otu00158	412	0.1667	0.1382	0.2683	0.4268	0.3049	0.3537	0.3415	0.1911	0.8089					CGCGCGTAGGTGGCCTCATAAGTCCGCTGTGAAAGTCAAAGGCTCAACCTTTGAAAGCCGGTGGATACTGTGAGGCTAGAGTACGGAAGAGGCGAGTGGAATTCCTGGTGTAGCGGTGGAATGCGCAGATATCAGGAGGAACACCAATAGCGAAGGCAGCTCGCTGGGACGTTACTGACACTGAGGCGCGAAAGCGTGGGGAGCGAACAGG	Bacteroidetes(100)	Sphingobacteriia(100)	Sphingobacteriales(100)	Chitinophagaceae(100)	Chitinophaga(100)
Otu00159	402	0.9755	0.0049	0.0049	0.0147	0.0049	0.9902	0.0049	0.9951	0.0049					CGCGTGTAGGCGGCTTTGCAAGTCGGGTGTGAAAGCCCTCAGCTCAACTGAGGAAGTGCGCCCGAAACTGCAGAGCTTGAGTGCCGGAGAGGGTGGCGGAATTCCCCAAGTAGAGGTGAAATTCGTAGATATGGGGAGGAACACCGGTGGCGAAGGCGGCCACCTGGACGGTAACTGACGCTGAGACGCGAAAGCGTGGGGAGCAAACAGG	Firmicutes(100)	Bacilli(100)	Bacillales(100)	Family_XI(100)	Gemella(100)
Otu00160	401	0.125	0.1136	0.5227	0.2386	0.358	0.3011	0.3409	0.3125	0.6875					CGCACGTAGGCGGCTACTCAAGTCAGAGGTGAAAGCCCGGGGCTCAACCCCGGAACTGCCTTTGAAACTAGGTAGCTAGAATCTTGGAGAGGTCAGTGGAATTCCGAGTGTAGAGGTGAAATTCGTAGATATTCGGAAGAACACCAGTGGCGAAGGCGACTGACTGGACAAGTATTGACGCTGAGGTGCGAAAGCGTGGGGAGCAAACAGG	Proteobacteria(100)	Alphaproteobacteria(100)	Rhizobiales(100)	DUNssu371(100)	unclassified(100)
Otu00161	400	0.0132	0.326	0.3304	0.3304	0.4361	0.3568	0.207	0.2379	0.7621					CGTGCGTAGACGGTTATGTAAGTTAGGTGTGAAAGCCCCGGGCTCAACCTGGGAATTGCATTTAAGACTGCATAGCTAGGGTGCGGAAGAGGGAAGCGGAATTTCCGGTGTAGCGGTGAAATGCGTAGATATCGGAAGGAACATCAGTGGCGAAAGCGGCTTCCTGGTCCAGCACCGACGTTCAGGCACGAAAGCGTGGGGAGCAAACAGG	Bacteroidetes(100)	Cytophagia(100)	Cytophagales(100)	Cytophagaceae(100)	Ohtaekwangia(100)
Otu00162	400	0.0798	0.1643	0.5352	0.2207	0.4319	0.3099	0.2582	0.5211	0.4789	Yes	Rhizosphere			GGTGCGTAGGCGGCGCGGAAAGTTGGGTGTGAAATCCCTCGGCTCAACCGAGGAACTGCGCTCAATACTGCCGTGCTCGAGGGAGATAGAGGTGAGCGGAACTTAGGGTGGAGCGGTGAAATGCGTTGATATCCTAAGGAACACCGGTGGCGAAAGCGGCTCACTGGATCTCTTCTGACGCTGAGGCACGAAAGCTAGGGTAGCAAACGGG	Verrucomicrobia(100)	Opitutae(100)	Opitutales(100)	Opitutaceae(100)	Opitutus(100)
Otu00163	397	0.1095	0.1048	0.6238	0.1619	0.2905	0.4143	0.2952	0.4333	0.5667	Yes	Rhizosphere			CGAGTGTAGGTGGTTGTCCAAGTTGGATGTGAAAGCCTTGAGCTCAACTCAAGAAATGCATTCAGGACTGGATGGCTAGAGGACCGGAGAGGATAGTGGAATTCCCAGTGTAGTGGTGAAATACGTAGAGATTGGGAAGAACACCAGTGGCGAAGGCGGCTATCTGGACGGTTTCTGACACTAAGACTCGAAAGCGTGGGGAGCAAACAGG	Acidobacteria(100)	Acidobacteria(100)	Subgroup_6(100)	unclassified(100)	unclassified(100)
Otu00164	395	0.0899	0.0449	0.7491	0.1161	0.2622	0.5655	0.1723	0.8764	0.1236	Yes	Rhizosphere			GGTACGTAGGTGGCTTCGTAAGTCTTGATTAAAGAATCTAAGCATAACTCAGAAATTATTCTTGATACTGCTTAGCTTGAGGTCGAAAGAGGTTAGTTATATTCTTGAAGTAAAAGTAAAATCTTCAGATATCAAGAGGATAACCGAGTGGTTAATGCGACTTTCCGGTTCGACGCTGACGCTGAGGTACGAAGGCATGGGTATCAAACGGG	Firmicutes(100)	Bacilli(100)	Bacillales(100)	Paenibacillaceae(100)	Oxalophagus(100)
Otu00165	393	0.1516	0.1065	0.6677	0.0742	0.5806	0.3	0.1194	0.9	0.1					GGTGCGTAGGCGGGTTGGTAAGTCAGTGGTGAAATCTTCAAGCTTAACTTGGAAACTGCCGTTGATACTATCAATCTTGAATATTGTGGAGGTAAGCGGAATATGTCATGTAGCGGTGAAATGCTTAGATATGACATAGAACACCGATAGCGAAGGCAGCTTGCTACACAATAATTGACGCTGAGGCACGAAAGCGTGGGGATCAAACAGG	Bacteroidetes(100)	Cytophagia(100)	Cytophagales(100)	Cytophagaceae(100)	Cytophaga(99)
Otu00166	392	0.0611	0.214	0.5546	0.1703	0.524	0.3144	0.1616	0.3493	0.6507	Yes	Rhizosphere			CGTGCGTAGGCGGCGATGTTAGTCAGGTGTGAAAGCCCTCAGCCCAACTGAGGAATTGCGCTTGATACTGCATTGCTAGAGAATGATAGAGGTGGGTGGAACTGATGGTGGAGCGGTGAAATGCGTTGATATCATCAGGAACACCAGTGGCGAAGGCGACCCACTGGGTCATTTCTGACGCTGAGGTACGAAAGCTAGGGTAGCGAACGGG	Verrucomicrobia(100)	Opitutae(100)	Opitutales(100)	Opitutaceae(100)	Opitutus(100)
Otu00167	391	0.0531	0.014	0.4246	0.5084	0.0503	0.0838	0.8659	0.9749	0.0251					GGTGCGTAGGCGGCGCGGAAAGTAGGGTGTGAAATCCCTCGGCTCAACCGAGGAACTGCGCTCTAAACTACCGTGCTCGAGGGAGATAGAGGTAAGCGGAACTTAGGGTGGAGCGGTGAAATGCGTTGATATCCTAAGGAACACCGGTGGCGAAAGCGGCTTACTGGATCTCTTCTGACGCTGAGGCACGAAAGCTAGGGTAGCGAACGGG	Bacteroidetes(100)	Sphingobacteriia(100)	Sphingobacteriales(100)	Chitinophagaceae(100)	Niastella(100)
Otu00168	387	0.1205	0.2229	0.5181	0.1386	0.3735	0.3253	0.3012	0.4277	0.5723	Yes	Rhizosphere			CGCGCGCAGGTGGTTTCTTAAGTCTGATGTGAAAGCCCACGGCTCAACCGTGGAGGGTCATTGGAAACTGGGGAACTTGAGTGCAGAAGAGGAAAGTGGAATTCCAAGTGTAGCGGTGAAATGCGTAGAGATTTGGAGGAACACCAGTGGCGAAGGCGACTTTCTGGTCTGTAACTGACACTGAGGCGCGAAAGCGTGGGGAGCGAACAGG	Verrucomicrobia(100)	Spartobacteria(100)	Chthoniobacterales(100)	FukuN18_freshwater_group(100)	unclassified(100)
Otu00169	387	0.0756	0.12	0.6222	0.1822	0.2578	0.4133	0.3289	0.5956	0.4044	Yes	Rhizosphere			GGTGCGCAGGCGGCCGTGTGTGTGAGGCGTGAAAGCCCGATGCTTAACATCGGAATTGCACCTCAAACTACATGGCTAGAGCATTGGAGAGGGTAGCGGAATTCACGGTGTAGCAGTGAAATGCGTAGATATCGTGAGGAACACCAGAGGCGAAGGCGGCTACCTGGACAATTGCTGACGCTCAGGCACGAAAGCGTGGGGAGCAAAAGGG	Actinobacteria(100)	Actinobacteria(100)	Frankiales(100)	Geodermatophilaceae(100)	Blastococcus(100)
Otu00170	386	0.1212	0.197	0.4545	0.2273	0.3333	0.3636	0.303	0.197	0.803					CGCGTGTAGGCGGCCCTGCAAGTCGGATGTGAAATCCCACGGCTCAACCGTGGAAGTGCATTCGAAACTGCAGGGCTAGAGTCCTGGAGAGGAAGGTGGAATGCTTGGTGTAGAGGTGAAATTCGTAGATATCAAGCGGAACACCGGTGGCGAAGGCGGCCTTCTGGACAGTGACTGACGCTGAGACGCGAAAGCGTGGGGAGCAAACAGG	Proteobacteria(100)	Gammaproteobacteria(100)	Xanthomonadales(100)	Xanthomonadaceae(100)	Pseudoxanthomonas(100)
Otu00171	382	0.5427	0.0553	0.2161	0.1859	0.1156	0.3216	0.5628	0.3166	0.6834					AGCGCGTAGGCGGTCTGTTAAGTGTGAAGTGAAATCTCCAGGGCTCAACCCGGAAACTGCTTCGCATACTGGCAGACTTGAGGAATGCAGAGGTTTGTGGAATTCCTGGTGTAACGGTGAAATGTGTTGATATCAGGAGGAACACCCATGGCGAAGGCAGCAAACTGGGCATTATCTGACGCTGAGGCGCGAAAGCGTGGGTAGCAAACAGG	Proteobacteria(100)	Gammaproteobacteria(100)	Xanthomonadales(100)	Xanthomonadaceae(100)	Stenotrophomonas(100)
Otu00172	382	0.0897	0.0828	0.6483	0.1793	0.3586	0.4069	0.2345	0.5862	0.4138	Yes	Rhizosphere			CGCACGTAGGCGGACTCTTAAGTCGGTGGTGAAATCCTGGAGCTCAACTCCAGAACTGCCTTCGATACTGGGAGTCTCGAGTTCGGGAGAGGTGAGTGGAACTGCGAGTGTAGAGGTGAAATTCGTAGATATTCGCAAGAACACCAGTGGCGAAGGCGGCTCACTGGCCCGATACTGACGCTGAGGTGCGAAAGCGTGGGGAGCAAACAGG	Verrucomicrobia(100)	Opitutae(100)	Opitutales(100)	Opitutaceae(100)	Opitutus(100)
Otu00173	375	0.1214	0.1699	0.4854	0.2233	0.2913	0.3495	0.3592	0.4369	0.5631	Yes	Rhizosphere			GGTGCGTAGGCGGCCAATTAAGTCAGTGCTGAAATACTCTAGCTTAACTAGAGGGGTGGCATTGATACTGATTGGCTTGAGTGAAGTCGAAGTAGGCGGAATTGACGGTGTAGCGGTGAAATGCTTAGATATCGTCAAGAACACCGATAGTGAAGACAGCTTACTAGACTTCAACTGACGCTGAGGCACGAAAGTGTGGGGATCAAACAGG	Proteobacteria(100)	Alphaproteobacteria(100)	Rhizobiales(100)	Xanthobacteraceae(98)	Variibacter(98)
Otu00174	369	0.021	0.4454	0.1723	0.3613	0.5	0.1261	0.3739	0.0672	0.9328					CGCACGTAGGCGGATATTTAAGTCAGGGGTGAAATCCCAGAGCTCAACTCTGGAACTGCCTTTGATACTGGGTATCTTGAGTATGGAAGAGGTAAGTGGAATTCCGAGTGTAGAGGTGAAATTCGTAGATATTCGGAGGAACACCAGTGGCGAAGGCGGCTTACTGGTCCATTACTGACGCTGAGGTGCGAAAGCGTGGGGAGCAAACAGG	Bacteroidetes(100)	Sphingobacteriia(100)	Sphingobacteriales(100)	env.OPS_17(100)	unclassified(100)
Otu00175	369	0.1867	0.1133	0.4533	0.2467	0.42	0.36	0.22	0.6733	0.3267					CGTGCGCAGGCGGCTATGCAAGACAGATGTGAAATCCCCGGGCTCAACCTGGGAACTGCACTTGTGACTGCACAGCTGGAGTGCGGCAGAGGGGGATGGAATTCCGCGTGTAGCAGTGAAATGCGTAGATATGCGGAGGAACACCGATGGCGAAGGCAATCCCCTGGGCCTGCACTGACGCTCATGCACGAAAGCGTGGGGAGCAAACAGG	Firmicutes(100)	Bacilli(100)	Bacillales(100)	Bacillaceae(100)	Bacillus(100)
Otu00176	367	0.1448	0.181	0.5068	0.1674	0.3032	0.4661	0.2308	0.5249	0.4751	Yes	Rhizosphere			GGTGCGTAGGCGGACATGTAAGTCCGTGGTGAAATCTCCGAGCTTAACTCGGAAACTGCCATGGATACTATATGTCTTGAATGTTGTGGAGGTTAGCGGAATATGTCATGTAGCGGTGAAATGCATAGATATGACATAGAACACCAATTGCGAAGGCAGCTGGCTACACAAATATTGACGCTGAGGCACGAAAGCGTGGGGATCAAACAGG	Planctomycetes(100)	Planctomycetacia(100)	Planctomycetales(100)	Planctomycetaceae(100)	Pir4_lineage(99)
Otu00177	364	0.1076	0.1235	0.6892	0.0797	0.4064	0.3745	0.2191	0.6693	0.3307	Yes	Rhizosphere			CGCGTGTAGGCGGCCGATTAAGTCTGGTGTGAAAGCCCGGGGCTCACCCCCGGAAGTGCGCTGGAAACTGGTCGGCTAGAGTATGGGAGAGGAAAGTGGAATTCCCGGTGTAGCGGTGAAATGCGTAGATATCGGGAGGAACACCAGCGGCGAAGGCGGCTTTCTGGACCAATACTGACGCTGAGACGCGAAAGCGTGGGGAGCAAACAGG	Verrucomicrobia(100)	Opitutae(100)	Opitutales(100)	Opitutaceae(100)	Opitutus(100)
Otu00178	363	0.0766	0.1486	0.6577	0.1171	0.3108	0.3964	0.2928	0.6036	0.3964	Yes	Rhizosphere			GGTGCGTAGGCGGCCTATTAAGTCAGTGCTGAAATATCCCGGCTTAACCGGGAGGGTGGCATTGATACTGATGGGCTTGAGTAGAGTTGAGGTTGGCGGAATTGACGGTGTAGCGGTGAAATGCTTAGATATCGTCAAGAACACCTATTGCGAAGGCAGCTAACTAAGCTCAAACTGACGCTGAGGCACGAAAGTGTGGGGATCAAACAGG	Proteobacteria(100)	Alphaproteobacteria(100)	Rhizobiales(100)	Hyphomicrobiaceae(100)	Devosia(95)
Otu00179	362	0.1981	0.0708	0.4811	0.25	0.2877	0.2972	0.4151	0.4009	0.5991	Yes	Rhizosphere			CGCACGTAGGCGGATCGATCAGTCAGGGGTGAAATCCCAGAGCTCAACTCTGGAACTGCCTTTGATACTGTCGATCTAGAGTATGGAAGAGGTGAGTGGAATTCCGAGTGTAGAGGTGAAATTCGTAGATATTCGGAGGAACACCAGTGGCGAAGGCGGCTCACTGGTCCATTACTGACGCTGAGGTGCGAAAGCGTGGGGAGCAAACAGG	Proteobacteria(100)	Alphaproteobacteria(100)	Rhodospirillales(100)	Rhodospirillaceae(100)	Skermanella(100)
Otu00180	361	0.1583	0.1727	0.554	0.1151	0.4245	0.446	0.1295	0.3741	0.6259					GGTGCGTAGGCGGGCTTGTAAGTCAGGGGTGAAATCCGGCAGCTCAACTGTCGAACTGCCTCTGATACTGCAGGCCTTGAGTCGACATGAAGCAGGCGGAATATGGCATGTAGCGGTGAAATGCATAGATATGCCATAGAACACCGATAGCGAAGGCAGCCTGCTAAAGTCGTACTGACGCTGATGCACGAAAGCGTGGGTAGCGAACAGG	Firmicutes(100)	Bacilli(100)	Bacillales(100)	Planococcaceae(100)	Lysinibacillus(98)
Otu00181	359	0.1534	0.125	0.5398	0.1818	0.3466	0.3523	0.3011	0.5284	0.4716	Yes	Rhizosphere			AGTTCGTAGGCGGTTTGTCGCGTCGTTTGTGAAAACTCACAGCTCAACTGTGAGCCTGCAGGCGATACGGGCAGACTTGAGTACTGCAGGGGAGACTGGAATTCCTGGTGTAGCGGTGAAATGCGCAGATATCAGGAGGAACACCGGTGGCGAAGGCGGGTCTCTGGGCAGTAACTGACGCTGAGGAACGAAAGCGTGGGTAGCAAACAGG	Acidobacteria(100)	Acidobacteria(100)	Subgroup_6(100)	unclassified(100)	unclassified(100)
Otu00182	358	0.1718	0.135	0.546	0.1472	0.4049	0.3252	0.2699	0.5399	0.4601	Yes	Rhizosphere			GGTGCGTAGGCGGCAGTGTAAGTTGGACGTGAAATCCTGGGGCTCAACCTCAGAATTGCGTTCAATACTGCATTGCTAGGGCGCTGTAGAGGAGATTGGAATTTACGGTGTAGCAGTGAAATGCGTAGATATCGTAAGGAAGACCAGTGGCGAAAGCGAATCTCTGGGCAGCAGCCGACGCTGAGGCACGAAGGCCAGGGGAGCAAACGGG	Firmicutes(100)	Bacilli(100)	Bacillales(100)	Paenibacillaceae(100)	Paenibacillus(100)
Otu00183	354	0.004	0.004	0.2932	0.6988	0.1205	0.506	0.3735	0.4498	0.5502					CGTGCGCAGGCGGTTGTGCAAGACAGGTGTGAAATCCCCGGGCTCAACCTGGGAACTGCATTTGTGACTGCATGGCTAGAGTACGGTAGAGGGGGATGGAATTCCGCGTGTAGCAGTGAAATGCGTAGATATGCGGAGGAACACCGATGGCGAAGGCAATCCCCTGGACCTGTACTGACGCTCATGCACGAAAGCGTGGGGAGCAAACAGG	Proteobacteria(100)	Gammaproteobacteria(100)	Xanthomonadales(100)	Xanthomonadales_Incertae_Sedis(100)	Acidibacter(100)
Otu00184	349	0.0323	0.1505	0.8172	0	0.6667	0.3011	0.0323	0.9677	0.0323					CGCACGTAGGCGGATATTTAAGTCAGGGGTGAAATCCCAGAGCTCAACTCTGGAACTGCCTTTGATACTGGGTATCTGGAGTATGGAAGAGGTGAGTGGAATTCCGAGTGTAGAGGTGAAATTCGTAGATATTCGGAGGAACACCAGTGGCGAAGGCGGCTCACTGGTCCATTACTGACGCTGAGGTGCGAAAGCGTGGGGAGCAAACAGG	Proteobacteria(100)	Deltaproteobacteria(100)	Bdellovibrionales(100)	Bdellovibrionaceae(100)	Bdellovibrio(100)
Otu00185	349	0.1422	0.1767	0.431	0.25	0.3276	0.3922	0.2802	0.3922	0.6078	Yes	Rhizosphere			GGAGCGTAGGCGGGTTATCAAGTTGGAGGTGAAAGCCCAGGGCTCAACCTTGGAATTGCCTTCAAAACTGATAGCCTAGAGTATGATAGAGGTAAGTGGAACTCCGAGTGTAGAGGTGAAATTCGTAGATATTCGGAAGAACACCAGTGGCGAAGGCGACTTACTGGATCATGACTGACGCTGAGGCTCGAAAGCGTGGGGAGCAAACAGG	Planctomycetes(100)	Planctomycetacia(100)	Planctomycetales(100)	Planctomycetaceae(100)	Pirellula(100)
Otu00186	348	0.0361	0.4742	0.3918	0.0979	0.3969	0.3557	0.2474	0.1186	0.8814					GGTGCGTAGGTGGACAAGTAAGTCAGTGGTGAAATCTCCGGGCTTAACCCGGAAACTGCCATTGATACTATTTGTCTTGAATTCTGTGGAGGTGAGCGGAATATGTCATGTAGCGGTGAAATGCTTAGATATGACATAGAACACCGATTGCGAAGGCAGCTCACTACACAGCGATTGACACTGAGGCACGAAAGCGTGGGGATCAAACAGG	Proteobacteria(98)	Gammaproteobacteria(98)	Thiotrichales(98)	Thiotrichaceae(98)	Thioploca(98)
Otu00187	346	0.1197	0.141	0.5256	0.2137	0.4145	0.3632	0.2222	0.7222	0.2778	Yes	Rhizosphere			CGCGTGTAGGTGGGTTGGTAAGTTACTTATAAAAGCCCCTGGCTAAACTAGGGGAGGTTGAGTGATACTGCCAGTCTTGAATAGAGGAGAGGTTGACGGAATTCCGCGTGTAGTGGTGAAATGCGTAGAGATGCGGAAGAACACCAGTGGCGAAGGCGGTCAACTGGCCTCATATTGACACTCAGACGCGAAGGCATGGGTAGCGAACGGG	Bacteroidetes(100)	Cytophagia(100)	Cytophagales(100)	Cytophagaceae(100)	Ohtaekwangia(100)
Otu00188	346	0.0722	0.2611	0.4944	0.1722	0.3778	0.3667	0.2556	0.4056	0.5944	Yes	Rhizosphere			GGTGCGTAGGTGGCATGTTAAGTTTGATGTGAAAGCTCAGGGCTCAACCCTGAAATGGCATTGAATACTAGCGTGCTGGAGGTTTGGAGGGGGGACTGGAATTCTCGGTGTAGCAGTGAAATGCGTAGATATCGAGAGGAACACCAGTGGCGAAGGCGAGTCCCTGGACAACACCTGACACTGAGGCACGAAAGCTAGGGGAGCAAACAGG	Bacteroidetes(100)	Flavobacteriia(100)	Flavobacteriales(100)	Flavobacteriaceae(100)	Flavobacterium(63)
Otu00189	342	0.1185	0.2085	0.4265	0.2464	0.2986	0.4123	0.2891	0.2654	0.7346					GGTGCGTAGGAGGGCAGGTAAGTCAGTGGTGAAATCTCCAAGCTTAACTTGGAAACTGCCGTTGATACTATCTGTCTTGAATATTGTGGAGGTGAGCGGAATATGTCATGTAGCGGTGAAATGCTTAGATATGACATAGAACACCAATTGCGAAGGCAGCTCGCTACACATATATTGACTCTGAGGCACGAAAGCGTGGGGATCAAACAGG	Proteobacteria(100)	Alphaproteobacteria(100)	Rhodospirillales(100)	Rhodospirillales_Incertae_Sedis(100)	Reyranella(100)
Otu00190	341	0.5128	0.0586	0.37	0.0586	0.5275	0.2271	0.2454	0.6264	0.3736					GGTGCGTAGGCGGTCCTATAAGTCAGTGGTGAAATATCTCAGCTCAACTGAGAGGGTGCCATTGATACTGTAGGACTCGAGTGAATTTGAGGTAGGCGGAATTGACGGTGTAGCGGTGAAATGCTTAGATATCGTCAAGAACACCGATAGTGAAGACAGCTTACCAAGCTTCAACTGACGCTGAGGCACGAAAGTGTGGGGATCAAACAGG	Proteobacteria(100)	Alphaproteobacteria(100)	Rhizobiales(100)	Rhizobiaceae(100)	Shinella(99)
Otu00191	338	0.1137	0.2085	0.5498	0.128	0.3602	0.4028	0.237	0.654	0.346	Yes	Rhizosphere			CGCGCGTAGGCGGCTTTTCAAGTCGGATGTGAAATCCCCGGGCTTAACCTGGGAACTGCATTCGAGACTGTCTAGCTAGAGTATGGGAGAGGGAAGTGGAATTTCAGGTGTAGCGGTGAAATGCGTAGATATCTGAAGGAACATCAGTGGCGAAAGCGACTTCCTGGACCAATACTGACGCTCATGTGCGAAAGCGTGGGGAGCAAACAGG	Proteobacteria(100)	Alphaproteobacteria(100)	Rhodospirillales(100)	Rhodospirillales_Incertae_Sedis(100)	Reyranella(100)
Otu00192	338	0.069	0.1509	0.7284	0.0517	0.3405	0.4224	0.2371	0.6078	0.3922	Yes	Rhizosphere			CGCGCGCAGGCGGTTAATTAAGTTGGGTGTTTAAGCCCGGGGCTCAACCCCGGTTCGCATCCAAAACTGGTTGACTTGAGTGTAGGAGAGGAAAGTGGAATTCCACGTGTAGCGGTGAAATGCGTAGAGATGTGGAGGAACACCAGTGGCGAAGGCGACTTTCTGGCCTATAACTGACGCTGAGGCGCGAAAGCGTGGGGAGCAAACAGG	Bacteroidetes(100)	Sphingobacteriia(100)	Sphingobacteriales(100)	Chitinophagaceae(100)	Ferruginibacter(78)
Otu00193	336	0.1243	0.0973	0.5622	0.2162	0.3405	0.2541	0.4054	0.4649	0.5351	Yes	Rhizosphere			GGTGCGTAGGCGGCCTTATAAGTCAGTGGTGAAAGCCCACAGCTCAACTGTGGAACTGCCATTGATACTGTAAGGCTTGAGTACAGACGAGGTAGGCGGAATTGATGGTGTAGCGGTGAAATGCATAGATACCATCAAGAACACCGATTGCGTAGGCAGCTTACTAGGCTGTAACTGACGCTGAGGCACGAAAGCGTGGGGAGCGAACAGG	Proteobacteria(100)	Betaproteobacteria(100)	Nitrosomonadales(100)	Nitrosomonadaceae(100)	unclassified(100)
Otu00194	336	0.0643	0.1325	0.6948	0.1084	0.4016	0.3896	0.2088	0.8474	0.1526	Yes	Rhizosphere			CGTGCGTAGACGGTTATCTAAGTCGGGTGTGAAAGCCCCGGGCTCAACCTGGGAATTGCATTCGAGACTGAATAGCTAGGGTGCGGAAGAGGGAAGCGGAATTTCCGGTGTAGCGGTGAAATGCGTAGATATCGGAAGGAACACCAGTGGCGAAAGCGGCTTCCTGGTCCAGCACCGACGTTCAGGCACGAAAGCGTGGGGAGCAAACAGG	Actinobacteria(100)	Actinobacteria(100)	Corynebacteriales(100)	Nocardiaceae(100)	Rhodococcus(100)
Otu00195	336	0.1111	0.1616	0.5808	0.1465	0.2778	0.3838	0.3384	0.6465	0.3535	Yes	Rhizosphere			GGTGCGCAGGCGGCCAAGTGTGTTAGGCGTGAAAGCCTGGGGCTTAACCCCAGAATTGCACCTAAAACTACATGGCTAGAGCATTGGAGAGGGTAGCGGAATTCACGGTGTAGCAGTGAAATGCGTAGATATCGTGAGGAACACCAGAGGCGAAGGCGGCTACCTGGACAATTGCTGACGCTCAGGCACGAAAGCGTGGGGAGCAAAAGGG	Planctomycetes(100)	Planctomycetacia(100)	Planctomycetales(100)	Planctomycetaceae(100)	Planctomyces(100)
Otu00196	335	0.003	0.4925	0.003	0.5015	0.5075	0	0.4925	0.003	0.997					GGTGCGTAGGCGGCTGATTAAGTCAGCGGTGAAAGGTAGCAGCTTAACTGTTTTACATGCCGTTGATACTGGTTAGCTTGAGTTGACAGAAGGCAGATAGAATTTCTGGTGTAGCGGTGAAATGCTTAGATACCAGGAGGAATACCGATTGCGAAGGCAGTCTGCTGCAGTCACACTGACGCTGAGGCACGAAAGTGCGGGGATCAAACAGG	Proteobacteria(100)	Alphaproteobacteria(100)	Caulobacterales(100)	Hyphomonadaceae(100)	Fretibacter(100)
Otu00197	334	0.0925	0.2026	0.5903	0.1145	0.2819	0.5198	0.1982	0.1189	0.8811					CGCACGTAGGCGGATCGATCAGTCAGGGGTGAAATCCCAGAGCTCAACTCTGGAACTGCCTTTGATACTGTCGATCTGGAGTATGGAAGAGGTGAGTGGAATTCCGAGTGTAGAGGTGAAATTCGTAGATATTCGGAGGAACACCAGTGGCGAAGGCGGCTCACTGGTCCATTACTGACGCTGAGGTGCGAAAGCGTGGGGAGCAAACAGG	Bacteroidetes(100)	Cytophagia(100)	Cytophagales(100)	Cytophagaceae(100)	Ohtaekwangia(100)
Otu00198	331	0.0651	0.0717	0.456	0.4072	0.4593	0.1368	0.4039	0.0391	0.9609					GGTGCGTAGGCGGTATTACAAGTCAGGGGTGAAATCTTGGTGCTTAACATTAAAATTGCCTTTGAAACTGTGGTACTTGAGTGTAAAAGAGGTAGGCGGAATGTGTTGTGTAGCGGTGAAATGCATAGATATAACACAGAACCCCGATTGCGAAGGCAGCTTACTATCATACAACTGACGCTGATGCACGAAAGCGTGGGGATCAAACAGG	Bacteroidetes(100)	Sphingobacteriia(100)	Sphingobacteriales(100)	Chitinophagaceae(100)	Chitinophaga(100)
Otu00199	330	0.201	0.201	0.4422	0.1558	0.4121	0.3166	0.2714	0.6633	0.3367	Yes	Rhizosphere			GGTGCGTAGGTGGCCGGACAAGTCAGGTGTGAAATCCCTCAGCTCAACTGAGGAACTGCGCTTGAAACTGTTTGGCTAGAGTGAGCTAGGGGTGCTTGGAACTGCCAGTGGAGCGGTGAAATGTGTTGATATTGGCAGGAACACCGGAGCCGAAAGGGAAGCACTGGGGCTTAACTGACACTGAGGCACGAAAGCCAGGGGAGCAAACGGG	Proteobacteria(100)	Betaproteobacteria(100)	Burkholderiales(100)	Oxalobacteraceae(100)	unclassified(100)
Otu00200	328	0.1575	0.0959	0.4726	0.274	0.2603	0.3151	0.4247	0.2055	0.7945					CGCACGTAGGCGGTTCGTTATGTCAGATGTGAAAGCCCTTGGCTCAACTGAGGAAGTGCATCTGAAACTGGCGAGCTAGAGTATGTAAGAGGGTCGCGGAATTCCCGGTGTAGAGGTGAAATTCGTAGATATCGGGAGGAACACCGGTGGCGAAGGCGGCGACCTGGGACAATACTGACGCTGAGGTGCGAAAGCGTGGGGAGCAAACAGG	Planctomycetes(100)	Phycisphaerae(100)	Phycisphaerales(100)	Phycisphaeraceae(100)	Z195MB87(75)
Otu00201	327	0.1294	0.1451	0.6392	0.0863	0.4275	0.3922	0.1804	0.8118	0.1882	Yes	Rhizosphere			GGAGCGTAGGCGGACATTTAAGTCAGAGGTGAAATCCCGGAGCTTAACTTCGGAACTGCCTTTGATACTGGGTGTCTTGAGTGTGAGAGAGGTATGTGGAACTCCGAGTGTAGAGGTGAAATTCGTAGATATTCGGAAGAACACCAGTGGCGAAGGCGACATACTGGCTCATTACTGACGCTGAGGCTCGAAAGCGTGGGGAGCAAACAGG	Proteobacteria(100)	Alphaproteobacteria(100)	Sphingomonadales(100)	Sphingomonadaceae(100)	Sphingomonas(100)
Otu00202	324	0.1478	0.064	0.5123	0.2759	0.197	0.4089	0.3941	0.33	0.67					GGTGCGTAGGCGGTCTTTTAAGTCAGTGGTGAAATACTTCAGCTTAACTGGAGAGGTGCCATTGATACTGGGAGACTTGAGTACTGATGAGGTAGGCGGAATGGACGGTGTAGCGGTGAAATGCTTAGATATCGTCCAGAACACCGATAGCGAAGGCAGCTTACTAAGGAGTAACTGACGCTGAGGCACGAAAGTGTGGGGATCAAACAGG	Proteobacteria(100)	Deltaproteobacteria(100)	GR-WP33-30(100)	unclassified(100)	unclassified(100)
Otu00203	323	0.0741	0.2454	0.5231	0.1574	0.3056	0.5185	0.1759	0.1204	0.8796					AGCTCGTAGGCGGTCTGTCACGTCGGATGTGAAAGCCCGGGGCTTAACCCCGGGTCTGCATTCGATACGGGCAGACTAGAGTGTGGTAGGGGAGATCGGAATTCCTGGTGTAGCGGTGAAATGCGCAGATATCAGGAGGAACACCGGTGGCGAAGGCGGATCTCTGGGCCATTACTGACGCTGAGGAGCGAAAGCGTGGGGAGCGAACAGG	Bacteroidetes(100)	Sphingobacteriia(100)	Sphingobacteriales(100)	Chitinophagaceae(100)	Flavisolibacter(99)
Otu00204	321	0.093	0.0756	0.5407	0.2907	0.436	0.3256	0.2384	0.5291	0.4709	Yes	Rhizosphere			GGAGCGTAGGTGGGATGGTAAGTCAGTGGTGAAATCTCCGGGCTTAACTCGGAAACTGCCGTTGATACTATCGTTCTTGAATATTGTGGAGGTAAGCGGAATATGTCATGTAGCGGTGAAATGCTTAGATATGACATAGAACACCGATAGCGAAGGCAGCTTGCTACACAATTATTGACACTGAGGCTCGAAAGCGTGGGGATCAAACAGG	Bacteroidetes(100)	ML602M-17(100)	unclassified(100)	unclassified(100)	unclassified(100)
Otu00205	321	0.04	0.105	0.7	0.155	0.235	0.5	0.265	0.575	0.425	Yes	Rhizosphere			CGCGCGTAGGTGGCTGGGTAAGTCCATGGTGAAATCCCTCGGCTCAACCGAGGAACGGCCGTGGATACTGCCTGGCTTGAGGTCGGGAGGGGAAAGTGGAACTCTCGGTGTAGCGGTGAAATGCGTAGATATCGAGAGGAACGCCGGTGGCGAAAGCGACTTTCTGGACCGTACCTGACACTGAGGCGCGAAAGCTAGGGGAGCAAACAGG	Proteobacteria(100)	Alphaproteobacteria(100)	Sphingomonadales(100)	JG34-KF-161(89)	unclassified(89)
Otu00206	318	0.1429	0	0.8571	0	0.4286	0.4286	0.1429	0.4286	0.5714					CGTGTGTAGGTGGATGCCTAAGTACCTTGTGAAATCCCACAGCTTAACTGTGGAACTGCTTGGTATACTGGGTGTCTTGAGCCACTCAGGGGCTACTGGAACAAACGGTGGAGCGGTGAAATGCGTAGATATCGTTTGGAACGCCAATGGTGAAAACAGGTAGCTGGGGGTGTGCTGACACTGAGACACGAAAGCCAGGGGAGCAAACGGG	Verrucomicrobia(100)	UA11(100)	unclassified(100)	unclassified(100)	unclassified(100)
Otu00207	315	0.0724	0.1711	0.625	0.1316	0.3092	0.3882	0.3026	0.5658	0.4342	Yes	Rhizosphere			GGTGCGTAGGCGGGTTTGTAAGTCAGTGGTGAAAGCCGGCAGCTCAACTGTCGAATTGCCATTGATACTGCAGACCTAGAATATAGATGATGTTGGCGGAATATGACATGTAGCGGTGAAATGCATAGATATGTCATAGAACACCGATTGCGAAGGCAGCTGACAAAACTATAATTGACGCTGATGCACGAAAGTGCGGGGATCAAACAGG	Proteobacteria(100)	Betaproteobacteria(100)	TRA3-20(100)	unclassified(100)	unclassified(100)
Otu00208	313	0.0619	0.2887	0.4588	0.1907	0.3247	0.4381	0.2371	0.1649	0.8351					CGTGCGCAGGCGGTTATGTAAGACAGATGTGAAATCCCCGGGCTCAACCTGGGAACTGCATTTGTGACTGCATAGCTAGAGTACGGTAGAGGGGGATGGAATTCCGCGTGTAGCAGTGAAATGCGTAGATATGCGGAGGAACACCGATGGCGAAGGCAATCCCCTGGACCTGTACTGACGCTCATGCACGAAAGCGTGGGGAGCAAACAGG	Bacteroidetes(100)	Cytophagia(100)	Cytophagales(100)	Cytophagaceae(100)	Ohtaekwangia(100)
Otu00209	312	0.0619	0.2165	0.6495	0.0722	0.4124	0.3814	0.2062	0.6186	0.3814	Yes	Rhizosphere			CGCACGTAGGCGGGTCGTTAAGTCGGGGGTGAAATCCTGGAGCTCAACTCCAGAACTGCCTTCGATACTGGCGACCTAGAGTCCGGAAGAGGTGAGTGGAACTCCTAGTGTAGAGGTGGAATTCGTAGATATTAGGAAGAACACCAGTGGCGAAGGCGGCTCACTGGTCCGGTACTGACGCTGAGGTGCGAAAGCGTGGGGAGCAAACAGG	Bacteroidetes(100)	Cytophagia(100)	Cytophagales(100)	Cytophagaceae(100)	Adhaeribacter(100)
Otu00210	310	0.081	0.081	0.819	0.019	0.3238	0.4714	0.2048	0.919	0.081	Yes	Rhizosphere			GGTGCGCAGGCGGTTGGGTGTGTCAGATGTGAAATCCCGAGGCTCAACCTCGGAACTGCGTCTGAAACTACTCGACTAGAGTACTGGAGAGGGTAACGGAATTCACGGTGTAGCAGTGAAATGCGTAGATATCGTGAGGAACACCAGAGGCGAAGGCGGTTACCTGGACAGTTACTGACGCTCAGGCACGAAAGCATGGGGAGCAAAAGGG	Proteobacteria(100)	Deltaproteobacteria(100)	Myxococcales(100)	Haliangiaceae(100)	Haliangium(100)
Otu00211	309	0.1126	0.1306	0.6712	0.0856	0.3739	0.3964	0.2297	0.8739	0.1261	Yes	Rhizosphere			GGTAGGTAGGTGGTCTCATTTGTCTGGGGTGAAAGCCTTGAGCTTAACTCAAGAAGTGCCCCAGAAACGGTGAGACTGGAGTCCTGGAGAGGGTCGTGGAATTCCCGGTGTAGCGGTGAAATGCGTAGAGATCGGGAGGAACACCAGAGGCGAAAGCGGCGACCTGGACAGGTACTGACACTCAACTACGAAAGCGTGGGGAGCAAACAGG	Bacteroidetes(100)	Cytophagia(100)	Cytophagales(100)	Cytophagaceae(100)	Emticicia(100)
Otu00212	308	0.098	0.1699	0.5686	0.1634	0.3007	0.4183	0.281	0.5229	0.4771	Yes	Rhizosphere			GGAGCGTAGGTGGGCTTGTAAGTCAGTGGTGAAATCTCTGGGCTTAACCCGGAAACTGCCATTGATACTATAGGTCTTGAATTCTCTGGAGGTAAGCGGAATATGTCATGTAGCGGTGAAATGCTTAGATATGACATAGAACACCCATTGCGAAGGCAGCTTACTACGGAGACATTGACACTGAGGCTCGAAAGCGTGGGGATCAAACAGG	Planctomycetes(100)	Planctomycetacia(100)	Planctomycetales(100)	Planctomycetaceae(100)	Rhodopirellula(100)
Otu00213	308	0.1279	0.1047	0.6512	0.1163	0.3953	0.3605	0.2442	0.6628	0.3372	Yes	Rhizosphere			AGCTCGTAGGCGGCCTGTCGCGTCGGATGTGAAAGCCCGGGGCTTAACCCCGGGTCTGCATTCGATACGGGCAGGCTAGAGTTCGGCAGGGGAGATCGGAATTCCTGGTGTAGCGGTGAAATGCGCAGATATCAGGAGGAACACCGGTGGCGAAGGCGGATCTCTGGGCCGATACTGACGCTGAGGAGCGAAAGCATGGGGAGCGAACAGG	Verrucomicrobia(100)	Spartobacteria(100)	Chthoniobacterales(100)	Chthoniobacteraceae(100)	Chthoniobacter(100)
Otu00214	306	0	0.0033	0.4869	0.5098	0.5163	0.0033	0.4804	0.0065	0.9935					GGTGCGTAGGCGGCCTTATAAGTCAGTGGTGAAAGCCCATCGCTCAACGATGGAACTGCCATTGATACTGTAAGGCTTGAGTACAGACGAGGTAGGCGGAATTGATGGTGTAGCGGTGAAATGCATAGATACCATCAAGAACACCGATTGCGTAGGCAGCTTACTAGGCTGTAACTGACGCTGAGGCACGAAAGCGTGGGGAGCGAACAGG	Bacteroidetes(100)	Cytophagia(100)	Cytophagales(100)	Cytophagaceae(100)	Ohtaekwangia(100)
Otu00215	306	0.1429	0.1214	0.5643	0.1714	0.3071	0.3929	0.3	0.5	0.5	Yes	Rhizosphere			GGTGCGTAGGCGGCTTTGTAAGTCAGTGGTGAAATATGGCAGCTCAACTGTCAAGGTGCCATTGATACTGCGGAGCTTGAGTACAGATGAGGTAGGCGGAATTGACGGTGTAGCGGTGAAATGCTTAGATATCGTCAAGAACACCTATAGCGAAGGCAGCTTACTAGGCTGTAACTGACGCTGAGGCACGAAAGTGTGGGGATCAAACAGG	Planctomycetes(100)	Planctomycetacia(100)	Planctomycetales(100)	Planctomycetaceae(100)	Pir4_lineage(100)
Otu00216	306	0.0272	0.0109	0.7391	0.2228	0.2065	0.6196	0.1739	0.4457	0.5543	Yes	Rhizosphere			GGTACGTAGGTGGCTTTGTAAGTCTCGATTAAAGAATCTAAGCATAACTTAGAAATTATTCTTGATACTGCTAAGCTCGAGGTCGAAAGAGGTTAGTTATATTCTTGAAGTAAAAGTAAAATCTTTAGATATTAAGAGGATAACCAAGTGGTTAATGCGACTTTCTGGTTCGACGCTGACGCTGAGGTACGAAGGCATGGGTATCAAACGGG	Bacteroidetes(100)	Flavobacteriia(100)	Flavobacteriales(100)	Cryomorphaceae(100)	Lishizhenia(100)
Otu00217	302	0.0773	0.1836	0.6715	0.0676	0.3285	0.4444	0.2271	0.4976	0.5024	Yes	Rhizosphere			GGTGCGTAGGCGGCCTTATAAGTCAGTGGTGAAAGCCCACAGCTCAACTGTGGAACTGCCATTGATACTGTAAGGCTTGAGTACAGACGAGGTAGGCGGAATTGATGGTGTAGCGGTGAAATGCATAGATACCATCAAGAACACCGATTGCGAAGGCAGCTTACTAGGCTGTAACTGACGCTGAGGCACGAAAGCGTGGGGAGCGAACAGG	Verrucomicrobia(100)	OPB35_soil_group(100)	unclassified(100)	unclassified(100)	unclassified(100)
Otu00218	300	0.1138	0.1557	0.4731	0.2575	0.4132	0.2395	0.3473	0.2874	0.7126					CGTCCGCAGGTGGCAGTTCAAGTCTGCTGTCAAAGACCGGGGCTTAACTTCGGAAAGGCAGTGGAAACTGAACAGCTAGAGTATGGTAGGGGCAGAGGGAATTCCTGGTGTAGCGGTGAAATGCGTAGAGATCAGGAAGAACATCGGTGGCGAAGGCGCTCTGCTGGACCATAACTGACACTCAGGGACGAAAGCTAGGGGAGCGAATGGG	Proteobacteria(100)	Alphaproteobacteria(100)	Sphingomonadales(100)	Sphingomonadaceae(100)	Sphingomonas(100)
Otu00219	299	0.1754	0.1228	0.5614	0.1404	0.2456	0.4298	0.3246	0.3509	0.6491					GGTGCGTAGGTGGCTGGGAAAGTTTGATGTGAAAGCTCAGGGCTCAACCCTGAAATGGCATTGAATACTACTTAGCTGGAGGTTTGGAGGGGGGACTGGAATTCTCGGTGTAGCAGTGAAATGCGTAGATATCGAGAGGAACACCAGTGGCGAAGGCGAGTCCCTGGACAACACCTGACACTGAGGCACGAAAGCTAGGGGAGCAAACAGG	Proteobacteria(100)	Deltaproteobacteria(100)	Myxococcales(100)	BIrii41(100)	unclassified(100)
Otu00220	299	0.1236	0.2247	0.4607	0.191	0.3876	0.3202	0.2921	0.236	0.764					GGTGCGTAGGCGGCTTATTAAGTCAGTGGTGAAATACTCTAGCTCAACTAGAGGGGTGCCATTGATACTGATGAGCTTGAGTACAGATGAGGTAGGCGGAATTGACGGTGTAGCGGTGAAATGCTTAGATATCGTCAAGAACACCTATAGCGAAGGCAGCTTACTAGGCTGTAACTGACGCTGAGGCACGAAAGTGTGGGGATCAAACAGG	Proteobacteria(100)	Deltaproteobacteria(100)	Bdellovibrionales(100)	Bdellovibrionaceae(100)	Bdellovibrio(100)
Otu00221	295	0.1214	0.15	0.5857	0.1429	0.3714	0.3571	0.2714	0.4143	0.5857	Yes	Rhizosphere			CGTGCGCAGGCGGTTATGTAAGACAGTTGTGAAATCCCCGGGCTCAACCTGGGAACTGCATCTGTGACTGCATAGCTAGAGTACGGTAGAGGGGGATGGAATTCCGCGTGTAGCAGTGAAATGCGTAGATATGCGGAGGAACACCGATGGCGAAGGCAATCCCCTGGACCTGTACTGACGCTCATGCACGAAAGCGTGGGGAGCAAACAGG	Planctomycetes(100)	Planctomycetacia(100)	Planctomycetales(100)	Planctomycetaceae(100)	Pirellula(100)
Otu00222	293	0.0851	0.1277	0.6809	0.1064	0.2979	0.484	0.2181	0.7234	0.2766	Yes	Rhizosphere			CGCGTGTAGGCGGGCTGGAAAGTTGGGGGTGAAATCCCGAGGCTCAACCTCGGAACTGCCTCCAAAACTTCCAGCCTGGACTCAAGTAGAGGCAAGTGGAATTGCGAGTGTAGAGGTGAAATTCGTAGATATTCGCAGGAACACCAGTGGCGAAGGCGACTTGCTGGACTTGTAGTGACGCTGAGACGCGAAAGCGTGGGGAGCAAACAGG	Proteobacteria(100)	Deltaproteobacteria(100)	Myxococcales(100)	Haliangiaceae(100)	Haliangium(100)
Otu00223	293	0.1943	0.1657	0.4914	0.1486	0.3886	0.3829	0.2286	0.5086	0.4914	Yes	Rhizosphere			GGTGCGTAGGCGGCGCTGTAAGTTGGGTGTGAAATCCCTCGGCTCAACCGAGGAACTGCGCCCAAAACTACAGTGCTTGAGGGAGATAGAGGTGAGCGGAACTTAGGGTGGAGCGGTGAAATGCGTTGATATCCTAAGGAACGCCAGGGGCGAAAGCGGCTCACTGGGTCTCTTCTGACGCTGAGGCACGAAAGCTAGGGTAGCGAACGGG	Chloroflexi(100)	Anaerolineae(100)	Anaerolineales(100)	Anaerolineaceae(100)	unclassified(100)
Otu00224	292	0.2384	0.1523	0.4305	0.1788	0.2781	0.2781	0.4437	0.4238	0.5762	Yes	Rhizosphere			CGCACGTAGGCGGATTGTTAAGTGAGGGGTGAAATCCCAGGGCTCAACCCTGGAACTGCCTTTCATACTGGCAATCTAGAGTCCAGAAGAGGTGAGTGGAATTCCGAGTGTAGAGGTGAAATTCGTAGATATTCGGAGGAACACCAGTGGCGAAGGCGGCTCACTGGTCTGGTACTGACGCTGAGGTGCGAAAGCATGGGGAGCGAACGGG	Proteobacteria(100)	Deltaproteobacteria(100)	Oligoflexales(100)	unclassified(100)	unclassified(100)
Otu00225	292	0.0979	0.1189	0.5105	0.2727	0.3287	0.3706	0.3007	0.2797	0.7203					GGTGCGCAGGCGGCCGGGTGTGTCAGATGTGAAATCCCGAGGCTTAACCTCGGAACTGCGTCTGAAACTACTCGGCTAGAGTATTGGAGAGGGTAACGGAATTCACGGTGTAGCAGTGAAATGCGTAGATATCGTGAGGAACACCAGAGGCGAAGGCGGTTACCTGGACAATTACTGACGCTCAGGCACGAAAGCATGGGGAGCAAAAGGG	Planctomycetes(100)	Planctomycetacia(100)	Planctomycetales(100)	Planctomycetaceae(100)	Planctomyces(100)
Otu00226	292	0.12	0.1486	0.6057	0.1257	0.3714	0.3943	0.2343	0.6971	0.3029	Yes	Rhizosphere			GGCGAGTAGGTGGTGCGATAAGACTGGTGTGAAAGCCTTCGGCTTAACCGAGGGAGGACACTGGTGACTGTCGGACTTGAGGCAGATAGAGGGGTGTAGAATTCCGGGTGTAGTGGTGAAATGCGTAGAGATCCGGAGGAATACCAGAGGCGAAGGCGGCACCCTGGGTCTGACCTGACACTGATCCGCGACAGCATGGGGAGCGAACGGG	Acidobacteria(100)	Acidobacteria(100)	Subgroup_6(100)	unclassified(100)	unclassified(100)
Otu00227	291	0.2092	0.0719	0.4967	0.2222	0.2745	0.4314	0.2941	0.3007	0.6993	Yes	Rhizosphere			GGTGCGTAGGCGGTCCTTTAAGTCAGTGCTGAAATACTCCAGCTTAACTGGAGGGGTGGCATTGATACTGGGGGACTTGAATGAAGTCGAGGTAGGCGGAATTGACGGTGTAGCGGTGAAATGCTTAGATATCGTCAAGAACACCGATAGTGAAGACAGCTTACTAGGCTTAGATTGACGCTGAGGCACGAAAGTGTGGGGATCAAACAGG	Gemmatimonadetes(100)	Gemmatimonadetes(100)	S0134_terrestrial_group(100)	unclassified(100)	unclassified(100)
Otu00228	290	0.0962	0.3205	0.4167	0.1667	0.3269	0.4295	0.2436	0.2628	0.7372	Yes	Rhizosphere			CGGGTGTAGGTGGATCTATAAGTCAGGAGTGAAAGCCCCGAGCTTAACTTGGGAAGTGCTTTTGATACTGTAGATCTTGAATGTGGGAGAGGATCGTGGAATTCCAGGTGTAGTGGTGAAATACGTAGATATCTGGAGGAACACCGGTGGCGAAGGCGGCGATCTGGCCCAACATTGACACTGAGACCCGAAAGTGCGGGGATCAAACAGG	Proteobacteria(100)	Deltaproteobacteria(100)	Bdellovibrionales(100)	Bdellovibrionaceae(100)	Bdellovibrio(100)
Otu00229	290	0.9467	0	0.04	0.0133	0	0.9867	0.0133	1	0					CGCACGTAGGCGGACTCTTAAGTCAGGGGTGAAATCCTGGAGCTCAACTCCAGAACTGCCTTTGATACTGGGAGTCTTGAGTTCGGGAGAGGTGAGTGGAACTGCGAGTGTAGAGGTGAAATTCGTAGATATTCGCAAGAACACCAGTGGCGAAGGCGGCTCACTGGCCCGATACTGACGCTGAGGTGCGAAAGCGTGGGGAGCAAACAGG	Bacteroidetes(100)	Bacteroidia(100)	Bacteroidales(100)	Marinilabiaceae(100)	Ruminofilibacter(100)
Otu00230	289	0.1743	0.1651	0.4587	0.2018	0.3761	0.3532	0.2706	0.7477	0.2523	Yes	Rhizosphere			GGTGCGTAGGCGGCCAATTAAGTCAGTGCTGAAATACTCTAGCTTAACTAGAGGGGTGGCATTGATACTGATTGGCTTGAGTGAAGTCGAGGTAGGCGGAATTGACGGTGTAGCGGTGAAATGCTTAGATATCGTCAAGAACACCGATAGTGAAGACAGCTTACTAGACTTCAACTGACGCTGAGGCACGAAAGTGTGGGGATCAAACAGG	Proteobacteria(100)	Alphaproteobacteria(100)	Caulobacterales(100)	Hyphomonadaceae(100)	Woodsholea(100)
Otu00231	288	0.0035	0	0.0141	0.9824	0.507	0.0141	0.4789	0.4824	0.5176					AGTGCGTAGGCGGTTTTCTAAGTTTGGTGTGAAATCTCCCGGCTTAACTGGGAGGGTGCGCCGAAAACTGGAAGGCTTGAGTATGGGAGAGGTAAGCGGAATTCCTGGTGTAGCGGTGAAATGCGTAGATATCAGGAGGAACACCTGCGGTGTAGACGGCTTACTGGACCATAACTGACGCTGAGGCACGAAAGCGTGGGTAGCAAACAGG	Actinobacteria(100)	Actinobacteria(100)	Streptomycetales(100)	Streptomycetaceae(100)	Streptomyces(100)
Otu00232	288	0.232	0.366	0.1082	0.2938	0.3814	0.3351	0.2835	0.6134	0.3866					GGCGCGTAGGCGGTACTTCAAGTCAGGCGTGAAAGCCCCGGGCTCAACCTGGGAACCGCGCTTGAGACTGGAGAACTAGAGTTCGGGAGAGGATGGTGGAATTCCCAGTGTAGAGGTGAAATTCGTAGATATTGGGAAGAACACCGATGGCGAAGGCAGCCATCTGGACCGACACTGACGCTGAGGCGCGAAAGCGTGGGGAGCAAACAGG	Proteobacteria(100)	Betaproteobacteria(100)	Burkholderiales(100)	Burkholderiaceae(99)	Burkholderia(99)
Otu00233	288	0.0939	0.3204	0.3812	0.2044	0.3039	0.5083	0.1878	0.1436	0.8564					AGCTCGTAGGCGGTTTGTTGCGTCGGCTGTGAAATCCCGAGGCTCAACCTCGGGTCTGCAGTCGATACGAGCAAACTAGAGTGTTGCAGGGGAGACTGGAATTCCTGGTGTAGCGGTGAAATGCGCAGATATCAGGAGGAACACCGGTGGCGAAGGCGGGTCTCTGGGCAACAACTGACGCTGAGGAGCGAAAGCGTGGGGAGCGAACAGG	Bacteroidetes(100)	Sphingobacteriia(100)	Sphingobacteriales(100)	env.OPS_17(100)	unclassified(100)
Otu00234	287	0.1066	0.2787	0.541	0.0738	0.3689	0.4016	0.2295	0.2623	0.7377	Yes	Rhizosphere			CGCGCGCAGGCGGATCAGCAAGTCAGATGTGAAATCTCGAGGCTCAACCTCGAAACTGCGTCTGAAACTGCTAGTCTAGAATGTCGGAGGGGGCAGGGGAATTTCACGTGTAGGGGTAAAATCCGTAGAGATGTGAAGGAACACCGGAGGCGAAGGCGCCTGCCTGGACGACTATTGACGCTGAGGCGCGAAAGCGTGGGGAGCAAACAGG	Verrucomicrobia(100)	OPB35_soil_group(100)	unclassified(100)	unclassified(100)	unclassified(100)
Otu00235	287	0.194	0.1194	0.4627	0.2239	0.3955	0.2388	0.3657	0.291	0.709					AGCTCGTAGGCGGTTTGTCGCGTCGTCTGTGAAAACTCGAGGCTCAACCTCGAGCTTGCAGGCGATACGGGCAGACTTGAGTACTGCAGGGGAGACTGGAATTCCTGGTGTAGCGGTGAAATGCGCAGATATCAGGAGGAACACCGGTGGCGAAGGCGGGTCTCTGGGCAGTAACTGACGCTGAGGAGCGAAAGCGTGGGTAGCGAACAGG	Planctomycetes(100)	OM190(100)	unclassified(100)	unclassified(100)	unclassified(100)
Otu00236	285	0.1567	0.1475	0.5576	0.1382	0.4562	0.3318	0.212	0.7373	0.2627	Yes	Rhizosphere			GGTACGTAGGCGGCGCTGTTAGTCGGGTGTGAAATCCCTCGGCTCAACCGAGGAATTGCGCCCGATACTGCAGTGCTTGAGGGAGACAGAGGTAAGCGGAACTGATGGTGGAGCGGTGAAATGCGTTGATATCATCAGGAACACCAGTGGCGAAAGCGGCTTACTGGGTCTCTTCTGACGCTGAGGTACGAAAGCTAGGGGAGCGAAGGGG	Acidobacteria(100)	Holophagae(100)	Subgroup_10(100)	ABS-19(100)	unclassified(100)
Otu00237	284	0.1152	0.1937	0.5183	0.1728	0.3455	0.3717	0.2827	0.3508	0.6492	Yes	Rhizosphere			GGCTCGTAGGTGGTTTGTCGCGTCGTCTGTGAAATTCCGGGGCTTAACTCCGGGCGTGCAGGCGATACGGGCATAACTTGAGTACTGTAGGGGTAACTGGAATTCCTGGTGTAGCGGTGAAATGCGCAGATATCAGGAGGAACACCGATGGCGAAGGCAGGTTACTGGGCAGTTACTGACGCTGAGGAGCGAAAGCATGGGTAGCGAACAGG	Proteobacteria(100)	Gammaproteobacteria(100)	Xanthomonadales(100)	Xanthomonadales_Incertae_Sedis(100)	Steroidobacter(100)
Otu00238	284	0.0962	0.3125	0.4904	0.101	0.3894	0.399	0.2115	0.1683	0.8317					CGTGCGCAGGCGGTTTTGTAAGACAGAGGTGAAATCCCCGGGCTCAACCTGGGAACTGCCTTTGTGACTGCAAGGCTGGAGTGCGGCAGAGGGGGATGGAATTCCGCGTGTAGCAGTGAAATGCGTAGATATGCGGAGGAACACCGATGGCGAAGGCAATCCCCTGGGCCTGCACTGACGCTCATGCACGAAAGCGTGGGGAGCAAACAGG	Bacteroidetes(100)	Sphingobacteriia(100)	Sphingobacteriales(100)	Chitinophagaceae(100)	Lacibacter(100)
Otu00239	284	0.1568	0.1314	0.572	0.1398	0.4407	0.2712	0.2881	0.8432	0.1568	Yes	Rhizosphere			AGCTCGTAGGCGGTTTGTCGCGTCTGCTGTGAAAGACCGGGGCTCAACTCCGGTTCTGCAGTGGGTACGGGCAGACTAGAGTGCAGTAGGGGAGACTGGAATTCCTGGTGTAGCGGTGAAATGCGCAGATATCAGGAGGAACACCGATGGCGAAGGCAGGTCTCTGGGCTGTAACTGACGCTGAGGAGCGAAAGCATGGGGAGCGAACAGG	Proteobacteria(100)	Betaproteobacteria(100)	Burkholderiales(100)	Burkholderiaceae(100)	Burkholderia(100)
Otu00240	283	0.1367	0.1295	0.6043	0.1295	0.3309	0.3741	0.295	0.4173	0.5827	Yes	Rhizosphere			GGTGCGTAGGCGGCGCTGAAAGTTGGGTGTGAAATCCCTCGGCTTAACCGAGGAACTGCGCCCAAAACTGCAGTGCTTGAGGGAGATAGAGGTGAGCGGAACTTAGGGTGGAGCGGTGAAATGCGTTGATATCCTAAGGAACGCCAGGGGCGAAAGCGGCTCACTGGGTCTCTTCTGACGCTGAGGCACGAAAGCTAGGGTAGCGAACGGG	Proteobacteria(100)	Alphaproteobacteria(100)	Rhodospirillales(100)	Rhodospirillaceae(100)	Skermanella(100)
Otu00241	281	0.1373	0.0915	0.3464	0.4248	0.268	0.3987	0.3333	0.3529	0.6471					AGTGCGTAGGCGGTTTTGTAAGTAGGGTGTGAAAGCCCCCGGCTCAACCGGGGAATTGCGCCCTAAACTGCAAGGCTGGAGTGAGGTAGGGGTGTGTGGAACTTCCAGTGGAGCGGTGAAATGTGTTGATATTGGAAGGAACGCCGGTGGCGAAAGCGACACACTGGACCTTGTCTGACGCTGAGGCACGAAAGCCAGGGGAGCAAACGGG	Proteobacteria(100)	Alphaproteobacteria(100)	Rhizobiales(100)	DUNssu371(100)	unclassified(100)
Otu00242	280	0.137	0.4384	0.2466	0.1781	0.4201	0.347	0.2329	0.2511	0.7489					GGTCTGTAGGCAGACGTTTAAACACTTAGCACGACACTTCACGATCTACTCGTATTTTGTGCTTTAGCTGAAACGTCTTGAATTCAGTAGAGGTTTTTGGTACCTGCGAAGGAGGGGTGAAATCCGTTGATAGCGTTAGGGACCACCGATGGCGAAGGCAAACTACTATGCTGAATTGACGCTGAGGGACGAAAGCGTGGGGCGCGAACGGG	Proteobacteria(100)	Betaproteobacteria(100)	Burkholderiales(100)	Comamonadaceae(100)	Polaromonas(97)
Otu00243	280	0.1544	0.1275	0.557	0.1611	0.3624	0.3221	0.3154	0.5973	0.4027	Yes	Rhizosphere			CGTGCGCAGGCGGTTATGTAAGACAGGTGTGAAATCCCAGGGCTTAACCTTGGAACTGCATTTGTGACTGCATAGCTAGAGTACGGTAGAGGGGGATGGAATTCCGCGTGTAGCAGTGAAATGCGTAGATATGCGGAGGAACACCGATGGCGAAGGCAATCCCCTGGACCTGTACTGACGCTCATGCACGAAAGCGTGGGGAGCAAACAGG	Armatimonadetes(100)	Armatimonadia(100)	Armatimonadales(100)	Armatimonadaceae(100)	Armatimonas(100)
Otu00244	278	0.0971	0.2913	0.4806	0.1311	0.3398	0.4078	0.2524	0.3447	0.6553	Yes	Rhizosphere			GGTGCGTAGGTGGCGATGAAAGTTCGATGTGAAATCTCCGGGCTTAACCCGGAAAAGGCATTGAAAACTATGTTGCTTGAGGTTTGGAGGGGGGACTGGAATTCTTGGTGTAGCAGTGAAATGCGTAGATATCAAGAGGAACACCAGTGGCGAAGGCGGGTCCCTGGACAACACCTGACACTGAGGCACGAAAGCTAGGGGAGCAAACAGG	Parcubacteria(100)	unclassified(100)	unclassified(100)	unclassified(100)	unclassified(100)
Otu00245	276	0.433	0.0421	0.4521	0.0728	0.8314	0.0728	0.0958	0.9234	0.0766					GGTGCGTAGGCGGGTCTTTAAGTCAGGGGTGAAATCCTGGAGCTCAACTCCAGAACTGCCTTTGATACTGAGGATCTTGAGTTCGGGAGAGGTGAGTGGAACTGCGAGTGTAGAGGTGAAATTCGTAGATATTCGCAAGAACACCAGTGGCGAAGGCGGCTCACTGGCCCGATACTGACGCTGAGGCACGAAAGCGTGGGGAGCAAACAGG	Cyanobacteria(100)	Cyanobacteria(100)	SubsectionIII(100)	FamilyI(100)	Microcoleus(100)
Otu00246	275	0.0672	0.1418	0.5522	0.2388	0.3657	0.403	0.2313	0.2612	0.7388	Yes	Rhizosphere			AGTGCGTAGGCGGTTTTCTAAGTTTGGTGTGAAATCTCCCGGCTTAACTGGGAGGGTGCGCCGAAGACTGGAAGGCTTGAGTATGGGAGAGGTAAGCGGAATTCCTGGTGTAGCGGTGAAATGCGTAGATATCAGGAGGAACACCTGCGGTGTAGACGGCTTACTGGACCATAACTGACGCTGAGGCACGAAAGCGTGGGTAGCAAACAGG	Planctomycetes(100)	Planctomycetacia(100)	Planctomycetales(100)	Planctomycetaceae(100)	Pirellula(100)
Otu00247	275	0.104	0.052	0.492	0.352	0.248	0.14	0.612	0.936	0.064			Yes	Corsica	GGTGCGTAGGTGGATTGGTAAGTCCGTGGTGAAATCCCCAAGCTTAACTTGGGAACTGCCGTGGATACTATCAATCTTGAATATCGTTGAGGTAAGCGGAATATGTCATGTAGCGGTGAAATGCTTAGATATGACATAGAACACCGATAGCGAAGGCAGCTTGCTAAGCGATTATTGACACTGAGGCACGAAAGCGTGGGGAGCAAACAGG	Bacteroidetes(100)	Cytophagia(100)	Cytophagales(100)	Cytophagaceae(100)	Chryseolinea(100)
Otu00248	273	0.1164	0.0685	0.637	0.1781	0.411	0.3219	0.2671	0.6438	0.3562	Yes	Rhizosphere			CGCATGTAGGTGGTTTTGTAAGTTTGATGTGAAAGCCCTGGGCTTAACCTGGGAATGGCGTTGAAAACTGCAAGACTAGAGTCGAACAGAGGGCCGTGGAATTTCCGGTGTAGCGGTGAAATGCGTAGAGATCGGAAAGAATATCGATGGCGAAGGCAGCGGCCTGGGTTTAGACTGACACTGAGGTGCGAGAGCGTGGGGAGCAAACAGG	Proteobacteria(100)	Betaproteobacteria(100)	Burkholderiales(100)	Comamonadaceae(100)	Rubrivivax(84)
Otu00249	270	0.1667	0.1449	0.4638	0.2246	0.2971	0.2899	0.413	0.2754	0.7246					CGTGCGCAGGCGGTTATATAAGACAGTTGTGAAATCCCCGGGCTCAACCTGGGAATTGCATCTGTGACTGTATAGCTAGAGTACGGTAGAGGGGGATGGAATTCCGCGTGTAGCAGTGAAATGCGTAGATATGCGGAGGAACACCGATGGCGAAGGCAATCCCCTGGACCTGTACTGACGCTCATGCACGAAAGCGTGGGGAGCAAACAGG	Chloroflexi(100)	Anaerolineae(100)	Anaerolineales(100)	Anaerolineaceae(100)	unclassified(100)
Otu00250	270	0.0827	0.1654	0.5489	0.203	0.3684	0.3083	0.3233	0.4737	0.5263	Yes	Rhizosphere			CGCGCGCAGGTGGTTCCTTAAGTCTGATGTGAAAGCCCACGGCTCAACCGTGGAGGGTCATTGGAAACTGGGGGACTTGAGTACAGAAGAGGAAAGCGGAATTCCACGTGTAGCGGTGAAATGCGTAGAGATGTGGAGGAACACCAGTGGCGAAGGCGGCTTTCTGGTCTGTAACTGACGCTGAGGCGCGAAAGCGTGGGGAGCAAACAGG	Proteobacteria(100)	Deltaproteobacteria(100)	Bdellovibrionales(100)	Bacteriovoracaceae(100)	Peredibacter(100)
Otu00251	269	0.1389	0.0556	0.0889	0.7167	0.0333	0.4	0.5667	0.35	0.65					CGCACGTAGGCGGTCTGTTATGTCGGATGTGAAAGCCCTTGGCTTAACTGAGGAAGTGCATCCGAAACTGGCAGGCTAGAGTACTAAAGAGGGTCGCGGAATTCCCGGTGTAGAGGTGAAATTCGTAGATATCGGGAGGAACACCGGTGGCGAAGGCGGCGACCTGGGTAGATACTGACGCTGAGGTGCGAAAGCGTGGGGAGCAAACAGG	Actinobacteria(100)	Actinobacteria(100)	Pseudonocardiales(100)	Pseudonocardiaceae(100)	Lentzea(99)
Otu00252	268	0.0909	0.2893	0.4463	0.1736	0.3719	0.3388	0.2893	0.1405	0.8595					CGTGCGTAGGTGGTTGTTTAAGTCTGCTGTGAAAGCCCTGGGCTCAACCTGGGAATTGCAGTGGATACTGGGCGACTAGAGTGTGGTAGAGGATAGTGGAATTTCCGGTGTAGCAGTGAAATGCGTAGAGATCGGAAGGAACATCTGTGGCGAAGGCGACTATCTGGGCCAACACTGACACTGAGGCACGAAAGCGTGGGGAGCAAACAGG	Bacteroidetes(100)	Sphingobacteriia(100)	Sphingobacteriales(100)	Chitinophagaceae(100)	Niastella(100)
Otu00253	268	0.0769	0.0879	0.4286	0.4066	0.2308	0.2747	0.4945	0.6044	0.3956					GGCGCGTAGGCGGCCTTGTAAGTTGGGGGTGAAAGCCCGTGGCTCAACCACGGAATTGCCTTCGATACTGCTTGGCTTGAGTGTGGTAGAGGTTGGTGGAACTGCGAGTGTAGAGGTGAAATTCGTAGATATTCGCAAGAACACCGGTGGCGAAGGCGGCCAACTGGACCATCACTGACGCTGAGGCGCGAAAGCGTGGGGAGCAAACAGG	Proteobacteria(100)	Alphaproteobacteria(100)	Rhizobiales(100)	Hyphomicrobiaceae(99)	Rhodoplanes(99)
Otu00254	267	0.128	0.0976	0.561	0.2134	0.4207	0.3049	0.2744	0.5122	0.4878	Yes	Rhizosphere			CGCGCGCAGGCGGTTCGATAAGTTGGGGGTGAAATCCCCGGGCTCAACCCGGGAATGGCCTTCAAGACTGTCGAGCTAGAGGACGAGAGAGGTGAGTGGAATTCCCAGTGTAGAGGTGAAATTCGTAGATATTGGGAAGAACACCGGTGGCGAAGGCGGCTCACTGGCTCGTTTCTGACGCTGAGGCGCGAAAGCGTGGGGAGCAAACAGG	Proteobacteria(100)	Alphaproteobacteria(100)	Sphingomonadales(100)	Ellin6055(54)	unclassified(54)
Otu00255	267	0.0781	0.2344	0.5677	0.1198	0.6042	0.2083	0.1875	0.6563	0.3438	Yes	Rhizosphere			GGTGCGTAGGTGGCTTTGTAAGTCAGTGGTGAAAGCCCGGAGCTCAACTCCGGAACTGCCATTGATACTGCTTAGCTTGAATCAACTTGAGGTGGATGGAATATTACATGTAGCGGTGAAATGCTTAGATATGTAATAGAACACCGATTGCGAAGGCAGTTCACTAAGGTTGTATTGACACTGAGGCACGAAAGCGTGGGGATCAAACAGG	Proteobacteria(100)	Deltaproteobacteria(100)	Myxococcales(100)	Myxococcaceae(97)	Myxococcus(96)
Otu00256	265	0.0354	0.0859	0.3131	0.5657	0.3182	0.3081	0.3737	0.3687	0.6313	Yes	Root			AGCTCGTAGGTGGTTTGTCGCGTTGTTCGTGAAAACTCACAGCTCAACTGTGGGCGTGCGGGCGATACGGGCAGACTTGAGTACTGCAGGGGAGACTGGAATTCCTGGTGTAGCGGTGGAATGCGCAGATATCAGGAGGAACACCGGTGGCGAAGGCGGGTCTCTGGGCAGTAACTGACGCTGAGGAGCGAAAGCGTGGGGAGCGAACAGG	Bacteroidetes(100)	Cytophagia(100)	Cytophagales(100)	Cytophagaceae(100)	Ohtaekwangia(100)
Otu00257	264	0.1691	0.1618	0.5882	0.0809	0.3824	0.3382	0.2794	0.3456	0.6544	Yes	Rhizosphere			CGTGCGTAGTCGGTATTGAGAGTCGCGGGTGAAATCCCAGGGCTTAACCCTGGAACTGCCTGCGAGACCTCAGTACTAGAGTGTGAGAGGGGATAGTGGAATACCCAGTGTAGCGGTGAAATGCGTAGAGATTGGGTGGAACACCGGTGGCGAAGGCGGCTATCTGGCTCACAACTGACGATCAGGCACGAAAGCGTGGGGAGCAAACAGG	Acidobacteria(100)	Acidobacteria(100)	Subgroup_6(100)	unclassified(100)	unclassified(100)
Otu00258	261	0.093	0.1279	0.6279	0.1512	0.3953	0.3256	0.2791	0.3605	0.6395	Yes	Rhizosphere			TGTGCGCAGGTGGCCGCGCAAGTCGAGTGTGAAATCCCCGAGCTTAACTTGGGAATTGCGCTCGAAACTACGTGGCTCGAGTGTGGCAGAGGAAGGTGGAATTCCACGTGTAGCGGTGAAATGCGTAGAGATGTGGAGGAACACCGATGGCGAAGGCAGCCTTCTGGGCCAACACTGACGCTCATGCACGAAAGCGTGGGGAGCAAACAGG	Proteobacteria(100)	Deltaproteobacteria(100)	Bdellovibrionales(100)	Bdellovibrionaceae(100)	Bdellovibrio(100)
Otu00259	260	0.0236	0.1496	0.2992	0.5276	0.5512	0.3622	0.0866	0.5591	0.4409					CGTCCGCAGGTGGCTATGTAAGTCTGCTGTTAAAGAGTGAGGCTCAACCTCATAAGAGCAGTGGAAACTACATGGCTAGAGTGCGTTCGGGGCAGAGGGAATTCCTGGTGTAGCGGTGAAATGCGTAGAGATCAGGAAGAACACCGGTGGCGAAAGCGCTCTGCTAGGCCGCAACTGACACTGAGGGACGAAAGCTAGGGGAGCGAATGGG	Bacteroidetes(100)	Cytophagia(100)	Cytophagales(100)	Cytophagaceae(100)	Ohtaekwangia(100)
Otu00260	257	0.0317	0.3348	0.2896	0.3439	0.4118	0.19	0.3982	0.3122	0.6878	Yes	Root			GGTGCGTAGGCGGCTTGTTAAGTCAAGGTTAAAAGGCAGTAGCTCAACTACTGTTCGGCCTTGAAACTATCAAGCTTGAGTATAGGAGAGGAAAGTGGAATTCCCAGTGTAGCGGTGAAATGCGTAGATATTGGGAGGAATACCGGTGGCGAAGGCGACTTTCTGGACTAAAACTGACGCTGAGGCACGAAAGTGTGGGTAGCAAACAGG	Bacteroidetes(100)	Sphingobacteriia(100)	Sphingobacteriales(100)	Chitinophagaceae(100)	Terrimonas(100)
Otu00261	254	0.0514	0.3771	0.1429	0.4286	0.4743	0.24	0.2857	0.4114	0.5886					GGTACGTAGGTGGTCTTTAAAACTAAGTATGAAAGGCTCGGATTTAACCTGAGACAGATATTTAAAGATTTGAAGACTTGAGTTATACAGAGGTTAGGAGAATTTCTAGTGGAGGGGTAGAATCCTAAAATATTAGAAGGAAGACCAACGGCGAAGGCACCTTTCTGGGTATAACTGACACTGAGGTAACGAAGGTATGGGGAGCAAACAGG	Bacteroidetes(100)	Cytophagia(100)	Cytophagales(100)	Cytophagaceae(100)	Ohtaekwangia(100)
Otu00262	253	0.1505	0.0806	0.5108	0.2581	0.3333	0.3817	0.2849	0.2204	0.7796					GGTGCGTAGGTGGGCAGGTAAGTCAGTGGTGAAATCTCCGGGCTTAACCCGGAAACTGCCATTGATACTATCTGTCTTGAATACCGTGGAGGTGAGCGGAATATGTCATGTAGCGGTGAAATGCTTAGATATGACATAGAACACCAATTGCGAAGGCAGCTCACTACGCGAATATTGACACTGAGGCACGAAAGCGTGGGGATCAAACAGG	Actinobacteria(100)	Actinobacteria(100)	Corynebacteriales(100)	Nocardiaceae(100)	Rhodococcus(100)
Otu00263	252	0.1485	0.1683	0.505	0.1782	0.4455	0.2574	0.297	0.3861	0.6139	Yes	Rhizosphere			GGTGCGTAGGCGGTCCTATAAGTCAGTGCTGAAATATCCCGGCTTAACCGGGAGGGTGGCATTGATACTGCAGGACTTGAGTAGAGTTGAGGTTGGCGGAATTGACGGTGTAGCGGTGAAATGCTTAGATATCGTCAAGAACACCGATAGTGAAGACAGCTAACTAAGCTCTAACTGACGCTGAGGCACGAAAGTGTGGGGATCAAACAGG	Verrucomicrobia(100)	UA11(100)	unclassified(100)	unclassified(100)	unclassified(100)
Otu00264	252	0.2121	0.1879	0.3636	0.2364	0.3818	0.2545	0.3636	0.5333	0.4667					CGTGCGCAGGCGGTTCGCTAAGACAGATGTGAAATCCCCGGGCTTAACCTGGGAACTGCATTTGTGACTGGCGGGCTAGAGTATGGCAGAGGGGGGTAGAATTCCACGTGTAGCAGTGAAATGCGTAGAGATGTGGAGGAATACCGATGGCGAAGGCAGCCCCCTGGGCCAATACTGACGCTCATGCACGAAAGCGTGGGGAGCAAACAGG	Proteobacteria(100)	Alphaproteobacteria(100)	Rhizobiales(100)	Methylobacteriaceae(100)	Microvirga(100)
Otu00265	252	0.05	0.1125	0.575	0.2625	0.4875	0.3375	0.175	0.5875	0.4125					CGTACGTAGGTGGGTCGTTAAGTTGAGGGTGAAATCCCAGGGCTCAACCCTGGAACTGCCTTCAATACTGGCGACCTTCGAGTCCGGGAGAGGTGAGTGGAACTGCGAGTGTAGAGGTGAAATTCGTAGATATTCGCAAGAACACCAGTGGCGAAGGCGGCTCACTGGCCCGGTACTGACACTGAGGTACGAAAGCGTGGGGAGCAAACAGG	Proteobacteria(100)	Alphaproteobacteria(100)	Rhodobacterales(100)	Rhodobacteraceae(100)	Albidovulum(100)
Otu00266	252	0.1136	0.1591	0.5795	0.1477	0.3977	0.3636	0.2386	0.5227	0.4773	Yes	Rhizosphere			GGCGCGTAGGCGGCTTTATAAGTCGGGGGTGAAAGCCTGTGGCTCAACCACAGAATTGCCTTCGATACTGTAGAGCTTGAGACCGGAAGAGGTAAGTGGAACTGCGAGTGTAGAGGTGAAATTCGTAGATATTCGCAAGAACACCAGTGGCGAAGGCGGCTTACTGGTCCGGTTCTGACGCTGAGGCGCGAAAGCGTGGGGAGCAAACAGG	Bacteroidetes(100)	Sphingobacteriia(100)	Sphingobacteriales(100)	Saprospiraceae(100)	unclassified(100)
Otu00267	251	0.1379	0.0287	0.2529	0.5805	0.1724	0.1897	0.6379	0.5	0.5					CGCGCGCAGGCGGTCTTCCAAGTCAGTGGTGAAAGCCTGGAGCTCAACTCCAGAACTGCCATTGAAACTGTTAGACTTGAGTACGAGAGAGGTGAGTGGAATTCCCAGTGTAGAGGTGAAATTCGTAGATATTGGGAAGAACACCGGTGGCGAAGGCGGCTCACTGGCTCGTAACTGACGCTCAGGCGCGACAGCGTGGGGATCAAACAGG	Proteobacteria(100)	Gammaproteobacteria(100)	Xanthomonadales(100)	Xanthomonadaceae(100)	Xanthomonas(99)
Otu00268	251	0.2692	0.4846	0.1077	0.1385	0.1231	0.7154	0.1615	0.1692	0.8308					CGTGCGCAGGCGGTGATGTAAGACGGATGTGAAATCCCCGGGCTCAACCTGGGAACTGCATTTGTGACTGCATCGCTGGAGTGCGGCAGAGGGGGATGGAATTCCGCGTGTAGCAGTGAAATGCGTAGATATGCGGAGGAACACCGATGGCGAAGGCAATCCCCTGGGCCTGCACTGACGCTCATGCACGAAAGCGTGGGGAGCAAACAGG	Bacteroidetes(100)	Flavobacteriia(100)	Flavobacteriales(100)	Cryomorphaceae(98)	Lishizhenia(98)
Otu00269	249	0.0628	0.2408	0.1257	0.5707	0.3455	0.178	0.4764	0.7853	0.2147	Yes	Root			GGTGCGTAGGTGGCGATGTAAGTCTGGTGTGAAATCTCGGGGCTCAACCTCGAAATTGCATTGGATACTGCGTTGCTTGAGGATTGTAGAGGAGAGTGGAATTCACGGTGTAGCAGTGAAATGCGTAGATATCGTGAGGAAGACCAGTTGCGAAGGCGACTCTCTGGGCAATTCCTGACACTGAGGCACGAAGGCCAGGGGAGCAAACGGG	Actinobacteria(100)	Actinobacteria(100)	Corynebacteriales(100)	Corynebacteriaceae(100)	Corynebacterium_1(100)
Otu00270	248	0.0786	0.2214	0.5714	0.1286	0.3643	0.3714	0.2643	0.4214	0.5786	Yes	Rhizosphere			CGTGCGCAGGCGGTTTTGTAAGCCAGATGTGAAAGCCCCGGGCTCAACCTGGGAATGGCATTTGGGACTGCAAGGCTTGAGTGCGGCAGAGGAGACTGGAATTCCTGGTGTAGCAGTGAAATGCGTAGATATCAGGAGGAATACCGATGGCGAAGGCAGGTCTCTGGGCTGACACTGACGCTCATGCACGAAAGCGTGGGGAGCAAACAGG	Bacteroidetes(100)	Sphingobacteriia(100)	Sphingobacteriales(100)	Chitinophagaceae(100)	Flavitalea(100)
Otu00271	247	0.1492	0.1547	0.6354	0.0608	0.326	0.3646	0.3094	0.8398	0.1602	Yes	Rhizosphere			AGCTCGTAGGCGGTCTGTCGCGTCTGGTGTGAAATCCCATGGCTCAACTGTGGGCTTGCATCGGGTACGGGCAGACTAGAGTGCTGTAGGGGAGACTGGAATTCCTGGTGTAGCGGTGGAATGCGCAGATATCAGGAGGAACACCGATGGCGAAGGCAGGTCTCTGGGCAGTTACTGACGCTGAGGAGCGAAAGCATGGGGAGCGAACAGG	Verrucomicrobia(100)	OPB35_soil_group(100)	unclassified(100)	unclassified(100)	unclassified(100)
Otu00272	246	0.1288	0.1136	0.6061	0.1515	0.3409	0.3788	0.2803	0.5303	0.4697	Yes	Rhizosphere			CGGATGTAGGTGGCTTTGTAAGTCAGGTGTGAAAGCCCCGGGCTCAACCCGGGAAGTGCATTTGATACTGCGAAGCTTGAGTGCTAGAGAGGTTACTAGAATACCTGGTGTAGTGGTGAAATACGTAGATATCAGGTGGAATACCGGAGGCGAAGGCGGGTAACCAGCTAGACACTGACACTCAGATCCGAAAGTGTGGGGATCAAACAGG	Proteobacteria(100)	Deltaproteobacteria(100)	Myxococcales(100)	Sandaracinaceae(100)	unclassified(100)
Otu00273	245	0.0859	0.1166	0.6012	0.1963	0.2577	0.4785	0.2638	0.7423	0.2577	Yes	Rhizosphere			GGTCTGTAGGCAGACGTTTAAACACTTAGCACGACACTTCACGATCTACTCGTATTTTGTGCTTTAGCTGAAACGTCTTGAATTCAGTAGAGGTTTTTGGTACCTGCGAAGGAGGGGTGAAATCCGTTGATAGCGTTAGGGACCACCGATGGCGAAGGCAAACTACTATGCTGAATTGACGCTGAGGGACGAAAGCGTGGGGCGCGAACGGG	Proteobacteria(100)	Alphaproteobacteria(100)	Rhizobiales(100)	Rhizobiales_Incertae_Sedis(100)	Rhizomicrobium(100)
Otu00274	243	0.1786	0.1429	0.4732	0.2054	0.2411	0.375	0.3839	0.3839	0.6161	Yes	Rhizosphere			GGCGCGTAGGCGGATAGTTTAGTCAGAGGTAAAAGCCCAGGGCTCAACCTTGGAACTGCCTTTGATACTGGCTATCTTGAGTTCGGGAGAGGTGAGTGGAATGCCGAGTGTAGAGGTGAAATTCGTAGATATTCGGCGGAACACCAGTGGCGAAGGCGACTCACTGGCCCGATACTGACGCTGAGGCGCGAAAGCGTGGGGAGCAAACAGG	Proteobacteria(100)	Alphaproteobacteria(100)	Sphingomonadales(100)	Erythrobacteraceae(100)	Altererythrobacter(100)
Otu00275	243	0.006	0.1024	0.3735	0.5181	0.0723	0.4217	0.506	0.8133	0.1867					GGTGCGTAGGCGGTCGTATAAGTCAGTGCTGAAATATCCCGGCTTAACCGGGAGGGTGGCATTGATACTGCATGACTTGAGTAAAGTTGAGGTTGGCGGAATTGACGGTGTAGCGGTGAAATGCTTAGATATCGTCAAGAACACCTATTGCGAAGGCAGCTAACTAAGCTTTAACTGACGCTGAGGCACGAAAGTGTGGGGATCAAACAGG	Proteobacteria(94)	Alphaproteobacteria(94)	Rickettsiales(94)	Holosporaceae(94)	Holospora(94)
Otu00276	243	0.1927	0.1376	0.5046	0.1651	0.4404	0.2752	0.2844	0.3211	0.6789					GGCTCGTAGGCGGTCTGTCGCGTCGGGAGTGAAAACCAGGTGCTTAACACCTGGCCTGCTTTCGATACGGGCAGACTAGAGGTACTCAGGGGAGAATGGAATTCCTGGTGTAGCGGTGAAATGCGCAGATATCAGGAGGAACACCGGTGGCGAAGGCGGTTCTCTGGGAGTATCCTGACGCTGAGGAGCGAAAGTGTGGGGAGCGAACAGG	Firmicutes(100)	Bacilli(100)	Bacillales(100)	Paenibacillaceae(100)	Paenibacillus(100)
Otu00277	241	0.1692	0.1846	0.5231	0.1231	0.4077	0.2923	0.3	0.6308	0.3692	Yes	Rhizosphere			GGCACGCAGGCGGCCTAACAAGTTGGGGGTGAAATCCCGGGGCTTAACCCCGGAACTGCCTTCAAAACTGTTAGGCTAGAGATCGAGAGAGGTGAGTGGAATTCCTAGTGTAGAGGTGAAATTCGTAGATATTAGGAGGAACACCAGTGGCGAAGGCGGCTCACTGGCTCGAATCTGACGCTCAGGTGCGAAAGCGTGGGGAGCAAACAGG	Proteobacteria(100)	Alphaproteobacteria(100)	Rhizobiales(100)	A0839(100)	unclassified(100)
Otu00278	240	0.0847	0.1949	0.4915	0.2288	0.3305	0.3898	0.2797	0.2034	0.7966	Yes	Rhizosphere			CGCACGTAGGCGGATCGTTAAGTCGGGGGTGAAATCCTGGAGCTCAACTCCAGAACTGCCTTCGATACTGGCGATCTCGAGTCCGGAAGAGGTGAGTGGAACTCCTAGTGTAGAGGTGGAATTCGTAGATATTAGGAAGAACACCAGTGGCGAAGGCGGCTCACTGGTCCGGTACTGACGCTGAGGTGCGAAAGCGTGGGGAGCAAACAGG	Proteobacteria(100)	Alphaproteobacteria(100)	Rhizobiales(100)	Hyphomicrobiaceae(100)	Devosia(100)
Otu00279	240	0.1099	0.1978	0.5165	0.1758	0.2857	0.2857	0.4286	0.4615	0.5385	Yes	Rhizosphere			CGCACGTAGGCGGATTGGTCAGTTAGGGGTGAAATCCCAGAGCTCAACTCTGGAACTGCCTTTAATACTGCCAGTCTAGAGTCCGGAAGAGGTAAGTGGAACTCCTAGTGTAGAGGTGGAATTCGTAGATATTAGGAAGAACACCAGTGGCGAAGGCGGCTTACTGGTCCGGTACTGACGCTGAGGTGCGAAAGCGTGGGGAGCAAACAGG	Planctomycetes(100)	Planctomycetacia(100)	Planctomycetales(100)	Planctomycetaceae(100)	Planctomyces(100)
Otu00280	237	0.1318	0.155	0.4961	0.2171	0.2481	0.3643	0.3876	0.4419	0.5581	Yes	Rhizosphere			AGTGCGTAGGCGGCTTATCAGGCGGGGTGTGAAATCCCTCGGCCCAACCGAGGAATTGCGCTCCGAACCGATAGGCTTGAGGAGGATAGAGGTAAGCGGAACAGATGGTGGAGCGGTGAAATGCGTTGATATCATCTGGAACACCTGTGGCGAAAGCGGCTTACTGGGTCCTTTCTGACGCTGAGGCACGAAAGCCAGGGTAGCGAACGGG	Proteobacteria(100)	Alphaproteobacteria(100)	Rhizobiales(100)	Hyphomicrobiaceae(100)	Rhodoplanes(100)
Otu00281	237	0.098	0.1895	0.5098	0.2026	0.3595	0.3203	0.3203	0.3595	0.6405	Yes	Rhizosphere			CGGGTGTAGGTGGCTCTATAAGTCAGGAGTGAAATCCCCGAGCTTAACTTGGGAAGTGCTTTTGATACTGTAGAGCTTGAATGTGGGAGAGGATCGTGGAATTCCAGGTGTAGTGGTGAAATACGTAGATATCTGGAGGAACACCGGTGGCGAAGGCGGCGATCTGGCCCAACATTGACACTGAGACCCGAAAGCGTGGGGATCAAACAGG	Planctomycetes(100)	Planctomycetacia(100)	Planctomycetales(100)	Planctomycetaceae(100)	Pir4_lineage(100)
Otu00282	237	0.028	0.2448	0.6084	0.1189	0.3287	0.5315	0.1399	0.1259	0.8741					CGCACGTAGGCGGACTCACAGGTCAATTGTGAAATACCTGGGCTCAACCCGGGAACTGCAGTTGAAACCGTTTGTCTTGAATACCTGAGAGGGTGGGGGAATACCTGGTGGAGAAGTGAAATTCGTAGAGATCAGGTGGAACACCGGAGGCGAAGGCGCCTGCCTGGCAGTGTATTGACGCTGAGGTGCGAAAGTGCGGGGAGCAAACAGG	Bacteroidetes(100)	Sphingobacteriia(100)	Sphingobacteriales(100)	S15-21(100)	unclassified(100)
Otu00283	236	0.0811	0.1351	0.3243	0.4595	0.5676	0.1892	0.2432	0.4595	0.5405					CGCACGTAGGCGGCTTCTTAAGTCAGGGGTGAAATCCTGGAGCTCAACTCCAGAACTGCCCTTGATACTGAGAGGCTCGAGTCCGGGAGAGGTGAGTGGAACTCCGAGTGTAGAGGTGAAATTCGTAGATATTCGGAAGAACACCAGTGGCGAAGGCGGCTCACTGGCCCGGTACTGACGCTGAGGTGCGAAAGCGTGGGGAGCAAACAGG	Actinobacteria(100)	Actinobacteria(100)	Micrococcales(100)	Promicromonosporaceae(100)	Promicromonospora(100)
Otu00284	236	0.3111	0.0889	0.4444	0.1556	0.2	0.3778	0.4222	0.4444	0.5556					GGTGCGTAGGCGGTCTATTAAGTCAGTGGTGAAATATCGCAGCTTAACTGTGAGGGTGCCATTGATACTGATGGACTTGAGTGAAGTCGAAGTAGGCGGAATTGACGGTGTAGCGGTGAAATGCTTAGATATCGTCAAGAACACCGATAGTGAAGACAGCTTACTAGGCTTATACTGACGCTGAGGCACGAAAGTGTGGGGATCAAACAGG	Chloroflexi(100)	Anaerolineae(100)	Anaerolineales(100)	Anaerolineaceae(100)	unclassified(100)
Otu00285	236	0.1261	0.1261	0.0541	0.6937	0.4054	0.1351	0.4595	0.7748	0.2252					GGCGCGTAGGCGGCCATCTAAGTCAGACGTGAAATCCCCCGGCTTAACCTGGGAACTGCGTCTGATACTGGACGGCTTGAGTATGGGAGAGGGATGTAGAATTCCAGGTGTAGCGGTGAAATGCGTAGATATCTGGAGGAATACCGGTGGCGAAGGCGGCATCCTGGACCATTACTGACGCTGAGGCGCGAAAGCTAGGGGAGCAAACGGG	Proteobacteria(100)	Alphaproteobacteria(100)	Rhizobiales(100)	Methylobacteriaceae(100)	Methylobacterium(100)
Otu00286	235	0.2444	0.1111	0.4222	0.2222	0.3222	0.3222	0.3556	0.3111	0.6889					GGTGCGTAGGCGGTCGCGCAAGTCGGATGTGAAATCTCAGGGCTCAACCCTGAAACTGCATTCGATACTGCGTGGCTAGAGTGCTGGAGGGGAGACTGGAATTTACGGTGTAGCAGTGAAATGCGTAGATATCGTAAGGAAGACCAGTGGCGAAGGCGAGTCTCTGGACAGCAACTGACGCTGAGGCACGAAGGCCAGGGGAGCAAACGGG	Actinobacteria(100)	Rubrobacteria(100)	Rubrobacterales(100)	Rubrobacteriaceae(100)	Rubrobacter(100)
Otu00287	234	0.094	0.0872	0.4966	0.3221	0.2953	0.3826	0.3221	0.5168	0.4832	Yes	Rhizosphere			CGCACGTAGGCGGTCTTTTAAGTCGGGGGTGAAATCCTGGAGCTCAACTCCAGAACTGCCTTCGATACTGGAAGACTTGAGTCCGGGAGAGGTGAGTGGAACTGCGAGTGTAGAGGTGAAATTCGTAGATATTCGCAAGAACACCAGTGGCGAAGGCGGCTCACTGGCCCGGTACTGACGCTGAGGTGCGAAAGCGTGGGGAGCAAACAGG	Armatimonadetes(100)	unclassified(100)	unclassified(100)	unclassified(100)	unclassified(100)
Otu00288	234	0.1184	0.0789	0.3421	0.4605	0.4605	0.3553	0.1842	0.4474	0.5526					GGTGCGTAGGCTGCGAGGTAAGTCTGGTGTGAAATCCCGGGGCTCAACCCCGGAACTGCACTGGATACTGCTTTGCTAGAGCACTGGAGAGGGAACTGGAATTTACGGTGTAGCAGTGAAATGCGTAGATATCGTAAGGAAGACCAGTGGCGAAGGCGAGTTCCTGGACAGTTGCTGACGCTGAGGCACGAAGGCCAGGGGAGCAAACGGG	Proteobacteria(100)	Alphaproteobacteria(100)	Rhizobiales(100)	Hyphomicrobiaceae(98)	Rhodoplanes(97)
Otu00289	234	0.0678	0.1356	0.6356	0.161	0.3475	0.4407	0.2119	0.5678	0.4322	Yes	Rhizosphere			GGTGCGTAGGCGGCTGATTAAGTCAGCGGTGAAAGGTAGCAGCTTAACTGTTTTACATGCCGTTGATACTGGTTAGCTTGAGTTAACAGAAGGCAGATAGAATTTCTGGTGTAGCGGTGAAATGCTTAGATACCAGGAGGAATACCGATTGCGAAGGCAGTCTGCTGCAGTTACACTGACGCTGAGGCACGAAAGTGCGGGGATCAAACAGG	Proteobacteria(100)	Alphaproteobacteria(100)	Caulobacterales(100)	Caulobacteraceae(100)	Caulobacter(100)
Otu00290	233	0.1676	0.1329	0.578	0.1214	0.3121	0.3931	0.2948	0.6532	0.3468	Yes	Rhizosphere			CGCGCGCAGGCGGCCTTGTAAGTCTGTCGTTTAAACTCGGAGCTCAACTTCGAGTCGCGATGGAAACTGCAAAGCTTGAGTGCAGAAGAGGAAAGTGGAATTCCACGTGTAGCGGTGAAATGCGTAGAGATGTGGAGGAACACCAGTGGCGAAGGCGACTTTCTGGGCTGTAACTGACGCTGAGGCGCGAAAGCGTGGGGAGCAAACAGG	Proteobacteria(100)	Betaproteobacteria(100)	Methylophilales(100)	Methylophilaceae(100)	Methylotenera(100)
Otu00291	232	0.1345	0.1462	0.5789	0.1404	0.4094	0.3333	0.2573	0.8304	0.1696					CGCACGTAGGCGGCTTAGCAAGTCGGATGTGAAATCCCTCGGCTCAACCAAGGAAGTGCATCCGAAACTGCTGAGCTTGAGTACGAAAGAGGATCGCGGAATTCCCGGTGTAGAGGTGAAATTCGTAGATATCGGGAGGAACACCAGTGGCGAAGGCGGCGATCTGGGTCGATACTGACGCTGAGGTGCGAAAGCGTGGGGAGCAAACAGG	Proteobacteria(100)	Alphaproteobacteria(100)	Rhizobiales(100)	Xanthobacteraceae(100)	Pseudolabrys(100)
Otu00292	232	0.1078	0.0958	0.7545	0.0419	0.3174	0.4371	0.2455	0.9341	0.0659					GGTGCGTAGGCGGTCAGATAAGTCAGTTGTGAAATACCCCGGCTTAACCGGCGGAACTGCGATTGATACTGTTTGACTTGAATCAGGTTGAGGTAGGCGGAATGAGGCATGTAGCGGTGAAATGCTTAGATATGCCATAGAACACCGATTGCGAAGGCAGCTTGCTGGACCTGTATTGACGCTGAGGCACGAAAGCGTGGGGAGCAAACAGG	Bacteroidetes(100)	Sphingobacteriia(100)	Sphingobacteriales(100)	Sphingobacteriaceae(100)	Mucilaginibacter(100)
Otu00293	232	0.0811	0.1351	0.6486	0.1351	0.4324	0.3946	0.173	0.7351	0.2649	Yes	Rhizosphere			GGTGCGTAGGTGGTGAAATAAGTTAGGTGTGAAATCCCTGGGCTTAACCTGGGAATGGCGCTTAATACTGTTTCGCTAGAGTACTGTAGAGGGAAGTGGAATTTCCGGTGTAGCGGTGAAATGCGTAGATATCGGAAGGAACACCAGTGGCGAAGGCGACTTCCTGGACAGATACTGACACTGAGGCACGAAAGCGTGGGGAGCAAACAGG	Firmicutes(100)	Bacilli(100)	Bacillales(100)	Paenibacillaceae(100)	Paenibacillus(100)
Otu00294	231	0.0935	0.1511	0.5755	0.1799	0.259	0.4029	0.3381	0.5899	0.4101	Yes	Rhizosphere			GGTGCGTAGGTGGCTAGACAAGTCAGGTGTGAAATCCCTCAGCTCAACTGAGGAACTGCGCTTGAAACTGTCTGGCTAGAGTGAGCTAGGGGTGCTTGGAACTGCCAGTGGAGCGGTGAAATGTGTTGATATTGGCAGGAACACCGGAGCCGAAAGGGAAGCACTGGGGCTTAACTGACACTGAGGCACGAAAGCCAGGGGAGCAAACGGG	Proteobacteria(100)	Alphaproteobacteria(100)	Rhizobiales(100)	Hyphomicrobiaceae(100)	Rhodoplanes(100)
Otu00295	231	0.2317	0.1585	0.5244	0.0854	0.2683	0.4756	0.2561	0.2805	0.7195					GGTCCGTAGGCGGACTTATAAGTCAGTGGTGAAAGCCTGTCGCTTAACGATAGAACTGCCATTGATACTGTAAGTCTTGAGTATATTTGAGGTAGCTGGAATAAGTAGTGTAGCGGTGAAATGCATAGATATTACTTAGAACACCAATTGCGAAGGCAGGTTACCAAGATATAACTGACGCTGAGGGACGAAAGCGTGGGGAGCGAACAGG	Proteobacteria(100)	Alphaproteobacteria(100)	Rhizobiales(100)	Beijerinckiaceae(100)	Methyloferula(100)
Otu00296	230	0.1132	0.1572	0.673	0.0566	0.283	0.4717	0.2453	0.8176	0.1824	Yes	Rhizosphere			GGTGCGTAGGCGGCTATTCAGGTCAGGTGTGAAAGCCCTCGGCTCAACCGAGGAACTGCGCTTGAAACCGGATGGCTCGAGTCAACTAGAGGTGCACGGAACTTCCAGTGGAGCGGTGAAATGTGTTGATATTGGAAGGAACACCGGAGGCGAAAGCGGTGCACTGGGGTTGGTCTGACGCTGAGGCACGAAAGCCAGGGGAGCGAACGGG	Verrucomicrobia(100)	OPB35_soil_group(100)	unclassified(100)	unclassified(100)	unclassified(100)
Otu00297	230	0.2102	0.142	0.358	0.2898	0.2386	0.3295	0.4318	0.8239	0.1761			Yes	Corsica	GGTGCGTAGGTGGTCTATTAAGTCAGTGCTGAAATATCCCGGCTTAACCGGGAGGGTGGCATTGATACTGATGGACTTGAGTAAAGTTGAGGTTGGCGGAATTGACGGTGTAGCGGTGAAATGCTTAGATATCGTCAAGAACACCTATAGCGAAGGCAGCTAACTAAGCTTTAACTGACACTGATGCACGAAAGTGTGGGGATCAAACAGG	Proteobacteria(100)	Alphaproteobacteria(100)	Rhizobiales(100)	Bradyrhizobiaceae(100)	Bosea(100)
Otu00298	229	1	0	0	0	0.0089	0.9911	0	1	0					GGTGCGTAGGCGGCCCTGTAAGTCAGCGGTGAAATCCCACGGCTCAACCGTGGAACTGCCGTTGATACTGCGGGGCTTGAGTTCGTCCGAGGTCGCTGGAATGCGTGGTGTAGCGGTGAAATGCATAGATATCACGCAGAACACCGATTGCGAAGGCAGGTGACTGGGGCGCGACTGACGCTGAGGCACGAAAGTGTGGGGAGCAAACAGG	Firmicutes(100)	Clostridia(100)	Clostridiales(100)	Peptostreptococcaceae(100)	Peptoclostridium(100)
Otu00299	228	0.16	0.1067	0.6333	0.1	0.3667	0.3533	0.28	0.7667	0.2333	Yes	Rhizosphere			CGCACGTAGGCGGATCTTTAAGTCAGGGGTGAAATCCTGGAGCTCAACTCCAGAACTGCCTTTGATACTGGGGATCTCGAGTCCGGAAGAGGTGAGTGGAACTCCGAGTGTAGAGGTGAAATTCGTAGATATTCGGAAGAACACCAGTGGCGAAGGCGGCTCACTGGTCCGGTACTGACGCTGAGGTGCGAAAGCGTGGGGAGCAAACAGG	Acidobacteria(100)	Holophagae(100)	Subgroup_7(100)	unclassified(100)	unclassified(100)
Otu00300	227	0.0455	0.1136	0.6136	0.2273	0.4545	0.3864	0.1591	0.8182	0.1818					CGCGCGCAGGCGGATCCTGCAAGTCCGAAGTGAAATCTCACTGCTCAACGGTGAGGCTGCTTTGGATACTGCGGATCTGGAGACCGGTAGAGGCTGGTAGAATTGCAGGTGTAGCGGTGGAATGCGTAGAGATCTGCAAGAATACCCGTGGCGAAGGCGGCCAGCTGGGCCGGTTCTGACGCTGAGGCGCGAAAGCGTGGGGAGCAAACAGG	Firmicutes(100)	Bacilli(100)	Bacillales(100)	Alicyclobacillaceae(100)	Tumebacillus(100)
Otu00301	225	0.0755	0.1698	0.6918	0.0629	0.3145	0.4025	0.283	0.8491	0.1509					AGCGTGTAGGCTGTTCGGTAAGTCTGCCGTGAAAACCTGAGGCTCAACCTCGGGCGTGCGGTGGATACTGCCGGGCTAGAGGACGGTAGAGGCGAGTGGAATTCCCGGTGTAGCGGTGAAATGCGCAGATATCGGGAGGAACACCAGTAGCGAAGGCGGCTCGCTGGGCCGTTCCTGACGCTGAGACGCGAAAGCTAGGGGAGCGAACAGG	Acidobacteria(100)	Acidobacteria(100)	Subgroup_4(100)	Unknown_Family(100)	Blastocatella(100)
Otu00302	224	0.2	0.125	0.425	0.25	0.225	0.425	0.35	0.2	0.8					CGCACGTAGGCGGCTTCTTAAGTCAGGGGTGAAATCCTGGAGCTCAACTCCAGAACTGCCTTTGATACTGAGAAGCTTGAGTCCGGGAGAGGTGAGTGGAACTGCGAGTGTAGAGGTGAAATTCGTAGATATTCGCAAGAACACCAGTGGCGAAGGCGGCTCACTGGCCCGGTACTGACGCTGAGGTGCGAAAGCGTGGGGAGCAAACAGG	Actinobacteria(100)	Actinobacteria(100)	Propionibacteriales(100)	Nocardioidaceae(100)	Nocardioides(100)
Otu00303	224	0.0331	0.2314	0.3967	0.3388	0.3058	0.4463	0.2479	0.2149	0.7851					AGCTCGTAGGCGGGAGCGTGCGTCTGAAAGGAAATCTCAGGGCTCAACTCTGGGGCTTTTTCAGATACGGCGCTTCTTGAGTGTAACAGAGGAAAGCAGAATTCCCGGTGTAGCGGTGAAATGCGTAGATATCGGGAGGAATACCAGTGGCGAAGGCGGCTTTCTGGGTTACCACTGACGCTGAGGAGCGAAAGCGTGGGGAGCGAACGGG	Bacteroidetes(100)	Sphingobacteriia(100)	Sphingobacteriales(100)	Chitinophagaceae(100)	Niastella(100)
Otu00304	222	0.12	0.08	0.592	0.208	0.376	0.4	0.224	0.416	0.584	Yes	Rhizosphere			GGCGCGTAGGCGGCCTGTTAAGTCGAACGTGAAATCCCCGGGCTCAACCCGGGAACTGCGTCCGATACTGGCAGGCTTGAATCCGGGAGAGGGATGTGGAATTCCAGGTGTAGCGGTGAAATGCGTAGATATCTGGAGGAACACCGGTGGCGAAGGCGGCATCCTGGACCGGTATTGACGCTGAGGCGCGAAAGCCAGGGGAGCAAACGGG	Proteobacteria(100)	Alphaproteobacteria(100)	Sphingomonadales(100)	Sphingomonadaceae(100)	Sphingomonas(100)
Otu00305	222	0.2043	0.172	0.4946	0.129	0.2903	0.3548	0.3548	0.3656	0.6344	Yes	Rhizosphere			GGTATGTAGGCGGCCCTTCAAGTCGGGTGTGAAAGCCCTCGGCTCAACCGAGGAACTGCGCCCGATACTGTGGGGCTCGAGGGAGACAGAGGTAAGCGGAACTGATGGTGGAGCGGTGAAATGCGTTGATATCATCAGGAACACCAGTGGCGAAAGCGGCTTACTGGGTCTCTTCTGACGCTGAGATACGAAAGCTAGGGGAGCGAACGGG	Proteobacteria(100)	Deltaproteobacteria(100)	Myxococcales(100)	Haliangiaceae(100)	Haliangium(100)
Otu00306	221	0.1111	0.1333	0.6222	0.1333	0.3444	0.3778	0.2778	0.3333	0.6667					GGCTCGTAGGCGGCCAACTAAGTCATACGTGAAATCCCTCAGCTTAACTGGGGAACTGCGTGTGATACTGGATGGCTTGGATTTGGGAGAGGGATGCGGAATTCCAGGTGTAGCGGTGAAATGCGTAGATATCTGGAGGAACACCGGTGGCGAAGGCGGCATCCTGGACCAATATTGACGCTGAGGAGCGAAAGCCAGGGGAGCAAACGGG	Planctomycetes(100)	Planctomycetacia(100)	Planctomycetales(100)	Planctomycetaceae(100)	Pir4_lineage(100)
Otu00307	220	0.1458	0.125	0.5417	0.1875	0.2917	0.4167	0.2917	0.6319	0.3681	Yes	Rhizosphere			GGCGTGTAGGCGGACGTGTAAGTCTATTCTGAAAGCTCCTGGCTAAACTGGGAGAGGCGAATGGAGACTGCATATCTAGAGTGAGGAAGAGGAAAGTGGAATTCCGCGTGTAGTGGTGAAATGCGTAGAGATGCGGAGGAACACCAGTGGCGAAAGCGACTTTCTGGTCCTTAACTGACGCTGAGGCGCGAAAGCATGGGGAGCGAACGGG	Proteobacteria(100)	Betaproteobacteria(100)	TRA3-20(100)	unclassified(100)	unclassified(100)
Otu00308	220	0.0634	0.1268	0.6549	0.1549	0.3732	0.4507	0.1761	0.5775	0.4225	Yes	Rhizosphere			GGCGCGTAGGCGGCTTTTCAAGTGACGGGTGAAATCCCTCGGCTTAACCGAGGAACTGCCTGTCAGACTGGAAGGCTTGAGACCGGGAGAGGTGAGTGGAATTCCCAGTGTAGCGGTGAAATGCGTAGATATTGGGAGGAACACCAGTGGCGAAGGCGGCTCACTGGACCGGAACTGACGCTGAGGCGCGAAAGCGTGGGGAGCAAACAGG	Bacteroidetes(100)	Sphingobacteriia(100)	Sphingobacteriales(100)	Chitinophagaceae(100)	Flavisolibacter(100)
Otu00309	219	0.1771	0.1771	0.3958	0.25	0.4063	0.2188	0.375	0.3229	0.6771					GGTGCGTAGGTGGCTTTATAAGTCAGTGGTGAAAGCCTGCAGCTTAACTGTAGGACTGCCATTGATACTGTGAAGCTTGAGTACTGATGAGGTAGGCGGAATTGATAGTGTAGCGGTGAAATGCATAGATATTATCAAGAACACCGATTGCGAAGGCAGCTTACTAAGGAGTTACTGACACTGAGGCACGAAAGCGTGGGGATCAAACAGG	Cyanobacteria(100)	Melainabacteria(100)	Obscuribacterales(100)	unclassified(100)	unclassified(100)
Otu00310	219	0.0632	0.2053	0.4158	0.3158	0.2947	0.3737	0.3316	0.2579	0.7421					AGTTCGTAGGCTGTTTGTTAAGTCTGGTGTTAAAGACTGAGGCCCAACCTCGGAAATGCATCGGATACTGGCAGACTTGAGTACGGTAGAGGCGAGTGGAATTCCCAGTGTAGCGGTGAAATGCGTAGATATTGGGAAGAACACCGGTGGCGTAGGCGACTCGCTGGGCCGCAACTGACGCTGAGGAACGAAAGCCAGGGGAGCGAATGGG	Proteobacteria(100)	Gammaproteobacteria(100)	Legionellales(100)	Coxiellaceae(100)	Aquicella(100)
Otu00311	217	0.0827	0.1053	0.6767	0.1353	0.3609	0.4586	0.1805	0.8647	0.1353					CGCACGTAGGCGGATTCTTAAGTCAGGGGTGAAATCCCGGAGCTCAACTCCGGAACTGCCTTTGATACTGAGAGTCTCGAGTCCGGGAGAGGTGAGTGGAACTCCGAGTGTAGAGGTGAAATTCGTAGATATTCGGAAGAACACCAGTGGCGAAGGCGGCTCACTGGCCCGGTACTGACGCTGAGGTGCGAAAGCGTGGGGAGCAAACAGG	Firmicutes(100)	Bacilli(100)	Bacillales(100)	Bacillaceae(100)	Bacillus(99)
Otu00312	216	0.0637	0.1911	0.6115	0.1338	0.5032	0.3121	0.1847	0.3631	0.6369	Yes	Rhizosphere			CGCACGTAGGCGGCTTTGTAAGTTAGAGGTGAAAGCCCGGAGCTCAACTCCGGAACTGCCTTTAAGACTGCATCGCTTGAACGTCGGAGAGGTAAGTGGAATTCCGAGTGTAGAGGTGAAATTCGTAGATATTCGGAAGAACACCAGTGGCGAAGGCGACTTACTGGACGACTGTTGACGCTGAGGTGCGAAAGCGTGGGGAGCAAACAGG	Cyanobacteria(100)	Melainabacteria(100)	Obscuribacterales(100)	unclassified(100)	unclassified(100)
Otu00313	214	0.1964	0.0804	0.5625	0.1607	0.3482	0.3036	0.3482	0.3839	0.6161	Yes	Rhizosphere			CGCGTGTAGGTGGTTGGATACGTCTGCTGTGAAATGTCCCGGCTTAACCGGGAGGGTGCGGCAGATACGGTCTGACTTGAGGGTGACAGAGGAGCGTAGAATTCCGGGTGTAGTGGTGAAATGCGTAGAGATCCGGAGGAATACCAGTGGCGCAAGCGGCGCTCTGGGTCACATCTGACACTGAGACGCGAAGGCATGGGGAGCGAACGGG	Acidobacteria(100)	Acidobacteria(100)	Subgroup_6(100)	unclassified(100)	unclassified(100)
Otu00314	214	0.088	0.224	0.512	0.176	0.408	0.36	0.232	0.104	0.896					AGTTCGTAGGTGGTTTGTTAAGTTTGGTGTTAAAGAACGGGGCCTAACCCCGGTAGTGCACTGAATACTGGCAGACTTGAGTGCGGTAGAGGTAAGTGGAATTCCAAGTGTAGCGGTGAAATGCATAGATATTTGGAAGAACACCGGTGGCGTAAGCGACTTACTGGGCCGTAACTGACACTGAGGAACGAAAGCCGGGGTAGCGAATGGG	Bacteroidetes(100)	Cytophagia(100)	Cytophagales(100)	Cytophagaceae(100)	Ohtaekwangia(100)
Otu00315	214	0.087	0.2609	0.4783	0.1739	0.3406	0.3623	0.2971	0.5942	0.4058	Yes	Rhizosphere			GGTGCGTAGGCGGGTATGTAAGTCAGTGGTGAAATACCGGAGCTTAACTTCGGAACTGCCATTGATACTATATATCTTGAATATTGTGGAGGTAAGCGGAATATGTCATGTAGCGGTGAAATGCTTAGAGATGACATAGAACACCGATTGCGAAGGCAGCTTGCTACGCAAATATTGACGCTGAGGCACGAAAGCGTGGGGATCAAACAGG	Proteobacteria(100)	Alphaproteobacteria(100)	Rhodospirillales(100)	Rhodospirillales_Incertae_Sedis(100)	Reyranella(100)
Otu00316	213	0.092	0.3161	0.5	0.092	0.523	0.3046	0.1724	0.2414	0.7586	Yes	Rhizosphere			GGTCCGCAGGCGGATCGTTAAGTCAGCGGTGAAAGCCCTCAGCTCAACTGAGGAACTGCCGTTGATACTGGCGATCTTGAGTGCGAGTGAAGTTGGCGGAATGTGTGGTGTAGCGGTGAAATGCTTAGATATCACACAGAACACCTATTGCGAAGGCAGCTGACTAACTCGAAACTGACGCTCAGGGACGAAAGTGTGGGGATCAAACAGG	Bacteroidetes(100)	Flavobacteriia(100)	Flavobacteriales(100)	Flavobacteriaceae(100)	Flavobacterium(100)
Otu00317	212	0.0753	0.2581	0.3978	0.2688	0.2957	0.4301	0.2742	0.1882	0.8118					GATGTGTAGGTGGTCATATTAGTCTCTCGTTAAATTCTTCGGCTTAACCGGGGGCATGCGGGGGAAACGGTATGACTAGAGGATGCAAGGGGTCTGTGGAACTCATAGTGTAGCGGTGAAATGCGTTGATATTATGGGGAACACCAAAAGCGAAGGCAGCAGACTAGGGCACTCCTGACACTGAAACATGAAAGCGTGGGTAGCGAATGGG	Bacteroidetes(100)	Cytophagia(100)	Cytophagales(100)	Cytophagaceae(100)	Emticicia(100)
Otu00318	212	0.2041	0.051	0.602	0.1429	0.3367	0.2653	0.398	0.4796	0.5204	Yes	Rhizosphere			AGTTCGTAGGCGGCTTGACAGGTGAGGTGTGAAAGCCCACGGCCTAACCGTGGAATTGCGCTTCAAACCGTCGGGCTAGAGGGATGCAGGGGTATGCGGAACAGATGGTGGAGCGGTGAAATGCGTTGATATCATCTGGAACACCGGTGGCGAAAGCGGCATACTGGGCATTTTCTGACGCTGAGGAACGAAAGCTAGGGTAGCGAACGGG	Acidobacteria(100)	Acidobacteria(100)	Subgroup_4(100)	RB41(100)	unclassified(100)
Otu00319	212	0.0902	0.1393	0.377	0.3934	0.2623	0.3607	0.377	0.2951	0.7049					GGTGCGTAGGTGGTTGCGTAAGTAACGTGTGAAATCCCCCGGCTTACCCGGGGAATTGCGCGTTATACTGCGTAACTTGAGGACTGTAGGGGAATGGGGAACTCCAGGTGTAGCGGTGAAATGCGCAGATATCTGGGGGAAGGCCGGCGGCGAAGGCGCCATTCTGGGCAGTTCCTGACACTGAGGCACGAAAGCGTGGGGAGCAAACAGG	Proteobacteria(100)	Gammaproteobacteria(100)	Xanthomonadales(100)	Xanthomonadales_Incertae_Sedis(100)	Steroidobacter(100)
Otu00320	211	0.0566	0.1604	0.3491	0.434	0.3585	0.1792	0.4623	0.1509	0.8491					GGAGCGTAGACGGTTAAACAAGTCTGAAGTGAAATGCCGGGGCTCAACCCCGGAGCTGCTTTGGGAACTGTAGAACTGGAGTGTCGGAGGGGTAAGCGGAATTCCCAGTGTAGCGGTGAAATGCGTAGATATTGGGAGGAACACCGGCGGCGAAGGCGGCTTACTGGACGACAACTGACGTTGAGGCTCGAAGGCGTGGGTAGCAAACAGG	Proteobacteria(100)	Gammaproteobacteria(100)	NKB5(100)	unclassified(100)	unclassified(100)
Otu00321	210	0.6667	0.049	0.098	0.1863	0.2059	0.6471	0.1471	0.8725	0.1275					CGTCTGTAGGTGGTTCGTTAAGTTGGATGTGAAATCCCCGGGCTCAACCTGGGAACTGCATTCAAAACTGTCGAGCTAGAGTATGGTAGAGGGTGGTGGAATTTCCTGTGTAGCGGTGAAATGCGTAGATATAGGAAGGAACACCAGTGGCGAAGGCGACCACCTGGACTGATACTGACACTGAGGTGCGAAAGCGTGGGGAGCAAACAGG	Bacteroidetes(100)	Flavobacteriia(100)	Flavobacteriales(100)	Flavobacteriaceae(100)	Cloacibacterium(100)
Otu00322	208	0.1014	0.1689	0.5608	0.1689	0.277	0.3919	0.3311	0.6486	0.3514	Yes	Rhizosphere			CGTGCGCAGGCGGTCTGTTAAGACCGATGTGAAATCCCCGGGCTTAACCTGGGAACTGCATTGGTGACTGGCAGGCTTTGAGTGTGGCAGAGGGGGGTAGAATTCCACGTGTAGCAGTGAAATGCGTAGAGATGTGGAGGAATACCGATGGCGAAGGCAGCCCCCTGGGCCAACACTGACGCTCATGCACGAAAGCGTGGGGAGCAAACAGG	Planctomycetes(100)	Planctomycetacia(100)	Planctomycetales(100)	Planctomycetaceae(100)	Pirellula(74)
Otu00323	207	0.1104	0.1364	0.539	0.2143	0.3312	0.2922	0.3766	0.3182	0.6818	Yes	Rhizosphere			CGCACGTAGGCGGACTTACAGGTCAATTGTGAAATACCTGGGCTCAACCCAGGAACTGCAGTTGAAACCGTTTGTCTTGAATACTTGAGAGGGTGGGGGAATACCTGGTGGAGAAGTGAAATTCGTAGAGATCAGGTGGAACACCGGAGGCGAAGGCGCCTGCCTGGCAATGTATTGACGCTGAGGTGCGAAAGTGCGGGGAGCAAACAGG	Bacteroidetes(100)	Flavobacteriia(100)	Flavobacteriales(100)	Cryomorphaceae(100)	Fluviicola(100)
Otu00324	205	0.1932	0.1023	0.5682	0.1364	0.2955	0.3182	0.3864	0.3409	0.6591					CGTGTGTAGGTGGATCGGTAAGTACCTTGTAAAATCCCACGGCTCAACCGTGGAACTGCTTGGTATACTGCCAGTCTTGAGGCACTCAGGGGCGAGCGGAACAGATGGTGGAGCGGTGAAATGCGTAGATATCATCTGGAACGCCAATGGTGAAGACAGCTCGCTGGGGGTGTACTGACACTGAGACACGAAAGCCAGGGGAGCGAACGGG	Bacteroidetes(100)	Bacteroidia(100)	Bacteroidales(100)	Rikenellaceae(100)	hoa5-07d05_gut_group(100)
Otu00325	205	0.3235	0.3235	0.1667	0.1863	0.3039	0.5	0.1961	0.5196	0.4804					CGCACGTAGGCGGATCGTTAAGTCAGGGGTGAAATCCTGGAGCTCAACTCCAGAACTGCCTTTGATACTGGCGATCTCGAGTCCGGAAGAGGTGAGTGGAACTCCTAGTGTAGAGGTGGAATTCGTAGATATTAGGAAGAACACCAGTGGCGAAGGCGGCTCACTGGTCCGGTACTGACGCTGAGGTGCGAAAGCGTGGGGAGCAAACAGG	Saccharibacteria(100)	unclassified(100)	unclassified(100)	unclassified(100)	unclassified(100)
Otu00326	204	0.178	0.1271	0.5254	0.1695	0.3305	0.4068	0.2627	0.4661	0.5339	Yes	Rhizosphere			AGTTGCGTAGGCGGTTTGTTAAGTGAATAGTGAAATCTGGTGGCTCAACCATACAGGCTATTATTCAAACTGGCAAACTCGAGAGTGGTAGAGGTCACTGGAATTTCTTGTGTAGGAGTGAAATCCGTAGATATAAGAAGGAACACCGATGGCGTAGGCAGGTGACTGGACCATTTCTGACGCTAAGGCACGAAAGCGTGGGGAGCGAACCGG	Chloroflexi(100)	Anaerolineae(100)	Anaerolineales(100)	Anaerolineaceae(100)	unclassified(100)
Otu00327	204	0.0636	0.2727	0.3727	0.2909	0.4455	0.2909	0.2636	0.2727	0.7273					GGTACGTAGGCTGTATCATAAGACTGGATGGTATCGAACTAAATGAATAAGAGCTTTCCAGTAACTATGAAACTAGAGTGTAATGGAGGAAAGAGGAACTCCGAGAGTAGGGATGGAATCTGTTGATCCTCGGAAGACCGCTTAAGGCGAAGGCTTCTTTCTAACTAAACACTGACGCTGAGGTACGAAAGTATGGGGAGCAAAACGG	Bacteroidetes(100)	Sphingobacteriia(100)	Sphingobacteriales(100)	env.OPS_17(100)	unclassified(100)
Otu00328	204	0.1154	0.0865	0.5	0.2981	0.3365	0.3077	0.3558	0.3365	0.6635					GGCGCGTAGGCGGGCGATCAAGTCGGTGGTGAAATCCTACAGCTTAACTGTAGAACTGCCTCCGATACTGGTTGTCTCGAGGAAGGTAGGGGCGTGCGGAACAGTTGGTGGAGCGGTGAAATGCGTTGATATCAACTGGAACTCCGGTGGCGAAGGCGGCACGCTGGACCTTTTCTGACGCTGAGGCGCGAAAGCCAGGGGAGCAAACGGG	SHA-109(100)	unclassified(100)	unclassified(100)	unclassified(100)	unclassified(100)
Otu00329	203	0.23	0.11	0.5	0.16	0.32	0.39	0.29	0.44	0.56	Yes	Rhizosphere			CGTGGGTAGGTGGTCGGTGATGTGCCGTGTGAAAGCCCCGCGTTCATCGGGGGGAGGTCGCGGTAGACACATCGACTTGAGGCATACAGAGGGCCGTGGAATTCCCGGTGTAGTGGTGAAATGCGTAGATATCGGGAGGAACACCAGTGGCGCAAGCGGCGGCCTGGGTATGACCTGACACTGAGCCACGACGGCGTGGGGAGCAAACGGG	Planctomycetes(100)	Planctomycetacia(100)	Planctomycetales(100)	Planctomycetaceae(100)	Gemmata(100)
Otu00330	203	0.0924	0.2269	0.6134	0.0672	0.3697	0.5378	0.0924	0.1345	0.8655					CGTCTGTAGGTGGCTTGATAAGCCGGTTGTGAAAGCCCCGGGCTCAACCTGGGAACGGCATCCGGAACTGTCAGGCTAGAGTGCAGGAGAGGAAGGTAGAATTCCCGGTGTAGCGGTGAAATGCGTAGAGATCGGGAGGAATACCAGTGGCGAAGGCGGCCTTCTGGACTGACACTGACACTGAGGTGCGAAAGCGTGGGTAGCAAACAGG	Cyanobacteria(100)	Melainabacteria(100)	Obscuribacterales(100)	unclassified(100)	unclassified(100)
Otu00331	203	0.1556	0.3333	0.4	0.1111	0.3778	0.3778	0.2444	0.3111	0.6889					GGTGCGTAGGCGGTTATATAAGTCAGTGCTGAAATATCCCGGCTTAACCGGGAGGGTGGCATTGATACTGTACGACTTGAGTAAAGTTGAGGTTGGCGGAATTGACGGTGTAGCGGTGAAATGCTTAGATATCGTCAAGAACACCGATTGCGAAGGCAGCTAACTAAGCTTTAACTGACGCTGAGGCACGAAAGTGTGGGGATCAAACAGG	Bacteroidetes(100)	Flavobacteriia(100)	Flavobacteriales(100)	NS9_marine_group(100)	unclassified(100)
Otu00332	202	0.1132	0.1604	0.4717	0.2547	0.3868	0.2925	0.3208	0.3208	0.6792					GGCGCGTAGCTGTTTATTAAGTTTTTAGGTAAATTCTCGGGTTACGCTTGAGAACACTTATTTATACTGATAGACTAGAGTTTTTGGCAGTAAATCGTATTCAAAATGTAGGGGTAGAATTCGTCGAAATTTTGAAGACCATCTTCTGGCGAAGGCGGTTTTATGTCAAATTAAACTGACGCTGAGGCGCGAAAGCATGGTATCAAACTGG	Planctomycetes(100)	Planctomycetacia(100)	Planctomycetales(100)	Planctomycetaceae(100)	Zavarzinella(100)
Otu00333	201	0.1207	0.1379	0.6207	0.1207	0.3276	0.3793	0.2931	0.569	0.431					CGCACGTAGGCGGACTCTTAAGTCAGGGGTGAAATCCTGGAGCTCAACTCCAGAACTGCCTTTGATACTGAGAGCCTTGAGTTCGGGAGAGGTGAGTGGAACTGCGAGTGTAGAGGTGAAATTCGTAGATATTCGCAAGAACACCAGTGGCGAAGGCGGCTCACTGGCCCGATACTGACGCTGAGGTGCGAAAGCGTGGGGAGCAAACAGG	Verrucomicrobia(100)	Opitutae(100)	Opitutales(100)	Opitutaceae(100)	Opitutus(100)
Otu00334	201	0.1045	0.1567	0.4328	0.306	0.4104	0.3358	0.2537	0.7537	0.2463					GGTGCGTAGGCGGCCCCATAAGTCAGTGCTGAAATATCCCGGCTTAACCGGGAGGGTGGCATTGATACTGTGGGGCTTGAGTAGAGTTGAGGTTGGCGGAATTGACGGTGTAGCGGTGAAATGCTTAGATATCGTCAAGAACACCGATAGTGTAGACAGCTAACTAAGCTCTAACTGACGCTGAGGCACGAAAGTGTGGGGATCAAACAGG	Proteobacteria(100)	Deltaproteobacteria(100)	Oligoflexales(100)	unclassified(100)	unclassified(100)
Otu00335	200	0.2598	0.2126	0.1102	0.4173	0.4567	0.2441	0.2992	0.4961	0.5039					CGCGCGTAGGCGGTCTGTTAAGTGCACAAGTGAAAGCTCCGGGCTCAACTCGGAAATTGCTTTGCATACTGGCAGGCTGGAGGGACGCAGAGGTCTGTGGAATTCCTGGTGTAACGGTGAAATGTGTTGATATCAGGAGGAACACCCATGGCGAAGGCAGCAGACTGGGCGTTTCCTGACGCTGAGGCGCGAAAGCGTGGGTAGCAAACAGG	Bacteroidetes(100)	Sphingobacteriia(100)	Sphingobacteriales(100)	Chitinophagaceae(100)	Hydrotalea(100)
Otu00336	199	0.184	0.088	0.448	0.28	0.344	0.232	0.424	0.256	0.744					GGTACGTAGGCGGCGCTGTCAGTCGGGTGTGAAATCCCACGGCTCAACCGTGGAACTGCGCCCGATACTGCAGTGCTTGAGGGAGACAGAGGTAAGCGGAACTGATGGTGGAGCGGTGAAATGCGTTGATATCATCAGGAACACCAGTGGCGAAAGCGGCTTACTGGGTCTCTTCTGACGCTGAGGTACGAAAGCTAGGGGAGCGAAGGGG	Planctomycetes(100)	vadinHA49(100)	unclassified(100)	unclassified(100)	unclassified(100)
Otu00337	199	0.125	0.1354	0.5	0.2396	0.3333	0.2708	0.3958	0.2083	0.7917					CGTCCGTAGGTGGTTTTTCAAGTCTGCTGTCAAAGCGTGGAGCTCAACTCCATACCGGCAGTGGAAACTGGGAGACTAGAGTGCGATAGGGGTAACGGGAATTCCCAGTGTAGCGGTGAAATGCGTAGAGATTGGGAAGAACACCAGCGGCGAAAGCGCGTTACTGGGTCTGCACTGACACTGAGGGACGAAAGCTAGGGGAGCGAAAGGG	Bacteroidetes(100)	Flavobacteriia(100)	Flavobacteriales(100)	Flavobacteriaceae(100)	Flavobacterium(100)
Otu00338	199	0.3818	0.0909	0.3545	0.1727	0.3455	0.2909	0.3636	0.1818	0.8182					CGCGCGTAGGTGGCTTCATAAGTCCGTTGTGAAAGTCAAAGGCTCAACCTTTGAAAGCCGATGGATACTGTGAAGCTAGAGTACGGAAGAGGCGAGTGGAATTCCTGGTGTAGCGGTGGAATGCGCAGATATCAGGAGGAACACCAATAGCGAAGGCAGCTCGCTGGGACGTTACTGACACTGAGGCGCGAAAGCGTGGGGAGCGAACAGG	Proteobacteria(100)	Alphaproteobacteria(100)	Rhizobiales(100)	Bradyrhizobiaceae(100)	Tardiphaga(55)
Otu00339	198	0.0391	0.4078	0.1117	0.4413	0.5419	0.0279	0.4302	0.067	0.933					GGAGCGTAGGCGGACAGTTTAGTCAGAGGTGAAAGCCCAGGGCTCAACCTTGGAATTGCCTTTGATACTGACTGTCTTGAGTATGGGAGAGGTTAGCGGAACTCCGAGTGTAGAGGTGAAATTCGTAGATATTCGGAAGAACACCAGTGGCGAAGGCGGCTAACTGGCCCATTACTGACGCTGAGGCTCGAAAGCGTGGGGAGCAAACAGG	Bacteroidetes(100)	Cytophagia(100)	Cytophagales(100)	Cytophagaceae(100)	Cytophaga(100)
Otu00340	197	0.0915	0.2026	0.5229	0.183	0.2549	0.4052	0.3399	0.2288	0.7712					CGTGCGCAGGCGGTTTTGTAAGTCTGACGTGAAATCCCCGGGCTCAACCTGGGAATTGCGTTGGAGACTGCAAGGCTGGAGTCTGGCAGAGGGGGGTAGAATTCCACGTGTAGCAGTGAAATGCGTAGAGATGTGGAGGAACACCGATGGCGAAGGCAGCCCCCTGGGTCAAGACTGACGCTCATGCACGAAAGCGTGGGGAGCAAACAGG	Cyanobacteria(100)	Cyanobacteria(100)	SubsectionIII(100)	FamilyI(100)	Leptolyngbya(100)
Otu00341	196	0.9072	0.0103	0.0103	0.0722	0.0309	0.9381	0.0309	0.9588	0.0412					AGTTCGTAGGTGGTTTGTTAAGTCTGATGTTAAAGACTGGGGCTCAACCTCGGAAGTGCATTGGATACTGGCAGACTCGAGTGCAGTAGAGGCAAGCGGAATTCCAGGTGTAGCGGTGAAATGCGTAGATATCTGGAAGAACACCGGTGGCGCAAGCGGCTTGCTGGGCTGTAACTGACACTGAGGAACGAAAGCTAGGGTAGCGAATGGG	Proteobacteria(100)	Betaproteobacteria(100)	Neisseriales(100)	Neisseriaceae(100)	Neisseria(100)
Otu00342	196	0.0784	0.1569	0.5621	0.2026	0.366	0.3203	0.3137	0.6732	0.3268	Yes	Rhizosphere			CGTGCGCAGGCGGTGATGTAAGACAGGTGTGAAATCCCCGGGCTTAACCTGGGAACTGCACTTGTGACTGCACAGCTGGAGTGCGGCAGAGGGGGATGGAATTCCGCGTGTAGCAGTGAAATGCGTAGATATGCGGAGGAACACCGATGGCGAAGGCAATCCCCTGGGCCTGCACTGACGCTCATGCACGAAAGCGTGGGGAGCAAACAGG	Acidobacteria(100)	Holophagae(100)	Subgroup_10(100)	ABS-19(100)	unclassified(100)
Otu00343	196	0.0336	0.2773	0.3613	0.3277	0.2689	0.5462	0.1849	0.1176	0.8824					CGCACGTAGGCGGCTTTGTAAGTTAGAGGTGAAAGCCCAGGGCTCAACCCTGGAATTGCCTTTAAGACTGCATCGCTTGAACATCGGAGAGGTAAGTGGAATTCCGAGTGTAGAGGTGAAATTCGTAGATATTCGGAAGAACACCAGTGGCGAAGGCGACTTACTGGACGATTGTTGACGCTGAGGTGCGAAAGCGTGGGGAGCAAACAGG	Parcubacteria(100)	unclassified(100)	unclassified(100)	unclassified(100)	unclassified(100)
Otu00344	196	0.0917	0.125	0.6083	0.175	0.2667	0.375	0.3583	0.7583	0.2417	Yes	Rhizosphere			GGTGCGTAGGTGGCATTGAAAGTAGGGTGTGAAATGCCTTGGCTCAACCAAGGCACAGCGCTCTAAACTACTTTGCTTGAGTGAGTCAGGGGTGCACGGAACTTCCGGTGGAGCGGTGAAATGTGTTGATATCGGAAGGAACACCGGCGGCGAAAGCGGTGCACTGGGGCTTAACTGACACTGAGGCACGAAAGCCAGGGGAGCGAACGGG	Proteobacteria(100)	Alphaproteobacteria(100)	Sphingomonadales(100)	Sphingomonadaceae(100)	Novosphingobium(99)
Otu00345	196	0.0199	0.0397	0.2715	0.6689	0.1258	0.5166	0.3576	0.6225	0.3775					GGCGCGTAGGCGGACTTTTAAGTCGGAGGTGAAAGCCCAGGGCTCAACCCTGGAATTGCCTTCGATACTGGGAGTCTTGAGTTCGGAAGAGGTTGGTGGAACTGCGAGTGTAGAGGTGAAATTCGTAGATATTCGCAAGAACACCGGTGGCGAAGGCGGCCAACTGGTCCGAAACTGACGCTGAGGCGCGAAAGCGTGGGGAGCAAACAGG	Actinobacteria(100)	Actinobacteria(100)	Micromonosporales(100)	Micromonosporaceae(100)	Actinoplanes(69)
Otu00346	195	0.0847	0.0932	0.7034	0.1186	0.4407	0.3729	0.1864	0.6017	0.3983	Yes	Rhizosphere			CGAGCGCAGACGGTTACTTAAGCAGGATGTGAAATCCCCGGGCTCAACCTGGGAACTGCGTTCTGAACTGGGTGACTAGAGTGTGTCAGAGGGAGGTAGAATTCCACGTGTAGCAGTGAAATGCGTAGAGATGTGGAGGAATACCGATGGCGAAGGCAGCCTCCTGGGATAACACTGACGTTCATGCTCGAAAGCGTGGGTAGCAAACAGG	Acidobacteria(100)	Acidobacteria(100)	Subgroup_6(100)	unclassified(100)	unclassified(100)
Otu00347	195	0.1258	0.106	0.6623	0.106	0.3709	0.4834	0.1457	0.8675	0.1325	Yes	Rhizosphere			CGAGCGCAGACGGTTACTTAAGCAGGATGTGAAATCCCCGGGCTTAACCTGGGAACTGCGTTCTGAACTGGGTAGCTAGAGTATGTCAGAGGGGGGTAGAATTCCACGTGTAGCAGTGAAATGCGTAGAGATGTGGAGGAATACCGATGGCGAAGGCAGCCCCCTGGGATAATACTGACGTTCATGCTCGAAAGCGTGGGTAGCAAACAGG	Planctomycetes(100)	Phycisphaerae(100)	WD2101_soil_group(100)	unclassified(100)	unclassified(100)
Otu00348	195	0.1188	0.0792	0.6535	0.1485	0.5842	0.2475	0.1683	0.6931	0.3069					CGCGCGCAGGCGGCTGTCTACGTCCGGGGTGAAAGCCCAGAGCTCAACTCTGGGATTGCCTTGGATACGGGATGGCTTGAGGATCGGAGAGGCAAGGGGAATTCCACGTGTAGCGGTGAAATGCGTAGAGATGTGGAGGAACACCTGTGGCGAAGGCGCCTTGCTGGCCGATTTCTGACGCTGAGGCGCGAAAGCGTGGGGAGCAAACAGG	Proteobacteria(100)	Betaproteobacteria(100)	Burkholderiales(100)	Oxalobacteraceae(100)	Pseudoduganella(83)
Otu00349	195	0.0748	0.1565	0.7075	0.0612	0.3061	0.449	0.2449	0.7755	0.2245	Yes	Rhizosphere			GGCGCGTAGGCGGCGACCCAAGTCAGATGTGAAAGTCCTGGGCTTAACCTGGGGACTGCATTTGATACTGGGTTGCTTGAATTCGGGAGAGGATAGCGGAATTCCCAGTGTAGAGGTGAAATTCGTAGATATTGGGAAGAACACCGGTGGCGAAGGCGGCTATCTGGACCGACATTGACGCTGAGGCGCGAAAGCGTGGGGAGCAAACAGG	Bacteroidetes(100)	Sphingobacteriia(100)	Sphingobacteriales(100)	AKYH767(100)	unclassified(100)
Otu00350	194	0.0667	0.2583	0.5333	0.1417	0.3833	0.3917	0.225	0.15	0.85					CGTGCGTAGGTGGTTTGTTAAGTCTGATGTGAAAGCCCTGGGCTCAACCTGGGAACTGCATTGGAAACTGGCTTACTAGAGTGCGGTAGAGGGGTGTGGAATTCCCGGTGTAGCAGTGAAATGCGTAGATATCGGGAGGAACATCTGTGGCGAAGGCGACACCCTGGACCAGCACTGACACTGAGGCACGAAAGCGTGGGGAGCAAACAGG	Bacteroidetes(100)	Cytophagia(100)	Cytophagales(100)	Cytophagaceae(100)	Ohtaekwangia(100)
Otu00351	192	0.0833	0.1136	0.7197	0.0833	0.3258	0.4621	0.2121	0.8636	0.1364					GGCGTGTAGGCGGATGTGTAAGTCTACTCTGAAAGCTCCTGGCTAAACTGGGAGAGGCGAGTGGAGACTGCATGTCTAGAGTGAGGAAGAGGAAAGTGGAATTCCGCGTGTAGTGGTGAAATGCGTAGAGATGCGGAGGAACACCAGTGGCGAAAGCGGCTTTCTGGTCCTTAACTGACGCTGAGGCGCGAAAGCATGGGGAGCGAACGGG	Bacteroidetes(100)	Sphingobacteriia(100)	Sphingobacteriales(100)	Chitinophagaceae(100)	Terrimonas(100)
Otu00352	190	0.0365	0.0584	0.5109	0.3942	0.2409	0.2263	0.5328	0.6788	0.3212					CGTCCGCAGGTGGCTATGTAAGTCTGCTGTTAAAGAGTCTAGCTCAACTAGATAAGAGCAGTGGAAACTACAAGGCTAGAGTACGTTCGGGGCAGAGGGAATTCCTGGTGTAGCGGTGAAATGCGTAGAGATCAGGAAGAACACCAGTGGCGAAGGCGCTCTGCTAGGCCGTAACTGACACTGAGGGACGAAAGCTAGGGGAGCGAATGGG	Proteobacteria(100)	Deltaproteobacteria(100)	Myxococcales(100)	BIrii41(100)	unclassified(100)
Otu00353	190	0.1149	0.2069	0.5287	0.1494	0.3678	0.3563	0.2759	0.3793	0.6207	Yes	Rhizosphere			CGCGCGCAGGCGGTCTTTTAAGTCTGATGTGAAAGCCCACGGCTCAACCGTGGAGGGTCATTGGAAACTGGGAGACTTGAGTGCAGAAGAGGAGAGTGGAATTCCACGTGTAGCGGTGAAATGCGTAGAGATGTGGAGGAACACCAGTGGCGAAGGCGACTCTCTGGTCTGTAACTGACGCTGAGGCGCGAAAGCGTGGGGAGCGAACAGG	Verrucomicrobia(100)	Spartobacteria(100)	Chthoniobacterales(100)	Chthoniobacteraceae(100)	Chthoniobacter(100)
Otu00354	190	1	0	0	0	0	1	0	1	0					CGCACGTAGGCGGACTCTTAAGTCGGTGGTGAAATCCTGGAGCTCAACTCCAGAACTGCCTTCGATACTGGGAGTCTTGAGTCCGGGAGAGGTGAGTGGAACTGCGAGTGTAGAGGTGAAATTCGTAGATATTCGCAAGAACACCAGTGGCGAAGGCGGCTCACTGGCCCGGTACTGACGCTGAGGTGCGAAAGCGTGGGGAGCAAACAGG	Firmicutes(100)	Clostridia(100)	Clostridiales(100)	Lachnospiraceae(100)	Johnsonella(100)
Otu00355	189	0.2717	0.0809	0.5376	0.1098	0.4624	0.3121	0.2254	0.8902	0.1098	Yes	Rhizosphere			CGTCCGCAGGTGGCACTTCAAGTCTGTCGTCAAAGACTGGGGCTTAACCCTGGAAAGGCGGTGGAAACTGAAGCGCTAGAGTGCGGTAGGGGTAGAGGGAATTCCCGGTGTAGCGGTGAAATGCGTAGAGATCGGGAAGAACATCGGTGGCGAAAGCGCTCTACTGGACCGCAACTGACACTCAGGGACGAAAGCTAGGGGAGCGAATGGG	Chloroflexi(100)	Chloroflexia(100)	Herpetosiphonales(100)	Herpetosiphonaceae(100)	Herpetosiphon(100)
Otu00356	189	0.1468	0.1468	0.5138	0.1927	0.2844	0.4679	0.2477	0.633	0.367	Yes	Rhizosphere			GGAGCGTAGGCGGGTTATCAAGTTGGAGGTGAAAGCCCAGGGCTCAACCTTGGAATTGCCTTCAAAACTGATAACCTAGAGGATGATAGAGGTAAGTGGAACTCCGAGTGTAGAGGTGAAATTCGTAGATATTCGGAAGAACACCAGTGGCGAAGGCGACTTACTGGATCATTACTGACGCTGAGGCTCGAAAGCGTGGGGAGCAAACAGG	Armatimonadetes(98)	unclassified(98)	unclassified(98)	unclassified(98)	unclassified(98)
Otu00357	188	1	0	0	0	0	1	0	1	0					GGTGCGTAGGCGGTCGCGCAAGTCGGATGTGAAATCTCAGGGCTCAACCCTGAAACTGCATTCGATACTGCGTGGCTAGAGTGCTGGAGAGGAGACTGGAATTTACGGTGTAGCAGTGAAATGCGTAGATATCGTAAGGAAGACCAGTGGCGAAGGCGAGTCTCTGGACAGCAACTGACGCTGAGGCACGAAGGCCAGGGGAGCAAACGGG	Saccharibacteria(100)	unclassified(100)	unclassified(100)	unclassified(100)	unclassified(100)
Otu00358	188	0.0714	0.1071	0.75	0.0714	0.3929	0.4107	0.1964	0.875	0.125	Yes	Rhizosphere			GGTGCGTAGGCGGCCTTATAAGTCAGTGCTGAAATACTCTAGCTTAACTAGAGGGGTGGCATTGATACTGCAAGGCTTGAGTACAGTCGAGGTAGGCGGAATTGACGGTGTAGCGGTGAAATGCTTAGATATCGTCAAGAACACCGATAGTGTAGACAGCTTACTAGGCTGTAACTGACGCTGAGGCACGAAAGTGTGGGGATCAAACAGG	Firmicutes(100)	Bacilli(100)	Bacillales(100)	Planococcaceae(95)	Rummeliibacillus(90)
Otu00359	187	0.1014	0.2029	0.3913	0.3043	0.3768	0.3623	0.2609	0.4058	0.5942					CGTGCGTAGGCTGTCTAGAAAGTTGGAAGTGAAAGCCCAGGGCTCAACCCTGGAATTGCTTTCAAAACTACTAGACTCGGATTTGGGAGAGGATAGCGGAATTGTCAGTGTAGCAGTGAAATGCGTAGATATTGACAGGAACACCAGTGGCGCAAGCGGCTATCTGGACCAACATCGACGCTGAGGCACGAAAGCGTGGGGATCAAACAGG	Chloroflexi(100)	Anaerolineae(100)	Anaerolineales(100)	Anaerolineaceae(100)	unclassified(100)
Otu00360	187	0.1681	0.1933	0.3782	0.2605	0.2269	0.4874	0.2857	0.3193	0.6807					CGTGCGTAGGTGGTGAGTTAAGTCTGTCGTGAAAGCCCCGGGCTCAACCTGGGAATGGCGATGGATACTGGCTCGCTAGAGTGCGGTAGAGGAGAGTGGAATTCCCGGTGTAGCAGTGAAATGCGTAGAGATCGGGAGGAACATCAGTTGCGAAGGCGGCTCTCTGGACCAGCACTGACACTGAGGCACGAAAGCGTGGGGAGCAAACAGG	Proteobacteria(100)	Alphaproteobacteria(100)	Rhodospirillales(100)	Rhodospirillales_Incertae_Sedis(100)	Reyranella(100)
Otu00361	187	0.039	0.3766	0.5455	0.039	0.2792	0.6494	0.0714	0.0195	0.9805					GGTACGTAGGTGGTTTTTTACGTTTTTGATAAAAGCTCCAAGCGAAACTTGGAAAATGTTGAAAATACGTGACTTACTTGAGTTTATAATAAGAAAACAGTACTTTTTATGTAGAGGTGAAATTCGTTAAAATTAAAGGGACTGACAGCTGGCGAAAGCGGTTTTCTAGTATAAACTGACACTGAGGTACAAAGGTATGGGTATCAAACGGG	Proteobacteria(100)	Alphaproteobacteria(100)	Rhodobacterales(100)	Rhodobacteraceae(100)	Pelagimonas(100)
Otu00362	186	0.0055	0.4475	0.0387	0.5083	0.558	0.0166	0.4254	0.0166	0.9834					GGTGCGTAGGTGGGTTGGTAAGTCCGTGGTGAAATCCCCAAGCTTAACTTGGGAACTGCCGTGGATACTATCAATCTTGAATATCGTTGAGGTAAGCGGAATATGTCATGTAGCGGTGAAATGCTTAGATATGACATAGAACACCGATAGCGGAGGCAGCTTACTAAGCGATCATTGACACTGAGGCACGAAAGCGTGGGGAGCAAACAGG	Proteobacteria(100)	Gammaproteobacteria(100)	Enterobacteriales(100)	Enterobacteriaceae(100)	Candidatus_Purcelliella(100)
Otu00363	186	0.0828	0.2483	0.5034	0.1655	0.3448	0.4897	0.1655	0.1241	0.8759					GGTGCGTAGGCGGCGCAGAAAGTTGGGTGTGAAATCCCTCGGCTTAACCGAGGAATTGCGCCCAAAACTACTGTGCTCGAGGGAGGTAGAGGTGAGCGGAACTTAGGGTGGAGCGGTGAAATGCGTTGATATCCTAAGGAACACCGGTGGCGAAAGCGGCTCACTGGACCTCTTCTGACGCTGAGGCACGAAAGCTAGGGTAGCAAACGGG	Bacteroidetes(100)	Cytophagia(100)	Cytophagales(100)	Cytophagaceae(100)	Ohtaekwangia(100)
Otu00364	186	0.0811	0.1486	0.5811	0.1892	0.3243	0.2838	0.3919	0.3919	0.6081	Yes	Rhizosphere			CGTCCGTAGGTGGTTTTTCAAGTCTGCTGTCAAAGCGTGGAGCTCAACTCCATAACGGCAGTGGAAACTGGGAGACTAGAGTGCGATAGGGGTAACGGGAATTCCCAGTGTAGCGGTGAAATGCGTAGAGATTGGGAAGAACACCAGCGGCGAAAGCGCGTTACTGGGTCTGCACTGACACTGAGGGACGAAAGCTAGGGGAGCGAAAGGG	Planctomycetes(100)	Planctomycetacia(100)	Planctomycetales(100)	Planctomycetaceae(100)	Planctomyces(100)
Otu00365	186	0.2419	0	0.1613	0.5968	0.2903	0.3065	0.4032	0.2419	0.7581					GGTGCGTAGGCTGCTAGTTAAGTTAGATGTGAAAGCCCTGGTTTCAAGCTAGGAATAGCATTTAATACTGACTGGCTAGAGGGTAAGAGAGGATAGTGGAATTCTGAGTGTAGAGGTAAAATTCGTAGATATTCAGAGGAACACCGGAGGCGAAAGCGTCTATCTGGATTACCCCTGACGCTGAGGCACGAAAGTATGGGGAGCAAACAGG	Proteobacteria(100)	Gammaproteobacteria(100)	Xanthomonadales(100)	Xanthomonadaceae(100)	Lysobacter(100)
Otu00366	186	0.0816	0.2041	0.5306	0.1837	0.3776	0.2653	0.3571	0.6939	0.3061	Yes	Rhizosphere			CGCGCGTAGGCGGCTTTGTAAGTTAGAGGTGAAAGCCCGGAGCTCAACTCCGGAACTGCCTTTAAGACTGCATCGCTAGAATTGTGGAGAGGTGAGTGGAATTCCGAGTGTAGAGGTGAAATTCGTAGATATTCGGAAGAACACCAGTGGCGAAGGCGACTCACTGGACACATATTGACGCTGAGGTGCGAAAGCGTGGGGAGCAAACAGG	Planctomycetes(100)	Planctomycetacia(100)	Planctomycetales(100)	Planctomycetaceae(100)	Gemmata(100)
Otu00367	185	0.0874	0.165	0.4854	0.2621	0.466	0.2718	0.2621	0.5534	0.4466	Yes	Rhizosphere			CGCACGTAGGCGGCTTCTTAAGTCAGGGGTGAAATCCTGGAGCTCAACTCCAGAACTGCCTTTGATACTGAGGAGCTTGAGTCCGGGAGAGGTGAGTGGAACTGCGAGTGTAGAGGTGAAATTCGTAGATATTCGCAAGAACACCAGTGGCGAAGGCGGCTCACTGGCCCGGTACTGACGCTGAGGTGCGAAAGCGTGGGGAGCAAACAGG	Planctomycetes(100)	Planctomycetacia(100)	Planctomycetales(100)	Planctomycetaceae(100)	Pirellula(100)
Otu00368	182	0.1781	0.0822	0.6712	0.0685	0.5068	0.3425	0.1507	0.2603	0.7397					GGTGCGTAGGTGGTGAGGTAAGTCGGATGTGAAATCTCCGGGCTCAACCCGGAAATGGCATTGGAAACTACCTTGCTGGAGGATTTGAGGGGGGATTGGAATACTTGGTGTAGCAGTGAAATGCGTAGATATCAAGTGGAACACCAGTGGCGAAGGCGAATCCCTGGAAAATACCTGACACTGAGGCACGAAAGCTAGGGGAGCAAACAGG	Firmicutes(100)	Bacilli(100)	Bacillales(100)	Bacillaceae(97)	Bacillus(97)
Otu00369	182	0.1746	0.0794	0.6349	0.1111	0.3651	0.254	0.381	0.4603	0.5397					CGTACGTAGGCGGATATGCAGGCGTCGTGTGAAAGCCCTCGGCTCAACCGAGGAATTGCACGGCGAACCGCATGTCTTGAGACAAGTAGGGGCTGTCGGAACGATAGGTGGAGTGGTGAAATGCGTTGATATCTATCGGAACGCCGATGGTGAAAACAGACAGCTGGGCTTGTTCTGACGCTGAGGTACGAAAGCGTGGGGAGCGAACGGG	Proteobacteria(100)	Betaproteobacteria(100)	Burkholderiales(100)	Comamonadaceae(100)	Pseudorhodoferax(82)
Otu00370	182	0.1667	0.1944	0.4167	0.2222	0.2778	0.3056	0.4167	0.3889	0.6111					GGCGTGTAGGCGGATCGGTAAGTCTGCTCTGAAAGCTCCTGGCTAAACTGGGAGAGGCGAGCGGGGACTGTCGGTCTAGAGTGAGGAAGAGGAAAGTGGAATTCCGCGTGTAGTGGTGAAATGCGTAGAGATGCGGAGGAACACCAGTGGCGAAAGCGGCTTTCTGGTCCTTAACTGACGCTGAGGCGCGAAAGCATGGGGAGCGAACGGG	Proteobacteria(100)	Deltaproteobacteria(100)	Bdellovibrionales(100)	Bdellovibrionaceae(100)	Bdellovibrio(100)
Otu00371	181	0.1831	0.4437	0.1479	0.2254	0.331	0.3732	0.2958	0.6268	0.3732					GGCGCGTAGGCGGCGAACCAAGTCAGATGTGAAAGTCCTGGGCTTAACCTGGGGACTGCATTTGATACTGGTTTGCTTGAATTCGGGAGAGGATAGCGGAATTCCCAGTGTAGAGGTGAAATTCGTAGATATTGGGAAGAACACCGGTGGCGAAGGCGGCTATCTGGACCGACATTGACGCTGAGGCGCGAAAGCGTGGGGAGCAAACAGG	Proteobacteria(100)	Alphaproteobacteria(100)	Rhizobiales(100)	Rhizobiaceae(100)	Ensifer(100)
Otu00372	181	0.1053	0.1579	0.6211	0.1158	0.2316	0.4842	0.2842	0.5158	0.4842	Yes	Rhizosphere			CGCGCGCAGGTGGTTTCTTAAGTCTGATGTGAAAGCCCACGGCTCAACCGTGGAGGGTCATTGGAAACTGGGAGACTTGAGTGCAGAAGAGGAAAGTGGAATTCCAAGTGTAGCGGTGAAATGCGTAGAGATTTGGAGGAACACCAGTGGCGAAGGCGACTTTCTGGTCTGTAACTGACGCTGAGGCGCGAAAGCATGGGGAGCAAACAGG	Chloroflexi(100)	TK10(100)	unclassified(100)	unclassified(100)	unclassified(100)
Otu00373	181	0.9535	0	0.0349	0.0116	0.0233	0.9767	0	1	0					CGTCCGCAGGTGGTTATACAAGTCTGCTGTCAAAGCGCAAGGCTCAACCTTGTAAAGGCAGTGGAAACTGTGTGACTAGAGAGTGATAGGGGCAGAGGGAATTCCCAGTGTAGCGGTGAAATGCGTAGAGATTGGGAAGAACACCGGTGGCGAAAGCGCTCTGCTGGGTCATATCTGACACTGAGGGACGAAAGCTAGGGGAGCGAAAGGG	Proteobacteria(100)	Betaproteobacteria(100)	Neisseriales(100)	Neisseriaceae(100)	Kingella(100)
Otu00374	180	0.0952	0.2095	0.5905	0.1048	0.3048	0.3905	0.3048	0.5143	0.4857	Yes	Rhizosphere			CGCGTGTAGGTGGATTGGTAAGTTACTTATGAAAGCCCCTGGCTAAACTAGGGGAGGTTGAGTGATACTGCCAGTCTTGAATAGAGGAGAGGTTGACGGAATTCCGCGTGTAGTGGTGAAATGCGTAGAGATGCGGAAGAACACCAGTGGCGAAGGCGGTCAACTGGCCTCATATTGACACTCAGACGCGAAGGCATGGGTAGCGAACGGG	Planctomycetes(100)	Planctomycetacia(100)	Planctomycetales(100)	Planctomycetaceae(100)	Pir4_lineage(99)
Otu00375	180	0.1717	0.2222	0.4646	0.1414	0.2121	0.4646	0.3232	0.202	0.798					GGTGCGTAGGTGGGTTGGTAAGTCCGTGGTGAAATCTCCAAGCTTAACTTGGAAACTGCCGTGGATACTATCAATCTTGAATCTCGTGGAGGTAAGCGGAATATGTCATGTAGCGGTGAAATGCTTAGATATGACATAGAACACCGATAGCGAAGGCAGCTTGCTACACGAGTATTGACACTGAGGCACGAAAGCGTGGGGATCAAACAGG	Bacteroidetes(100)	Sphingobacteriia(100)	Sphingobacteriales(100)	Chitinophagaceae(100)	Niastella(100)
Otu00376	179	0.1456	0.0777	0.5631	0.2136	0.4175	0.3495	0.233	0.4563	0.5437	Yes	Rhizosphere			GGCGCGTAGGCGGCTTTGTAAGTCGGGGGTGAAAGCCTGTGGCTCAACCACAGAATTGCCTTCGATACTGCATGGCTTGAGACCGGAAGAGGTAAGTGGAACTGCGAGTGTAGAGGTGAAATTCGTAGATATTCGCAAGAACACCAGTGGCGAAGGCGGCTTACTGGTCCGGTTCTGACGCTGAGGCGCGAAAGCGTGGGGAGCAAACAGG	Planctomycetes(100)	vadinHA49(100)	unclassified(100)	unclassified(100)	unclassified(100)
Otu00377	179	0.1032	0.1587	0.4127	0.3254	0.381	0.4603	0.1587	0.3571	0.6429	Yes	Root			CGTGCGCAGGCGGTTGTGCAAGACAGGTGTGAAATCCCCGGGCTTAACCTGGGAACTGCATTTGTGACTGCATCGCTGGAGTGCGGCAGAGGGGGATGGAATTCCGCGTGTAGCAGTGAAATGCGTAGATATGCGGAGGAACACCGATGGCGAAGGCAATCCCCTGGGCCTGCACTGACGCTCATGCACGAAAGCGTGGGGAGCAAACAGG	Proteobacteria(100)	Elev-16S-509(99)	unclassified(99)	unclassified(99)	unclassified(99)
Otu00378	179	0.1443	0.0515	0.6495	0.1546	0.3196	0.3918	0.2887	0.5979	0.4021	Yes	Rhizosphere			CGCACGTAGGCGGCTTTGTAAGTTAGAGGTGAAAGCCCGGAGCTCAACTCCGGAATTGCCTTTAAGACTGCATCGCTAGAATTGTGGAGAGGTGAGTGGAATTCCGAGTGTAGAGGTGAAATTCGTAGATATTCGGAAGAACACCAGTGGCGAAGGCGACTCACTGGACACATATTGACGCTGAGGTGCGAAAGCGTGGGGAGCAAACAGG	Proteobacteria(100)	Gammaproteobacteria(100)	Xanthomonadales(100)	Xanthomonadaceae(100)	Arenimonas(100)
Otu00379	178	0.1011	0.2247	0.5056	0.1685	0.4831	0.2697	0.2472	0.2022	0.7978					GGCGCGTAGGCGGCTTTGTAAGTCGGGGGTGAAAGCCTGTGGCTCAACCACAGAATTGCCTTCGATACTGCATGGCTTGAGACCGGAAGAGGTTAGTGGAACTGCGAGTGTAGAGGTGAAATTCGTAGATATTCGCAAGAACACCAGTGGCGAAGGCGGCTAACTGGTCCGGTTCTGACGCTGAGGCGCGAAAGCGTGGGGAGCAAACAGG	Bacteroidetes(100)	Cytophagia(100)	Cytophagales(100)	Cytophagaceae(100)	Adhaeribacter(100)
Otu00380	176	0.0879	0.1758	0.4945	0.2418	0.3407	0.3626	0.2967	0.3846	0.6154	Yes	Rhizosphere			GGTGCGCAGGCGGCCATGTGTGTGAGGCGTGAAAGCCCGGGGCTTAACCCCGGAATTGCACCTCAAACTACATGGCTAGAGCATTGGAGAGGGTAGCGGAATTCACGGTGTAGCAGTGAAATGCGTAGATATCGTGAGGAACACCAGAGGCGAAGGCGGCTACCTGGACAATTGCTGACGCTCAGGCACGAAAGCGTGGGGAGCAAAAGGG	Proteobacteria(100)	Alphaproteobacteria(100)	Rhizobiales(100)	Hyphomicrobiaceae(100)	Hyphomicrobium(100)
Otu00381	176	0.1325	0.1446	0.5783	0.1446	0.3133	0.3253	0.3614	0.494	0.506	Yes	Rhizosphere			AGTTGCGTAGGTGGCATAGTAAGCGAGTAGTGAAATGACGGGGCTCAACCCTGTGTCCATTACTTGAACTGCTAAGCTAGAGAATGAGAGAGGTAGATGGAATTTCTAGTGTAGGGGTAAAATCCGTTGATATTAGAAGGAACACCAATGGCGTAGGCAGTCTACTGGCTCATTTCTGACACTCAGGCACGAAAGCGTGGGGAGCAAACAGG	Proteobacteria(100)	Alphaproteobacteria(100)	Rhizobiales(100)	Xanthobacteraceae(100)	Variibacter(99)
Otu00382	176	0.0444	0.3111	0.3704	0.2741	0.4963	0.1704	0.3333	0.0889	0.9111	Yes	Root			GGTGCGTAGGCGGCTTTGTAAGTCAGTGGTGAAATATCGCAGCTTAACTGTGAGGGTGCCATTGATACTGCAGAGCTTGAGTACAGATGAGGTAGGCGGAATTGACGGTGTAGCGGTGAAATGCTTAGATATCGTCAAGAACACCTATAGCGAAGGCAGCTTACTAGGCTGTAACTGACGCTGAGGCACGAAAGTGTGGGGATCAAACAGG	Bacteroidetes(100)	Sphingobacteriia(100)	Sphingobacteriales(100)	Chitinophagaceae(100)	Ferruginibacter(100)
Otu00383	175	0.1583	0.1583	0.475	0.2083	0.375	0.3167	0.3083	0.4083	0.5917	Yes	Rhizosphere			CGCACGTAGGCGGGTTTGTAAGTAGGGGGTGAAATCCCAGGGCTCAACCCTGGAACTGCCTTCTAAACTGCAAGCCTGGAGGTCAGGAGAGGCGAGTGGAATACCGAGTGTAGAGGTGAAATTCGTAGATATTCGGTGGAACACCAGTGGCGAAGGCGACTCGCTGGACTGATACTGACGCTGAGGTGCGAAAGCGTGGGGAGCAAACAGG	Verrucomicrobia(100)	Spartobacteria(100)	Chthoniobacterales(100)	Chthoniobacteraceae(100)	Chthoniobacter(100)
Otu00384	175	0.4	0.18	0.19	0.23	0.27	0.29	0.44	0.59	0.41					GGTGCGTAGGCGGTCTATTAAGTCAGTGGTGAAATATGGCAGCTTAACTGTCAGGGTGCCATTGATACTGATGGACTTGAGTGAAGTCGAAGTAGGCGGAATTGACGGTGTAGCGGTGAAATGCTTAGATATCGTCAAGAACACCGATAGTGAAGACAGCTTACTAGGCTTATACTGACGCTGAGGCACGAAAGTGTGGGGATCAAACAGG	Chloroflexi(100)	Anaerolineae(100)	Anaerolineales(100)	Anaerolineaceae(100)	unclassified(100)
Otu00385	175	0.1728	0.0864	0.4321	0.3086	0.2963	0.2716	0.4321	0.3827	0.6173					GGTGCGTAGGCTGCTAGTTAAGTTAGATGTGAAAGCCCTGGTTTCAAGCTAGGAATAGCATTTAATACTGACTGGCTAGAGGGTAAGAGAGGATAGTGGAATTCTGAGTGTAGAGGTAAAATTCGTAGATATTCAGAGGAACACCGGAGGCGAAAGCGTCTATCTGGATTACCCCTGACGCTGAGGCACGAAAGTATGGGGAGCAAACAGG	Acidobacteria(100)	Acidobacteria(100)	Subgroup_6(100)	unclassified(100)	unclassified(100)
Otu00386	172	0.2086	0.2515	0.4724	0.0675	0.4601	0.4356	0.1043	0.0675	0.9325					GGTCCGTAGGCGGGCCTGTAAGTCAGTGGTGAAATCTCCCCGCTCAACGGGGAAACGGCCATTGATACTGCAGGCCTTGAATTATTGGGAAGTAACTAGAATATGTAGTGTAGCGGTGAAATGCTTAGATATTACATGGAATACCGATTGCGAAGGCAGGTTACTACCAATACATTGACGCTGATGGACGAAAGCGTGGGGAGCGAACAGG	Cyanobacteria(100)	Cyanobacteria(100)	SubsectionIII(99)	FamilyI(99)	Leptolyngbya(99)
Otu00387	171	0.1415	0.2453	0.3019	0.3113	0.3962	0.283	0.3208	0.283	0.717					CGCACGTAGGCGGCTATTCAAGTCGGGGGTGAAAGCCCGGGGCTCAACCCCGGAACTGCCCTCGAAACTAGGTAGCTAGAATCTTGGAGAGGTCAGTGGAATTCCGAGTGTAGAGGTGAAATTCGTAGATATTCGGAAGAACACCAGTGGCGAAGGCGACTGACTGGACAAGTATTGACGCTGAGGTGCGAAAGCGTGGGGAGCAAACAGG	Proteobacteria(100)	Betaproteobacteria(100)	Burkholderiales(100)	Burkholderiaceae(100)	Cupriavidus(100)
Otu00388	171	0.2262	0.0595	0.5357	0.1786	0.2619	0.4405	0.2976	0.381	0.619	Yes	Rhizosphere			CGTGCGTAGGTGGTGGTTTAAGTCCGTTGTGAAAGCCCTGGGCTCAACCTGGGAATTGCAGTGGATACTGGGTCACTAGAGTGTGGTAGAGGGTAGCGGAATTCCCGGTGTAGCAGTGAAATGCGTAGAGATCGGGAGGAACATCTGTGGCGAAGGCGGCTACCTGGACCAACACTGACACTGAGGCACGAAAGCGTGGGGAGCAAACAGG	Planctomycetes(100)	Phycisphaerae(100)	Phycisphaerales(100)	Phycisphaeraceae(100)	AKYG587(100)
Otu00389	171	0.1667	0.3333	0.4306	0.0694	0.4861	0.1389	0.375	0.1667	0.8333					GATGCGTAGGTAGTATTTTTAGGTTTTATTCAAATTACAGAGCCCAGCTTTGGTATGGATTAACGTCACTAATACTGGTATATAGCAAAGAATAGTCGTACTTTTTTGTGTAGAGGTAAAATTCATCGATATTCAGAGGACGAACAGCAGGCGAAGGCAGCTATTTAGGTTATATAGACACTGAGGCATGAAAAGCATGGGGAGCAAACGGG	Bacteroidetes(100)	Cytophagia(100)	Cytophagales(100)	Cytophagaceae(100)	Ohtaekwangia(100)
Otu00390	171	0.5	0	0.5	0	0	0.5231	0.4769	0	1					GGCACGCAGGCGGTGACTTAAGTGAGGTGTGAAAGCCCCGGGCTTAACCTGGGAATTGCATTTCATACTGGGTCGCTAGAGTACTTTAGGGAGGGGTAGAATTCCACGTGTAGCGGTGAAATGCGTAGAGATGTGGAGGAATACCGAAGGCGAAGGCAGCCCCTTGGGAATGTACTGACGCTCATGTGCGAAAGCGTGGGGAGCAAACAGG	Proteobacteria(100)	Alphaproteobacteria(100)	Rickettsiales(100)	Holosporaceae(100)	Holospora(100)
Otu00391	170	0.12	0.18	0.61	0.09	0.34	0.47	0.19	0.17	0.83	Yes	Rhizosphere			CGTGCGCAGGCGGTCTGCTAAGAGAGATGTGAAATCCCCGGGCTTAACCTGGGAACTGCGTTTCTAACTGGCAGGCTTGAGTGTGGCAGAGGGGGGTGGAATTCCACGTGTAGCAGTGAAATGCGTAGAGATGTGGAGGAACACCGATGGCGAAGGCAGCCCCCTGGGCTAACACTGACGCTCATGCACGAAAGCGTGGGGAGCAAACAGG	Acidobacteria(100)	Acidobacteria(100)	Subgroup_6(100)	unclassified(100)	unclassified(100)
Otu00392	170	0.0875	0.1125	0.6125	0.1875	0.375	0.2875	0.3375	0.3125	0.6875	Yes	Rhizosphere			GGTGCGTAGGTGGGTTAGTAAGTCAGTGGTGAAATCTCCGAGCTTAACTTGGAAACTGCCATTGATACTATTAATCTTGAATATTGTGGAGGTCAGCGGAATATGTCATGTAGCGGTGAAATGCTTAGATATGACATAGAACACCAATTGCGAAGGCAGCTGGCTACGCATATATTGACACTGAGGCACGAAAGCGTGGGGATCAAACAGG	Proteobacteria(100)	Betaproteobacteria(100)	TRA3-20(100)	unclassified(100)	unclassified(100)
Otu00393	170	0.1351	0.1486	0.5	0.2162	0.4189	0.3108	0.2703	0.4189	0.5811	Yes	Rhizosphere			CGTGCGCAGGCGGTTTTGTAAGTCTGACGTGAAATCCCCGGGCTTAACCTGGGAATTGCGTTGGAGACTGCAAGGCTGGAGTCTGGCAGAGGGGGGTAGAATTCCACGTGTAGCAGTGAAATGCGTAGAGATGTGGAGGAACACCGATGGCGAAGGCAGCCCCCTGGGTCAAGACTGACGCTCATGCACGAAAGCGTGGGGAGCAAACAGG	Fibrobacteres(100)	Fibrobacteria(100)	Fibrobacterales(100)	Fibrobacteraceae(100)	possible_genus_04(100)
Otu00394	169	0.1111	0.1481	0.5926	0.1481	0.3704	0.358	0.2716	0.3333	0.6667					GGTCCGTAGGCGGGCTAATAAGTCAGAGGTGAAAGCGCTCAGCTCAACTGAGCAACTGCCTTTGAAACTGTTAGTCTTGAATGGTTGTGAAGTAGTTGGAATGTGTAGTGTAGCGGTGAAATGCTTAGATATTACACAGAACACCGATAGCGAAGGCATATTACTAACAATTAATTGACGCTGATGGACGAAAGCGTGGGGAGCGAACAGG	Planctomycetes(100)	Phycisphaerae(100)	WD2101_soil_group(100)	unclassified(100)	unclassified(100)
Otu00395	169	0.0364	0.2727	0.5182	0.1727	0.3	0.5364	0.1636	0.0636	0.9364					GGCGCGTAGGCGGCGACTCTAGTCAGATGTGAAAGTCCTGGGCTTAACCTGGGGACTGCATTTGATACTGGGTTGCTTGAATTCGGGAGAGGATAGCGGAATTCCCAGTGTAGAGGTGAAATTCGTAGATATTGGGAAGAACACCGGTGGCGAAGGCGGCTATCTGGACCGACATTGACGCTGAGGCGCGAAAGCGTGGGGAGCAAACAGG	Bacteroidetes(100)	Cytophagia(100)	Cytophagales(100)	Cytophagaceae(100)	Chryseolinea(100)
Otu00396	169	0.125	0.0804	0.6339	0.1607	0.3393	0.3929	0.2679	0.7321	0.2679	Yes	Rhizosphere			CGCACGTAGGCGGACTCTTAAGTCGGTGGTGAAATCCTGGAGCTCAACTCCAGAACTGCCTTCGATACTGAGAGTCTTGAGTCCGGGAGAGGTGAGTGGAACTGCGAGTGTAGAGGTGAAATTCGTAGATATTCGCAAGAACACCAGTGGCGAAGGCGGCTCACTGGCCCGGTACTGACGCTGAGGTGCGAAAGCGTGGGGAGCAAACAGG	Proteobacteria(100)	Betaproteobacteria(100)	Nitrosomonadales(90)	Nitrosomonadaceae(90)	unclassified(90)
Otu00397	168	0.1176	0.2745	0.3529	0.2549	0.2843	0.451	0.2647	0.2157	0.7843					CGTGTGTAGGCGGATCGGTAAGTACCTTGTGAAATCCCACAGCTTAACTGTGGAACTGCTTGGTATACTGCCAGTCTTGAGCCAGCTAGGGGCTACCGGAACAAATGGTGGAGCGGTGAAATGCGTAGATATCATTTGGAACGCCAATGGTGAAAACAGGTAGCTGGGGCTGTGCTGACGCTGAGACACGAAAGCCAGGGGAGCAAACGGG	Bacteroidetes(100)	Cytophagia(100)	Cytophagales(100)	Cytophagaceae(100)	Chryseolinea(100)
Otu00398	167	0.0777	0.068	0.6602	0.1942	0.3107	0.4854	0.2039	0.8252	0.1748					CGTGCGCAGGCGGTTTTGTAAGTCTGTCGTGAAAGCCCCGGGCTCAACCTGGGAATTGCGATGGAGACTGCAAGGCTTGAATCTGGCAGAGGGGGGTAGAATTCCACGTGTAGCAGTGAAATGCGTAGAGATGTGGAGGAACACCGATGGCGAAGGCAGCCCCCTGGGTCAAGATTGACGCTCATGCACGAAAGCGTGGGGAGCAAACAGG	Firmicutes(100)	Bacilli(100)	Bacillales(100)	Planococcaceae(98)	Chungangia(98)
Otu00399	167	0.1364	0.1023	0.6591	0.1023	0.3977	0.375	0.2273	0.375	0.625	Yes	Leaf			CGCGTGTAGGCGGCGTGACAAGTCGGGTGTGAAAGCCCTCAGCTCAACTGAGGAAGTGCGCCCGAAACTGTCGTGCTTGAGTGCCGGAGAGGGTGGCGGAATTCCCCAAGTAGAGGTGAAATTCGTAGATATGGGGAGGAACACCGGTGGCGAAGGCGGCCACCTGGACGGTAACTGACGCTGAGACGCGAAAGCGTGGGGAGCAAACAGG	Proteobacteria(100)	Deltaproteobacteria(100)	Myxococcales(100)	Sandaracinaceae(100)	unclassified(100)
Otu00400	166	0.1134	0.1649	0.6701	0.0515	0.299	0.433	0.268	0.6082	0.3918	Yes	Rhizosphere			GGTCCGTAGGCGGTTTGGTAAGTCAGTGGTGAAAGCCCATCGCTCAACGGTGGAACGGCCATTGATACTGCCAGACTTGAATTATTAGGAAGTAACTAGAATATGTAGTGTAGCGGTGAAATGCTTAGAGATTACATGGAATACCAATTGCGAAGGCAGGTTACTACTAATTGATTGACGCTGATGGACGAAAGCGTGGGTAGCGAACAGG	Acidobacteria(100)	Acidobacteria(100)	Subgroup_6(100)	unclassified(100)	unclassified(100)
Otu00401	166	0.1294	0.0824	0.6471	0.1412	0.2353	0.4471	0.3176	0.5882	0.4118	Yes	Rhizosphere			GGTGCGTAGGCGGCCTGTTAAGTCAGGGGTGAAAGACGGTAGCTCAACTATCGCAGTGCCCTTGATACTGATGGGCTTGAATGGACTAGAGGTAGGCGGAATGAGACAAGTAGCGGTGAAATGCATAGATATGTCTCAGAACACCGATTGCGAAGGCAGCTTACTATGGTCTTATTGACGCTGAGGCACGAAAGCGTGGGGATCAAACAGG	Actinobacteria(100)	Acidimicrobiia(100)	Acidimicrobiales(100)	Iamiaceae(100)	Iamia(100)
Otu00402	164	0.8295	0.0227	0.0341	0.1136	0.0682	0.875	0.0568	0.9659	0.0341					CGCGCGCAGGCGGTCCTTTAAGTCTGATGTGAAATCTCGCGGCTCAACCGCGAGCGGTCATTGGAAACTGGGGGACTTGAGTGCAGAAGAGGAAAGCGGAATTCCACGTGTAGCGGTGAAATGCGTAGAGATGTGGAGGAACACCAGTGGCGAAGGCGGCTTTCTGGTCTGTAACTGACGCTGAGGCGCGAAAGCGTGGGGAGCAAACAGG	Proteobacteria(100)	Gammaproteobacteria(100)	Pasteurellales(100)	Pasteurellaceae(100)	Haemophilus(100)
Otu00403	163	0.1064	0.0851	0.617	0.1915	0.2979	0.3617	0.3404	0.6596	0.3404					GGTCCGCAGGCGGGAAGATAAGTCAGTGGTGAAATCTCACAGCTCAACTGTGAAACTGCCATTGATACTGTCTTTCTTGAATTCGATCGAAGTGGGCGGAATGTGACATGTAGCGGTGAAATGCTTAGATATGTCACAGAACACCGATAGCGAAGGCAGCTCACTAGGTCTGGATTGACGCTCAGGGACGAAAGCGTGGGGAGCAAACAGG	Verrucomicrobia(100)	Verrucomicrobiae(100)	Verrucomicrobiales(100)	Verrucomicrobiaceae(100)	Prosthecobacter(100)
Otu00404	162	0.1031	0.1031	0.6907	0.1031	0.268	0.4742	0.2577	0.6392	0.3608	Yes	Rhizosphere			CGCACGTAGGCGGCTATTCAAGTCGGGGGTGAAAGCCCGGGGCTCAACCCCGGAACTGCCCTCGAAACTAGATAGCTAGAATCTTGGAGAGGCGAGTGGAATTCCGAGTGTAGAGGTGAAATTCGTAGATATTCGGAAGAACACCAGTGGCGAAGGCGACTCGCTGGACAAGTATTGACGCTGAGGTGCGAAAGCGTGGGGAGCAAACAGG	Verrucomicrobia(100)	Verrucomicrobiae(100)	Verrucomicrobiales(100)	Verrucomicrobiaceae(100)	unclassified(100)
Otu00405	162	0.0247	0.0247	0.5741	0.3765	0.1543	0.4383	0.4074	0.3951	0.6049					CGTGCGCAGGCGGTTTTGTAAGACAGGCGTGAAATCCCCGAGCTTAACTTGGGAATGGCGCTTGTGACTGCAAGGCTAGAGTATGTCAGAGGGGGGTAGAATTCCACGTGTAGCAGTGAAATGCGTAGAGATGTGGAGGAATACCGATGGCGAAGGCAGCCCCCTGGGACGTCACTGACGCTCATGCACGAAAGCGTGGGGAGCAAACAGG	Cyanobacteria(100)	Cyanobacteria(100)	SubsectionIV(100)	FamilyI(100)	Nostoc(100)
Otu00406	161	0.0533	0.2533	0.4533	0.24	0.48	0.2933	0.2267	0.1733	0.8267					CGTGCGCAGGCTGTTCTGTAAGTCAGATGTGAAATCCCCGAGCTCAACTTGGGAACTGCGTTTGAAACTACAGGACTAGAATATGTCAGAGGGGGGTAGAATTCCACGTGTAGCAGTGAAATGCGTAGAGATGTGGAGGAATACCAATGGCGAAGGCAGCCCCCTGGGATAATATTGACGCTCATGCACGAAAGCGTGGGGAGCAAACAGG	Proteobacteria(100)	Gammaproteobacteria(100)	Xanthomonadales(100)	Xanthomonadaceae(100)	Pseudoxanthomonas(100)
Otu00407	161	0.1467	0.24	0.52	0.0933	0.2267	0.44	0.3333	0.28	0.72					CGTGCGTAGGTGGTGGTTTAAGTCCGTTGTGAAAGCCCTGGGCTCAACCTGGGAATTGCAGTGGATACTGGATCACTAGAGTGTGGTAGAGGGATGCGGAATTTCCGGTGTAGCAGTGAAATGCGTAGAGATCGGAAGGAACATCTGTGGCGAAGGCGGCATCCTGGGCCAACACTGACACTGAGGCACGAAAGCGTGGGGAGCAAACAGG	Bacteroidetes(100)	Flavobacteriia(100)	Flavobacteriales(100)	NS9_marine_group(100)	unclassified(100)
Otu00408	160	0.0855	0.1624	0.7094	0.0427	0.3077	0.453	0.2393	0.8291	0.1709	Yes	Rhizosphere			AGTTCGTAGGCGGTCTGGAAAGTTGGGTGTGAAATCCCTCGGCTCAACCGAGGAACTGCGCTTGAAACTACCAGACTCGAGGGAGATAGAGGAAAGCGGAACTGATGGTGGAGCGGTGAAATGCGTTGATATCATCAGGAACACCGGTGGCGAAGGCGGCTTTCTGGGTCTTACCTGACGCTGAGGAACGAAAGCCAGGGGAGCGAACGGG	Verrucomicrobia(100)	Spartobacteria(100)	Chthoniobacterales(100)	Chthoniobacteraceae(100)	Chthoniobacter(100)
Otu00409	160	0.06	0.0067	0.48	0.4533	0.4	0.08	0.52	0.0067	0.9933					CGTGCGCAGGCGGTTTTGTAAGTCTGTCGTGAAATCCCCGGGCTTAACCTGGGAATGGCGATGGAGACTGCAAGGCTGGAGTTTGGCAGAGGGGGGTAGAATTCCACGTGTAGCAGTGAAATGCGTAGAGATGTGGAGGAACACCGATGGCGAAGGCAGCCCCCTGGGTCAAGACTGACGCTCATGCACGAAAGCGTGGGGAGCAAACAGG	Proteobacteria(100)	Gammaproteobacteria(100)	Oceanospirillales(94)	Oceanospirillales_Incertae_Sedis(94)	Candidatus_Ruthia(94)
Otu00410	160	0.1373	0.1275	0.6176	0.1176	0.3824	0.3627	0.2549	0.5588	0.4412	Yes	Rhizosphere			CGCACGTAGGCGGATATTTAAGTCAGGGGTGAAATCCCAGAGCTCAACTCTGGAACTGCCTTTGATACTGGGTATCTTGAGTATGGAAGAGGTAAGTGGAATTCCGAGTGTAGAGGTGAAATTCGTAGATATTCGGAGGAACACCAGTGGCGAAGGCGGCTTACTGGTCCATTACTGACGCTGAGGTGCGAAAGCGTGGGGAGCAAACAGG	Proteobacteria(100)	Alphaproteobacteria(100)	Rhizobiales(100)	Hyphomicrobiaceae(100)	Cucumibacter(100)
Otu00411	160	0.1488	0.1736	0.5868	0.0909	0.4711	0.3388	0.1901	0.8843	0.1157					GGTGCGTAGGTGGTTGCGTAAGTAACGTGTGAAATCCCTCGGCTTACCCGGGGAATTGCGCGTTATACTGCGTGACTTGAGGATTTCAGGGGAATGGGGAACTCCAGGTGTAGCGGTGAAATGCGCAGATATCTGGGGGAAGGCCGGCGGCGAAGGCGCCATTCTGGGAAATTCCTGACACTGAGGCACGAAAGCGTGGGGAGCAAACAGG	Bacteroidetes(100)	Cytophagia(100)	Cytophagales(100)	Cytophagaceae(100)	Cytophaga(87)
Otu00412	159	0.0476	0.181	0.581	0.1905	0.581	0.2667	0.1524	0.8286	0.1714	Yes	Root			GGTGCGTAGGTGGCTTTGTAAGTCAGTGGTGAAATCTCGGAGCTTAACTCCGAAACTGCCATTGATACTGCTTAGCTTGAATCAGGTAGAGGTGGATGGAATATTACATGTAGCGGTGAAATGCTTAGATATGTAATAGAACACCGATTGCGAAGGCAGTTCACTATGCCTGCATTGACACTGAGGCACGAAAGCGTGGGGATCAAACAGG	Bacteroidetes(100)	Cytophagia(100)	Cytophagales(100)	Cytophagaceae(100)	Ohtaekwangia(100)
Otu00413	159	0.0568	0.1932	0.5682	0.1818	0.3864	0.4091	0.2045	0.2955	0.7045	Yes	Rhizosphere			CGTGCGTAGACGGTTATTTAAGTCAGGTGTGAAAGCCCCGGGCTCAACCTGGGAATTGCATTTGAGACTGAATAGCTAGGGTGCGGAAGAGGGAAGCGGAATTTCCGGTGTAGCGGTGAAATGCGTAGATATCGGAAGGAACACCAGTGGCGAAAGCGGCTTCCTGGTCCAGCACCGACGTTCAGGCACGAAAGCGTGGGGAGCAAACAGG	Bacteroidetes(100)	Sphingobacteriia(100)	Sphingobacteriales(100)	Chitinophagaceae(100)	Flavisolibacter(100)
Otu00414	158	0.6331	0.0072	0.1079	0.2518	0.2086	0.1655	0.6259	0.223	0.777					GGTCCGTAGGCGGCCCTGTAAGTCAGTGGTGAAATCTCCCCGCTTAACGGGGAAACTGCCATTGATACTGCAGGGCTTGAATTATTGGGAAGTAACTAGAATATGTAGTGTAGCGGTGAAATGCTTAGAGATTACATGGAATACCGATTGCGAAGGCAGGTTACTACCAATACATTGACGCTGATGGACGAAAGCGTGGGTAGCGAACAGG	Proteobacteria(100)	Gammaproteobacteria(100)	Pseudomonadales(100)	Pseudomonadaceae(100)	Pseudomonas(100)
Otu00415	158	0.2414	0.1149	0.5287	0.1149	0.3563	0.3103	0.3333	0.2644	0.7356					CGTGCGCAGGCGGCTTTGCAAGACAGATGTGAAATCCCCGGGCTTAACCTGGGAACTGCATTTGTGACTGCATGGCTGGAGTGCGGCAGAGGGGGATGGAATTCCGCGTGTAGCAGTGAAATGCGTAGATATGCGGAGGAACACCGATGGCGAAGGCAATCCCCTGGGCCTGCACTGACGCTCATGCACGAAAGCGTGGGGAGCAAACAGG	Chloroflexi(100)	Caldilineae(100)	Caldilineales(100)	Caldilineaceae(100)	unclassified(100)
Otu00416	158	0.0169	0.4068	0.2797	0.2966	0.5169	0.4746	0.0085	0.0763	0.9237					CGCGCGTAGGTGGCTTGATAAGCCGGTTGTGAAAGCCCCGGGCTCAACCTGGGAACGGCATCCGGAACTGTCAGGCTAGAGTGCAGGAGAGGAAGGTAGAATTCCCGGTGTAGCGGTGAAATGCGTAGAGATCGGGAGGAATACCAGTGGCGAAGGCGGCCTTCTGGACTGACACTGACACTGAGGTGCGAAAGCGTGGGGAGCAAACAGG	Bacteroidetes(100)	Flavobacteriia(100)	Flavobacteriales(100)	Flavobacteriaceae(100)	Flavobacterium(100)
Otu00417	158	0.2703	0.1081	0.4324	0.1892	0.3108	0.2973	0.3919	0.527	0.473					GGCGCGTAGGCGGCCACCGCAAGTCAGTTGTGAAATCTCTGGGCTTAACCCAGAAAGGTCAACTGATACTGCGGGGCTAGAGTGCAGAAGGGGCAACTGGAATTCTCGGTGTAGCGGTGAAATGCGTAGATATCGAGAGGAACACCTGCGGCGAAGGCGGGTTGCTGGGCTGACACTGACGCTGAGGCGCGAAAGCTAGGGGAGCGAACGGG	Chloroflexi(100)	Anaerolineae(100)	Anaerolineales(100)	Anaerolineaceae(100)	unclassified(100)
Otu00418	157	0.0142	0.2199	0.1348	0.6312	0.6383	0.1489	0.2128	0.0496	0.9504					CGCACGTAGGCGGACTCTTAAGTCGGTGGTGAAATCCTAGAGCTCAACTCTAGAACTGCCTTCGATACTGAGAGTCTTGAGTCCGGGAGAGGTGAGTGGAACTGCGAGTGTAGAGGTGAAATTCGTAGATATTCGCAAGAACACCAGTGGCGAAGGCGGCTCACTGGCCCGGTACTGACGCTGAGGTGCGAAAGCGTGGGGAGCAAACAGG	Caldiserica(100)	Caldisericia(100)	Caldisericales(100)	TTA-B15(100)	unclassified(100)
Otu00419	157	0.113	0.113	0.7043	0.0696	0.3565	0.4348	0.2087	0.8174	0.1826	Yes	Rhizosphere			CGTGCGCAGGCGGTTTTGTAAGACAGAGGTGAAATCCCCGGGCTCAACCTGGGAACTGCCTTTGTGACTGCAAGGCTTGAGTGCGGCAGAGGGGGATGGAATTCCGCGTGTAGCAGTGAAATGCGTAGATATGCGGAGGAACACCGATGGCGAAGGCAATCCCCTGGGCCTGCACTGACGCTCATGCACGAAAGCGTGGGGAGCAAACAGG	Verrucomicrobia(100)	OPB35_soil_group(100)	unclassified(100)	unclassified(100)	unclassified(100)
Otu00420	157	0.0769	0.1923	0.5673	0.1635	0.3558	0.4038	0.2404	0.1731	0.8269					GGTGCGTAGGCGGCCCTGTAAGTCAGTGGTGAAATACTCTAGCTTAACTAGAGGGGTGCCATTGATACTGCAGGGCTTGAGTACAGACGAGGTAGGCGGAATTGACGGTGTAGCGGTGAAATGCATAGATATCGTCAAGAACTCCGATAGTGAAGACAGCTTACTAGGCTGTAACTGACGCTGAGGCACGAAAGTGTGGGGATCAAACAGG	Bacteroidetes(100)	Sphingobacteriia(100)	Sphingobacteriales(100)	Chitinophagaceae(100)	Terrimonas(100)
Otu00421	156	0.0787	0.2135	0.5056	0.2022	0.2921	0.3933	0.3146	0.427	0.573	Yes	Rhizosphere			CGAGTGTAGGTGGTTTTCCAAGTTGGATGTGAAAGCCTTGAGCTCAACTCAAGAAATGCATTCAGGACTGGATGACTAGAGGACCGGAGAGGATAGTGGAATTCCCAGTGTAGTGGTGAAATACGTAGAGATTGGGAAGAACACCAGTGGCGAAGGCGGCTATCTGGACGGTTTCTGACACTAAGACTCGAAAGCGTGGGGAGCAAACAGG	Planctomycetes(100)	Planctomycetacia(100)	Planctomycetales(100)	Planctomycetaceae(100)	Pirellula(99)
Otu00422	156	0.1026	0.2308	0.5128	0.1538	0.3718	0.3718	0.2564	0.3077	0.6923	Yes	Rhizosphere			GGTGCGTAGGCGGCTATTCAGGTCAGGTGTGAAAGCCCCCGGCTCAACCGGGGAACTGCGCTTGAAACCGAGTGGCTCGAGTCAGCTAGAGGTACACGGAACTTCCAGTGGAGCGGTGAAATGTGTTGATATTGGAAGGAACACCGGAGGCGAAAGCGGTGTACTGGGGCTGGTCTGACGCTGAGGCACGAAAGCCAGGGGAGCGAACGGG	Verrucomicrobia(100)	Spartobacteria(100)	Chthoniobacterales(100)	Chthoniobacteraceae(100)	Chthoniobacter(100)
Otu00423	155	0.974	0	0.026	0	0.013	0.987	0	1	0					CGCGCGTAGGCGGCTTTGCAAGTCGAGTGTGAAATCCCCAGGCTTAACCTGGGAACTGCTCTCGAGACTGCATAGCTAGAGTATGGGAGAGGGAAGTGGAATTTCAGGTGTAGCGGTGAAATGCGTAGATATCTGAAGGAACATCAGTGGCGAAAGCGACTTCCTGGACCAATACTGACGCTCATGTGCGAAAGCGTGGGGAGCAAACAGG	Bacteroidetes(100)	Flavobacteriia(100)	Flavobacteriales(100)	Flavobacteriaceae(100)	Capnocytophaga(100)
Otu00424	155	0.0796	0.2301	0.4779	0.2124	0.3186	0.4336	0.2478	0.2478	0.7522					GGTGCGCAGGCGGTCGGGTGTGTCAGATGTGAAATCCCGAGGCTCAACCTCGGAACTGCGTCTGAAACTACTCGACTAGAGTACTGGAGAGGGTAACGGAATTCACGGTGTAGCAGTGAAATGCGTAGATATCGTGAGGAACACCAGAGGCGAAGGCGGTTACCTGGACAGTTACTGACGCTCAGGCACGAAAGCATGGGGAGCAAAAGGG	Proteobacteria(100)	Alphaproteobacteria(100)	Caulobacterales(100)	Caulobacteraceae(100)	Brevundimonas(100)
Otu00425	155	0.1613	0.1828	0.4731	0.1828	0.3226	0.3011	0.3763	0.6667	0.3333	Yes	Rhizosphere			GGAGCGTAGGCGGACATTTAAGTCAGAGGTGAAATCCCGGAGCTTAACTTCGGAACTGCCTTTGATACTGGATGTCTTGAGTGTGAGAGAGGTATGTGGAACTCCGAGTGTAGAGGTGAAATTCGTAGATATTCGGAAGAACACCAGTGGCGAAGGCGACATACTGGCTCATTACTGACGCTGAGGCTCGAAAGCGTGGGGAGCAAACAGG	Proteobacteria(100)	Deltaproteobacteria(100)	Myxococcales(100)	Polyangiaceae(100)	Byssovorax(100)
Otu00426	154	0.1287	0.1386	0.5941	0.1386	0.2376	0.4158	0.3465	0.6535	0.3465	Yes	Rhizosphere			CGCACGTAGGCGGACTTTCAAGTCAGGGGTGAAATCCCGGGGCTCAACCTCGGAACTGCCTCTGATACTGTTGGTCTCGAGTCCGATAGAGGTGGGTGGAATTCCTAGTGTAGAGGTGAAATTCGTAGATATTAGGAAGAACACCGGTGGCGAAGGCGGCCCACTGGATCGGTACTGACGCTGAGGTGCGAAAGCGTGGGGAGCAAACAGG	Acidobacteria(100)	Acidobacteria(100)	Subgroup_6(100)	unclassified(100)	unclassified(100)
Otu00427	154	0.0806	0.1613	0.5484	0.2097	0.2258	0.4194	0.3548	0.2742	0.7258					AGTGCGTAGGCGGCCCTGAAAGTAAGGTGTGAAATCCCACAGCTCAACTGTGGAACTGCGCTTTAAACTACAGGGCTAGAGGGATACAGAGGTAAGCGGAACTGATGGTGGAGCGGTGAAATGCGTTGATATCATCAGGAACACCGGTGGCGAAGGCGGCTTACTGGGTATCTTCTGACGCTGAGGTACGAAAGCTAGGGGAGCGAACGGG	Proteobacteria(100)	Alphaproteobacteria(100)	Rhizobiales(100)	Hyphomicrobiaceae(100)	Pedomicrobium(100)
Otu00428	153	0.0851	0.117	0.7021	0.0957	0.383	0.4362	0.1809	0.8191	0.1809					GGTGCGTAGGTGGTCGGGTAAGTCTGATGTGAAATCTCCGAGCTTAACTCGGAAATGGCATTGGATACTATTCGGCTAGAGGGTTTGAGGGGGGACTGGAATACTTGGTGTAGCAGTGAAATGCGTAGATATCAAGTGGAACACCAGTGGCGAAGGCGAGTCCCTGGAAAACTCCTGACACTGAGGCACGAAAGCTAGGGGAGCAAACAGG	Verrucomicrobia(100)	OPB35_soil_group(100)	unclassified(90)	unclassified(90)	unclassified(90)
Otu00429	153	0.0207	0.3655	0.4966	0.1172	0.3448	0.5172	0.1379	0.0759	0.9241					GATGCGTAGATGGTTCAGTAAGTTACTGGTGGGAAATCGAGGCCTAACCTCGTGGAAGTCAGTAATACTGTTGAACTTGAGTGCAGGAGAGGTTAACGGAACTTCATGTGGAGCGGTAAAATGCGTAGATATATGAAAGAACATCAATATAGCGAAGGCAGTTAACTATTCTGCTACTGACATTGAGGCATGAAAGCGTGGGGAGCAAAACGG	Bacteroidetes(100)	Cytophagia(100)	Cytophagales(100)	Cytophagaceae(100)	Chryseolinea(99)
Otu00430	153	0.0769	0.1538	0.6581	0.1111	0.2991	0.4444	0.2564	0.6838	0.3162	Yes	Rhizosphere			GGTGCGTAGGAGGGCAGGTAAGTCAGTGGTGAAATCTCCAAGCTTAACTTGGAAACTGCCGTTGATACTATCTGTCTTGAATACCGTGGAGGTGAGCGGAATATGTCATGTAGCGGTGAAATGCTTAGATATGACATAGAACACCAATTGCGAAGGCAGCTCGCTACACGAATATTGACTCTGAGGCACGAAAGCGTGGGGATCAAACAGG	Bacteroidetes(100)	Sphingobacteriia(100)	Sphingobacteriales(100)	S15-21(100)	unclassified(100)
Otu00431	152	0.0973	0.2566	0.5664	0.0796	0.3894	0.4336	0.177	0.1239	0.8761					CGGATGTAGGTGGCTTTGTAAGTCAGGTGTGAAAGCCCTGGGCTCAACCCAGGAAGTGCATTTGATACTGCGAAGCTTGAGTGCCGGAGAGGTTACTAGAATTCCAGGTGTAGTGGTGAAATACGTAGATATCTGGAGGAATACCGGAGGCGAAGGCGGGTAACCAGCCGGACACTGACACTCAGATCCGAAAGTGTGGGGATCAAACAGG	Proteobacteria(100)	Deltaproteobacteria(100)	Bdellovibrionales(100)	Bdellovibrionaceae(100)	Bdellovibrio(100)
Otu00432	152	0.1333	0.1905	0.581	0.0952	0.3333	0.4	0.2667	0.581	0.419	Yes	Rhizosphere			GGTGCGTAGGCGGCCGAACAAGTCAGGTGTGAAAGCCCTCGGCTCAACCGAGGAACTGCGCTTGAAACTGTTTGGCTCGAGTCAACTAGAGGTGCACGGAACTTCCAGTGGAGCGGTGAAATGTGTTGATATTGGAAGGAACACCGGAGGCGAAAGCGGTGCACTGGGGTTGGTCTGACGCTGAGGCACGAAAGCCAGGGGAGCGAACGGG	Bacteroidetes(100)	Sphingobacteriia(100)	Sphingobacteriales(100)	Saprospiraceae(100)	unclassified(100)
Otu00433	152	0.0134	0.5168	0.0201	0.4497	0.4564	0.0537	0.4899	0.0134	0.9866					CGTGCGCAGGCGGTTGTGCAAGACAGATGTGAAATCCCCGGGCTCAACCTGGGAATTGCATTTGTGACTGCACGGCTAGAGTGTGTCAGAGGGGGGTAGAATTCCACGTGTAGCAGTGAAATGCGTAGAGATGTGGAGGAATACCGATGGCGAAGGCAGCCCCCTGGGATAACACTGACGCTCATGCACGAAAGCGTGGGGAGCAAACAGG	Firmicutes(100)	Erysipelotrichia(100)	Erysipelotrichales(100)	Erysipelotrichaceae(100)	Asteroleplasma(100)
Otu00434	152	0.6058	0.0511	0.2555	0.0876	0.3358	0.2847	0.3796	0.2628	0.7372					GGTGCGTAGGCGGATATGTAAGTCCGTGGTGAAATCTCTGGGCTTAACCCGGAAACTGCCATGGATACTATGTGTCTTGAATGTTGTTGAGGTGAGCGGAATATGTCATGTAGCGGTGAAATGCTTAGATATGACATAGAACACCAATTGCGAAGGCAGCTCACTAAGCAAATATTGACGCTGAGGCACGAAAGCGTGGGGATCAAACAGG	Bacteroidetes(100)	Sphingobacteriia(100)	Sphingobacteriales(100)	Sphingobacteriaceae(100)	Pedobacter(100)
Otu00435	151	0.0588	0.2353	0.6	0.1059	0.5529	0.2706	0.1765	0.2118	0.7882					GGTGCGTAGGCGGGGAATTAAGTCAGTGGTGAAAGCTGGTAGCTTAACTATCAAATTGCCATTGAAACTGATTTTCTCGAGTGCGGTTGAGGTAGCTGGAATGTATCATGTAGCGGTGAAATGCTTAGATATGATACAGAACACCGATTGCGAAGGCAGGCTACTAAACCGTAACTGACGCTGAGGCACGAAAGCGTGGGGATCAAACAGG	Acidobacteria(100)	Acidobacteria(100)	Subgroup_4(100)	Unknown_Family(100)	Blastocatella(100)
Otu00436	151	0.1714	0.1	0.4143	0.3143	0.2429	0.4429	0.3143	0.4	0.6					CGTCCGCAGGTGGCAATGTAAGTCTGCTGTTAAAGAGTCTAGCTCAACTAGATAAGAGCAGTGGAAACTACATAGCTAGAGTACGTTCGGGGCAGAGGGAATTCCTGGTGTAGCGGTGAAATGCGTAGAGATCAGGAAGAACACCAGTGGCGAAGGCGCTCTGCTAGGCCGTAACTGACACTGAGGGACGAAAGCTAGGGGAGCGAATGGG	Proteobacteria(100)	Alphaproteobacteria(100)	Rhizobiales(100)	Rhizobiales_Incertae_Sedis(100)	Bauldia(100)
Otu00437	150	0.161	0.1356	0.5847	0.1186	0.3814	0.3305	0.2881	0.8051	0.1949	Yes	Rhizosphere			GGCGTGTAGGCGGGAAGGTAAGTCGGGCGTGAAATCCCTGGGCTCAACCCAGGAACTGCACTCGAAACTACTTTTCTTGAGTGCCGGAGAGGAAAGCGGAATTCCTGGTGTAGAGGTGAAATTCGTAGATATCAGGAGGAACACCAGTGGCGAAGGCGGCTTTCTGGACGGTAACTGACGCTGAGACGCGAAAGCGTGGGGAGCAAACAGG	Acidobacteria(100)	Acidobacteria(100)	Subgroup_4(100)	RB41(100)	unclassified(100)
Otu00438	150	0.1	0.12	0.64	0.14	0.42	0.34	0.24	0.44	0.56	Yes	Rhizosphere			CGTGCGTAGTCGGTTACTCAAGTCGGGCGTGAAAGCCCCGGGCTCAACCTGGGAATTGCGTTCGATACTGTTTAGCTAGAGTTCGGCAGAGGGAAGTGGAATTTCTGGTGTAGCGGTGAAATGCGTAGATATCAGAAGGAACATCAGTGGCGAAAGCGACTTCCTGGACCAGAACTGACGATGAGGCACGAAAGCGTGGGGAGCAAACAGG	Planctomycetes(100)	Planctomycetacia(100)	Planctomycetales(100)	Planctomycetaceae(100)	Planctomyces(100)
Otu00439	150	0.1311	0.2295	0.5082	0.1311	0.3115	0.3443	0.3443	0.3279	0.6721					CGCGCGTAGGTGGTGTGTTAAGTCCGATCGTGAAATGCTGGGGCTCAACCCCAAGCGCTGCGGGGGATACTGGCACGCTGGAGACACGTAGAGGCAAGCGGAATTCCGGGTGTAGCGGTGGAATGCGTAGAGATCCGGAAGAACACCGGAGGCGAAGGCGGCTTGCTGGGCGTGATCTGACGCTGAGGCGCGAAAGCGTGGGGAGCAAACAGG	Verrucomicrobia(100)	OPB35_soil_group(100)	unclassified(100)	unclassified(100)	unclassified(100)
Otu00440	150	0.1379	0.1149	0.5747	0.1724	0.4023	0.2529	0.3448	0.5517	0.4483	Yes	Rhizosphere			GGCGCGTAGGCGGCCTGCTAAGTCGAACGTGAAATCCCTGGGCTCAACCCAGGAACTGCGTCCGATACTGGTTGGCTTGAATCCGGGAGAGGGATGTGGAATTCCAGGTGTAGCGGTGAAATGCGTAGATATCTGGAGGAACACCGGTGGCGAAGGCGACATCCTGGACCGGTATTGACGCTGAGGCGCGAAAGCCAGGGGAGCAAACGGG	Proteobacteria(100)	Alphaproteobacteria(100)	Rhizobiales(100)	Hyphomicrobiaceae(100)	Cucumibacter(100)
Otu00441	149	0.0938	0.4063	0.0313	0.4688	0.7188	0.125	0.1563	0.9688	0.0313					CGCGCGCAGGCGGCCTTGTAAGTCTGTTGTTTAAACTTGGGGCTCAACCCCAAGTCGCAATGGAAACTGCAAAGCTTGAGTGCAGAAGAGGAAAGTGGAATTCCACGTGTAGCGGTGAAATGCGTAGAGATGTGGAGGAACACCAGTGGCGAAGGCGACTTTCTGGGCTGTAACTGACGCTGAGGCGCGAAAGCGTGGGGAGCAAACAGG	Proteobacteria(100)	Deltaproteobacteria(100)	Oligoflexales(100)	unclassified(100)	unclassified(100)
Otu00442	149	0.0851	0.234	0.6064	0.0745	0.4043	0.4468	0.1489	0.1064	0.8936					GGTAGGTAGGTGGTAATAAAAGTCTGGGGTGAAATCCCTGAGCTCAACTCAGGACGTGCCTTGGAAACTTTATTACTAGAGTGCTGGAGAGGTCCGCAGAATTCCCGGTGTAGCGGTGAAATGCGTAGAGATCGGGAGGAATACCAGAGGCGAAGGCGGCGGACTGGACAGTCACTGACACTCAACTACGAAAGCGTGGGTAGCAAACAGG	Bacteroidetes(100)	Sphingobacteriia(100)	Sphingobacteriales(100)	Chitinophagaceae(100)	Chitinophaga(96)
Otu00443	148	0.0485	0.3301	0.4175	0.2039	0.4369	0.4757	0.0874	0.1553	0.8447					GGAGCGTAGGCGGACATTTAAGTCAGGGGTGAAATCCCAGAGCTCAACTCTGGAACTGCCTTTGATACTGGGTGTCTTGAGTGTGAGAGAGGTATGTGGAACTCCGAGTGTAGAGGTGAAATTCGTAGATATTCGGAAGAACACCAGTGGCGAAGGCGACATACTGGCTCATTACTGACGCTGAGGCTCGAAAGCGTGGGGAGCAAACAGG	Proteobacteria(100)	Deltaproteobacteria(100)	Oligoflexales(100)	unclassified(100)	unclassified(100)
Otu00444	148	0.1099	0.2088	0.5824	0.0989	0.3846	0.3846	0.2308	0.3736	0.6264	Yes	Rhizosphere			CGTGTGTAGGCGGGATGGTAAGTACTTTGTGAAATCCCACGGCTTAACCGTGGAATTGCTTGGTATACTGCCGTTCTTGAGTCATCTAGGGGCAGCCGGAACAGATGGTGGAGCGGTGAAATGCGTAGATATCATCTGGAACGCCAATGGTGCAGACAGGCTGCTGGGGATGTACTGACGCTGAGGCACGAAAGCCAGGGGAGCAAACGGG	Planctomycetes(100)	Phycisphaerae(100)	WD2101_soil_group(100)	unclassified(100)	unclassified(100)
Otu00445	148	0.0316	0.2421	0.5579	0.1684	0.4421	0.3474	0.2105	0.1158	0.8842					CGCACGTAGGCGGGTTTGTAAGTAGGGGGTGAAATCCCAGGGCTCAACCCTGGAACTGCCTTCTAGACTGCAAGCCTGGAGGTCAGGAGAGGCGAGTGGAATACCGAGTGTAGAGGTGAAATTCGTAGATATTCGGTGGAACACCAGTGGCGAAGGCGACTCGCTGGACTGATACTGACGCTGAGGTGCGAAAGCGTGGGGAGCAAACAGG	Acidobacteria(100)	Acidobacteria(100)	Subgroup_4(100)	Unknown_Family(100)	Blastocatella(100)
Otu00446	148	0.069	0.1724	0.6092	0.1494	0.4138	0.3793	0.2069	0.4943	0.5057	Yes	Rhizosphere			GGTGCGTAGGCGGACATACAAGTGCCTTGTGAAATCCCCGGGCTCAACCCGGGAACTGCTTGGTAGACTGTGTGTCTTGAGGTCGGTAGGGGTCGCTGGAACAGTTGGTGGAGCGGTGAAATGCGTAGATATCAACTGGAACGCCAAAGGCGAAGGCAAGCGACTGGGCCGATTCTGACGCTGAGGCACGAAAGCGTGGGGAGCAAACGGG	Proteobacteria(100)	Deltaproteobacteria(100)	Bdellovibrionales(100)	Bdellovibrionaceae(100)	Bdellovibrio(100)
Otu00447	147	0.1136	0.2045	0.5227	0.1591	0.3864	0.3409	0.2727	0.5682	0.4318	Yes	Rhizosphere			CGCACGTAGGCGGCTTTGTAAGTTAGAGGTGAAAGCCCGGGGCTCAACCCCGGAATTGCCTTTAAGACTGCATCGCTAGAATTGTGGAGAGGTAAGTGGAATTCCGAGTGTAGAGGTGAAATTCGTAGATATTCGGAAGAACACCAGTGGCGAAGGCGACTTACTGGACACATATTGACGCTGAGGTGCGAAAGCGTGGGGAGCAAACAGG	Chloroflexi(100)	Caldilineae(100)	Caldilineales(100)	Caldilineaceae(100)	unclassified(100)
Otu00448	147	0.2371	0.0825	0.4227	0.2577	0.1546	0.2474	0.5979	0.3505	0.6495					GGCATCTAGGCGGCCTGACAAGTCAGGGGTGAAAACCTGCGGCTCAACCGCAGGCCTGCCTTTGAAACTGTGAGGCTGGAGTACCGGAGAGGTGGACGGAACTGCACGAGTAGAGGTGAAATTCGTAGATATGTGCAGGAATGCCGATGATGAAGATAGTTCACTGGACGGTAACTGACGCTGAAGTGCGAAAGCCGGGGGAGCAAACAGG	Gemmatimonadetes(100)	Gemmatimonadetes(100)	AT425-EubC11_terrestrial_group(100)	unclassified(100)	unclassified(100)
Otu00449	147	0.087	0.2029	0.6812	0.029	0.4493	0.3188	0.2319	0.4493	0.5507	Yes	Rhizosphere			GGTGCGTAGGCGGCCTTATAAGTCAGTGCTGAAATATCCCGGCTTAACCGGGAGGGTGGCATTGATACTGCAAGGCTTGAGTAGAGTTGAGGTTGGCGGAATTGACGGTGTAGCGGTGAAATGCTTAGATATCGTCAAGAACACCGATAGTGAAGACAGCTAACTAAGCTCTAACTGACGCTGAGGCACGAAAGTGTGGGGATCAAACAGG	Verrucomicrobia(100)	OPB35_soil_group(100)	unclassified(100)	unclassified(100)	unclassified(100)
Otu00450	147	0.1215	0.0748	0.4206	0.3832	0.1589	0.3832	0.4579	0.7383	0.2617	Yes	Rhizosphere			CGCGTGTAGGCGGGCCGATAAGTCAGATGTGAAATCCCTGAGCTCAACTCAGGAACTGCATTTGAAACTGCCGGTCTAGAGTGGTGGAGAGGGAAGCGGAATTCCTGGTGTAGAGGTGAAATTCGTAGATATCAGGAGGAACACCGGTGGCGAAGGCGACTTCCTGGACACCAACTGACGCTGAGACGCGAAAGCGTGGGGAGCAAACAGG	Actinobacteria(100)	Actinobacteria(100)	Pseudonocardiales(100)	Pseudonocardiaceae(100)	Pseudonocardia(100)
Otu00451	144	0.0758	0.1515	0.6212	0.1515	0.3939	0.4091	0.197	0.2273	0.7727					CGCGTGTAGGCGGGCCAACAAGTCAGATGTGAAATCCCTGAGCTCAACTCAGGAACTGCATTTGAAACTGTTGGCCTTGAGTGGTGGAGAGGGAAGCGGAATTCCTGGTGTAGAGGTGAAATTCGTAGATATCAGGAGGAACACCGGTGGCGAAGGCGACTTCCTGGACACCAACTGACGCTGAGACGCGAAAGCGTGGGGAGCAAACAGG	Planctomycetes(100)	Phycisphaerae(100)	WD2101_soil_group(100)	unclassified(100)	unclassified(100)
Otu00452	144	0.046	0.2529	0.6092	0.092	0.3333	0.4023	0.2644	0.3793	0.6207	Yes	Rhizosphere			GGTGCGTAGGCGGCGCGGAAAGTTGGGTGTGAAATCCCTCGGCTCAACCGAGGAACTGCGCTCAATACTACCGTGCTCGAGGGAGATAGAGGTGAGCGGAACTTAGGGTGGAGCGGTGAAATGCGTTGATATCCTAAGGAACACCGGTGGCGAAAGCGGCTCACTGGATCTCTTCTGACGCTGAGGCACGAAAGCTAGGGTAGCGAACGGG	Bacteroidetes(100)	Sphingobacteriia(100)	Sphingobacteriales(100)	Chitinophagaceae(100)	Taibaiella(100)
Otu00453	143	0.1594	0.087	0.4783	0.2754	0.2899	0.4058	0.3043	0.2899	0.7101					CGCGTGTAGGTGGATCGGTAAGTTACTTATAAAAGCCCCTGGCTAAACTAGGGGAGGTTGAGTGATACTGCCAGTCTTGAATAGAGGAGAGGTTGACGGAATTCCGCGTGTAGTGGTGAAATGCGTAGAGATGCGGAAGAACACCAGTGGCGAAGGCGGTCAACTGGCCTCATATTGACACTCAGACGCGAAGGCATGGGTAGCGAACGGG	Armatimonadetes(100)	Armatimonadia(100)	Armatimonadales(100)	unclassified(85)	unclassified(85)
Otu00454	143	0.0652	0.3043	0.5	0.1304	0.5	0.3696	0.1304	0.1739	0.8261					GGTGCGTAGGTGGGTCTGTAAGTCAGTGGTGAAATCTTCGAGCTTAACTCGGAAACTGCCATTGATACTATAGGTCTTGAATCATCTGGAGGTGAGCGGAATATGTCATGTAGCGGTGAAATGCTTAGATATGACATAGAACACCGATTGCGAAGGCAGCTCACTACGGATGTATTGACACTGAGGCACGAAAGCGTGGGGATCAAACAGG	Bacteroidetes(100)	Sphingobacteriia(100)	Sphingobacteriales(100)	NS11-12_marine_group(100)	unclassified(100)
Otu00455	142	0.06	0.22	0.32	0.4	0.36	0.34	0.3	0.24	0.76					CGTCCGTAGGTGGCTTTACAAGTCAGCTGTTAAAGCGTGGAGCTTAACTCCATAAAGGCAGTTGAAACTGTGAGGCTAGAGTGCGGCAGGGGTAAGGGGAATTCCTAGTGTAGCGGTGAAATGCGTAGATATTAGGAAGAACACCGGTGGCGAAAGCGCCTTGCTGGACCTGCACTGACACTGAGGGACGAAAGCTAGGGGAGCGAAAGGG	Proteobacteria(100)	Alphaproteobacteria(100)	Rhizobiales(100)	Phyllobacteriaceae(85)	Mesorhizobium(85)
Otu00456	142	0.119	0.1905	0.5476	0.1429	0.3095	0.3333	0.3571	0.5238	0.4762	Yes	Rhizosphere			GGTGCGTAGGCGGTCTTCTAAGTCAGTTGTGAAATACTTCAGCTTAACTGGAGAGGTGCAATTGATACTGGAAGACTTGAGTACTGATGAGGTAGGCGGAATGGACGGTGTAGCGGTGAAATGCTTAGATATCGTCCAGAACACCGATAGCGAAGGCAGCTTACTAAGGAGTAACTGACGCTGAGGCACGAAAGTGTGGGGATCAAACAGG	Proteobacteria(100)	Alphaproteobacteria(100)	Sphingomonadales(98)	ORCA-3N101(98)	unclassified(98)
Otu00457	141	0.2143	0.1143	0.5143	0.1571	0.3571	0.3571	0.2857	0.3	0.7					CGTGCGTAGGTGGTTGTTTAAGTCTGTTGTGAAAGCCCTGGGCTCAACCTGGGAATTGCAGTGGATACTGGGCGACTAGAGTGTGGTAGAGGATAGTGGAATTTCCGGTGTAGCAGTGAAATGCGTAGAGATCGGAAGGAACATCTGTGGCGAAGGCGACTATCTGGGCCAACACTGACACTGAGGCACGAAAGCGTGGGGAGCAAACAGG	Proteobacteria(100)	Deltaproteobacteria(100)	Myxococcales(100)	Sandaracinaceae(100)	unclassified(100)
Otu00458	141	0.098	0.0392	0.7059	0.1569	0.3137	0.3922	0.2941	0.5882	0.4118					CGCGCGCAGGCGGTTTCTTAAGTCTGATGTGAAAGCCCCCGGCTCAACCGGGGAGGGTCATTGGAAACTGGGAAACTTGAGTGCAGAAGAGGAGAGTGGAATTCCACGTGTAGCGGTGAAATGCGTAGAGATGTGGAGGAACACCAGTGGCGAAGGCGACTCTCTGGTCTGTAACTGACGCTGAGGCGCGAAAGCGTGGGGAGCGAACAGG	Verrucomicrobia(100)	Opitutae(100)	Opitutales(100)	Opitutaceae(100)	Opitutus(100)
Otu00459	141	0.1324	0.0882	0.6176	0.1618	0.2206	0.4706	0.3088	0.6471	0.3529	Yes	Rhizosphere			GGCGCGTAGGCGGCAAATTAAGTCATCTGTGAAATCTCCGAGCTTAACTCGGAACGGTCAGGTGATACTGATCTGCTAGAGTGCGGAAGGGGCAATCGGAATTCTTGGTGTAGCGGTGAAATGCGTAGATATCAAGAGGAACACCTGAGGTGAAGACGGGTTGCTGGGCCGACACTGACGCTGACAGCGCGAAAGCCAGGGGAGCAAACGGG	Actinobacteria(100)	Acidimicrobiia(100)	Acidimicrobiales(100)	Iamiaceae(100)	Iamia(100)
Otu00460	140	0.2297	0.1216	0.3649	0.2838	0.2703	0.4189	0.3108	0.3514	0.6486					GGCGCGTAGGCGGCGTGGTAAGTCAGCTGTGAAATCTCCGAGCTTAACTCGGAACGGTCAGCTGATACTGCTGTGCTAGAGTACAGAAGGGGCAATCGGAATTCTTGGTGTAGCGGTGAAATGCGTAGATATCAAGAGGAACACCTGAGGTGAAGACGGGTTGCTGGGCTGATACTGACGCTGAGGCGCGAAAGCTAGGGTAGCAAACGGG	Proteobacteria(100)	Deltaproteobacteria(100)	Myxococcales(100)	Cystobacteraceae(100)	Anaeromyxobacter(100)
Otu00461	139	0.1084	0.2169	0.5663	0.1084	0.3253	0.4819	0.1928	0.241	0.759					GGTGCGTAGGCGGCCCTGTAAGTCAGCGCTGAAATATCCCGGCTTAACCGGGAGGGTGGCATTGATACTGCAGGGCTTGAGTAAAGTTGAGGTTGGCGGAATTGACGGTGTAGCGGTGAAATGCTTAGATATCGTCAAGAACACCGATAGTGAAGACAGCTAACTAAGCTTTAACTGACGCTGAGGCACGAAAGTGTGGGGATCAAACAGG	Verrucomicrobia(100)	OPB35_soil_group(100)	unclassified(100)	unclassified(100)	unclassified(100)
Otu00462	139	0.1111	0.2222	0.5309	0.1358	0.321	0.3704	0.3086	0.2346	0.7654					CGTCCGTAGGTGGTTTTTCAAGTCTGCTGTCAAAGCGTGGAGCTCAACTCCATATCGGCAGTGGAAACTGGGAGACTAGAGTGCGATAGGGGTAACGGGAATTCCCAGTGTAGCGGTGAAATGCGTAGAGATTGGGAAGAACACCAGCGGCGAAAGCGCGTTACTGGGTCTGCACTGACACTGAGGGACGAAAGCTAGGGGAGCGAAAGGG	Bacteroidetes(100)	Flavobacteriia(100)	Flavobacteriales(100)	NS9_marine_group(100)	unclassified(100)
Otu00463	139	0.061	0.1341	0.6585	0.1463	0.2805	0.4146	0.3049	0.4024	0.5976	Yes	Rhizosphere			GGCGTGTAGGCGGGAAGGAAAGTCAGATGTGAAATCCCCAGGCTCAACCTGGGAACTGCATTTGAAACTCCCTTTCTTGAGTACCGGAGAGGAAAGTGGAATTCCTGGTGTAGAGGTGAAATTCGTAGATATCAGGAGGAACACCAGTGGCGAAGGCGGCTTTCTGGACGGTAACTGACGCTGAGACGCGAAAGCGTGGGGAGCAAACAGG	Verrucomicrobia(100)	UA11(100)	unclassified(100)	unclassified(100)	unclassified(100)
Otu00464	138	0.0753	0.172	0.6774	0.0753	0.4516	0.3118	0.2366	0.8387	0.1613					CGTGCGCAGGCGGCTTTGCAAGACAGATGTGAAATCCCCGGGCTCAACCTGGGAACTGCATTTGTGACTGCAAGGCTAGAGTACGGTAGAGGGGGATGGAATTCCGCGTGTAGCAGTGAAATGCGTAGATATGCGGAGGAACACCGATGGCGAAGGCAATCCCCTGGACCTGTACTGACGCTCATGCACGAAAGCGTGGGGAGCAAACAGG	Acidobacteria(100)	Acidobacteria(100)	Subgroup_4(100)	Unknown_Family(100)	Blastocatella(100)
Otu00465	138	0.15	0.125	0.7	0.025	0.325	0.3875	0.2875	0.5	0.5	Yes	Rhizosphere			GGTGCGCAGGTGGGTTTGCAAGTTCGATGTGAAAGCCCCGGGCTTAACCCGGGAATGGCATTGGATACTGCAGATCTGGAGGATCGGAGGGGGGACTGGAATTCTTGGTGTAGCAGTGAAATGCGTAGATATCAAGAGGAACACCAGTGGCGAAGGCGAGTCCCTGGACGATACCTGACACTGAGGCACGAAAGCTAGGGGAGCAAACAGG	Verrucomicrobia(100)	OPB35_soil_group(100)	unclassified(100)	unclassified(100)	unclassified(100)
Otu00466	138	0.0541	0.1622	0.6622	0.1216	0.2703	0.4189	0.3108	0.6216	0.3784	Yes	Rhizosphere			CGTGCGTAGGTGGTTATTTAAGTCCGTTGTGAAAGCCCTGGGCTCAACCTGGGAACTGCAGTGGATACTGGATGACTAGAATGTGGTAGAGGGTAGCGGAATTCCTGGTGTAGCAGTGAAATGCGTAGAGATCAGGAGGAACATCCATGGCGAAGGCAGCTACCTGGACCAACATTGACACTGAGGCACGAAAGCGTGGGGAGCAAACAGG	Planctomycetes(100)	Phycisphaerae(100)	WD2101_soil_group(100)	unclassified(100)	unclassified(100)
Otu00467	138	0.0822	0.2192	0.6027	0.0959	0.4795	0.3699	0.1507	0.3699	0.6301	Yes	Rhizosphere			GGCGCGTAGGCGGCTTACCAAGTCAGGCGTGAAATTCCCGGGCTCAACCTGGGGGCTGCGCTTGATACTGGTGAGCTTGAATGCGGGAGAGGATAGTGGAATTCCCAGTGTAGAGGTGAAATTCGTAGATATTGGGAAGAACACCGGTGGCGAAGGCGGCTATCTGGCCCGTTATTGACGCTGAGGCGCGAAAGCGTGGGGAGCAAACAGG	Bacteroidetes(100)	Sphingobacteriia(100)	Sphingobacteriales(100)	Chitinophagaceae(100)	Lacibacter(61)
Otu00468	137	0.1622	0.1171	0.5676	0.1532	0.3243	0.3784	0.2973	0.7568	0.2432	Yes	Rhizosphere			CGCACGTAGGCGGATTTGTAAGTCAGGGGTGAAATCCCGGGGCTCAACCTCGGAACTGCCTTTGATACTGCAAATCTCGAGTCCGATAGAGGTGGGTGGAATTCCTAGTGTAGAGGTGAAATTCGTAGATATTAGGAAGAACACCGGTGGCGAAGGCGGCCCACTGGATCGGTACTGACGCTGAGGTGCGAAAGCGTGGGGAGCAAACAGG	Acidobacteria(100)	Acidobacteria(100)	Subgroup_6(100)	unclassified(100)	unclassified(100)
Otu00469	137	0.0755	0.1038	0.7075	0.1132	0.3585	0.3679	0.2736	0.8396	0.1604	Yes	Rhizosphere			CGGGTGTAGGTGGCTTTGTAAGTCGGGTGTGAAAGCCTGGGGCTTAACCCCAGAAGTGCATTCGATACTGCGAAGCTTGAGTGGTAGAGAGGATAGTAGAATTGTTGGTGTAGTGGTGAAATACGTAGATATCAACAGGAATACCGGAGGCGAAGGCGGCTATCTGGCTACACACTGACACTCAGACCCGAAAGTGCGGGGATCAAACAGG	Actinobacteria(100)	Thermoleophilia(100)	Solirubrobacterales(100)	480-2(100)	unclassified(100)
Otu00470	137	0.1875	0.0781	0.5625	0.1719	0.3281	0.375	0.2969	0.2188	0.7813					CGCACGTAGGCGGACATTTAAGTCAGGGGTGAAATCCCAGAGCTCAACTCTGGAACTGCCTTTGATACTGGGTGTCTTGAGTATGGAAGAGGTGAGTGGAATTCCGAGTGTAGAGGTGAAATTCGTAGATATTCGGAGGAACACCAGTGGCGAAGGCGGCTCACTGGTCCATTACTGACGCTGAGGTGCGAAAGCGTGGGGAGCAAACAGG	Actinobacteria(100)	Actinobacteria(100)	Micrococcales(100)	Microbacteriaceae(100)	Agromyces(100)
Otu00471	136	0.1429	0.1786	0.5357	0.1429	0.1786	0.5536	0.2679	0.2679	0.7321					GGTCCGTAGGCGGACTATTAAGTCAGTGGTGAAAGCCCTCTGCTCAACAGAGGAACTGCCATTGATACTGATAGTCTTGAGTACAAGTGAGGTTGGCGGAATGTGTGGTGTAGCGGTGAAATGCTTAGATATCACACAGAACACCGATTGCGAAGGCAGCTGGCCAACTTGTAACTGACGCTGAGGGACGAAAGTGTGGGGATCAAACAGG	Planctomycetes(100)	Planctomycetacia(100)	Planctomycetales(100)	Planctomycetaceae(100)	Pirellula(100)
Otu00472	136	0.2278	0.0759	0.5443	0.1519	0.3418	0.3671	0.2911	0.4557	0.5443	Yes	Rhizosphere			GGTGCGTAGGTGGCTGGGTAAGTTTGATGTGAAAGCTCGGAGCTTAACTCCGAAATGGCATTGAATACTATCCAGCTTGAGGATCGGAGGGGAGACTGGAATTCTCGGTGTAGCAGTGAAATGCGTAGATATCGAGAGGAACACCGGTGGCGAAGGCGAGTCTCTGGACGATACCTGACACTGAGGCACGAAAGCTAGGGGAGCAAACAGG	Proteobacteria(100)	Alphaproteobacteria(100)	Rhodospirillales(100)	Rhodospirillaceae(100)	Skermanella(100)
Otu00473	136	0.08	0.2667	0.52	0.1333	0.2667	0.48	0.2533	0.3867	0.6133	Yes	Rhizosphere			CGTGCGCAGGCGGTTTTGTAAGCCAGATGTGAAATCCCCGGGCTTAACCTGGGAATGGCATTTGGGACTGCAAGGCTTGAGTGCGGCAGAGGAGACTGGAATTCCTGGTGTAGCAGTGAAATGCGTAGATATCAGGAGGAATACCGATGGCGAAGGCAGGTCTCTGGGCTGACACTGACGCTCATGCACGAAAGCGTGGGGAGCAAACAGG	Proteobacteria(100)	Deltaproteobacteria(100)	Myxococcales(100)	Sandaracinaceae(100)	unclassified(100)
Otu00474	135	0.9853	0	0	0.0147	0	1	0	1	0					CGCACGTAGGCGGCTTTCTAAGTCAGGGGTGAAATCCCGGAGCTCAACTCCGGAACTGCCTTTGATACTGGAAAGCTTGAGTTCGGGAGAGGTGAGTGGAACTGCGAGTGTAGAGGTGAAATTCGTAGATATTCGCAAGAACACCAGTGGCGAAGGCGGCTCACTGGCCCGATACTGACGCTGAGGTGCGAAAGCGTGGGGAGCAAACAGG	Fusobacteria(100)	Fusobacteriia(100)	Fusobacteriales(100)	Leptotrichiaceae(100)	Leptotrichia(100)
Otu00475	135	0.0244	0.1463	0.6463	0.1829	0.4756	0.3171	0.2073	0.1951	0.8049					CGCGCGTAGGTGGCTCTGTAAGTCCGTTGTGAAAGTCAAAGGCTCAACCTTTGAAAGCCGATGGATACTGCAGAGCTAGAGTCCGGAAGAGGCGAGTGGAATTCCTGGTGTAGCGGTGGAATGCGCAGATATCAGGAGGAACACCAATAGCGAAGGCAGCTCGCTGGGACGGTACTGACACTAAGGCGCGAAAGCGTGGGGAGCGAACAGG	Acidobacteria(100)	Acidobacteria(100)	Subgroup_4(100)	Unknown_Family(100)	Blastocatella(100)
Otu00476	134	0	0.5176	0.4118	0.0706	0.5765	0.3882	0.0353	0.0588	0.9412					GGTTCGTAGGTGGTTTTGTGATGTTACATATGAAAGACCAAACATAACTTTGGAAGGATTTGTAAGACTGCATAACTAGAGGAAAAAAGAGGGAGGTAGAATTTTGCAAGGAGGGATGGTATCTTAAGAGATGCAAAGGAATATCAGTGTGCACAGGCAACTTTCAAGTTTTTTACTGACATTGAGGAACTAAAGTGTGGGGAGCAAACAGG	Bacteroidetes(100)	Cytophagia(100)	Cytophagales(100)	Cytophagaceae(100)	Ohtaekwangia(100)
Otu00477	134	0.1053	0.1579	0.4605	0.2763	0.3026	0.3553	0.3421	0.4342	0.5658	Yes	Rhizosphere			CGCATGCAGGCGGATCGCTAAGTCAGGGGTGAAAGCCCGAGGCTCAACCTCGGAACTGCCTTTGATACTGGCGATCTTGAGTCCGGGAGAGGTGAGTGGAACTCCGAGTGTAGAGGTGAAATTCGTAGATATTCGGAAGAACACCAGTGGCGAAGGCGGCTCACTGGCCCGGTACTGACGCTGAGATGCGAAAGCGTGGGGAGCAAACAGG	Planctomycetes(100)	Planctomycetacia(100)	Planctomycetales(100)	Planctomycetaceae(100)	Pirellula(100)
Otu00478	134	0.1667	0.0952	0.5238	0.2143	0.3571	0.381	0.2619	0.4405	0.5595	Yes	Rhizosphere			AGCTCGTAGGCGGTTTGTTGCGTCGGCTGTGAAATCCCGAGGCTCAACCTCGGGTCTGCAGTCGATACGAGCAAACTAGAGTGTTGCAGGGGAGACTGGAATTCCTGGTGTAGCGGTGAAATGCGCAGATATCAGGAGGAACACCGGTGGCGAAGGCGGGTCTCTGGGCAACAACTGACGCTGAGGAGCGAAAGCGTGGGGAGCGAACAGG	Proteobacteria(100)	Alphaproteobacteria(100)	Rhizobiales(100)	Hyphomicrobiaceae(100)	Hyphomicrobium(100)
Otu00479	132	0.0521	0.3646	0.3125	0.2708	0.4896	0.375	0.1354	0.0625	0.9375					GGCGCGTAGGCGGTGTGTCAAGTCAGGCGTGAAAGCCCCGGGCTCAACCTGGGAACCGCGCTTGAGACTGGCACGCTAGAGTTCGGGAGAGGATGGTGGAATTCCCAGTGTAGAGGTGAAATTCGTAGATATTGGGAAGAACACCGATGGCGAAGGCAGCCATCTGGACCGACACTGACGCTGAGGCGCGAAAGCGTGGGGAGCAAACAGG	Bacteroidetes(100)	Flavobacteriia(100)	Flavobacteriales(100)	Flavobacteriaceae(100)	Flavobacterium(100)
Otu00480	132	0.1111	0.2063	0.6032	0.0794	0.3492	0.3492	0.3016	0.5238	0.4762	Yes	Rhizosphere			GGTGCGTAGGCGGTCCTATAAGTCAGTGCTGAAATATCCCGGCTTAACCGGGAGGGTGGCATTGATACTGCAGGACTTGAGTAAAGTTGAGGTTGGCGGAATTGACGGTGTAGCGGTGAAATGCTTAGATATCGTCAAGAACACCGATAGTGTAGACAGCTAACTAAGCTTTAACTGACGCTGAGGCACGAAAGTGTGGGGATCAAACAGG	Planctomycetes(100)	Planctomycetacia(100)	Planctomycetales(100)	Planctomycetaceae(100)	Pir4_lineage(99)
Otu00481	132	0.2632	0.1974	0.4211	0.1184	0.3684	0.3026	0.3289	0.3947	0.6053					GGTCCGTAGGCGGGCCTGTAAGTCAGTGGTGAAATCTTTCGGCTCAACCGGAAAATTGCCATTGATACTGCAGGCCTTGAATTATTGGGAAGTAACTAGAATATGTAGTGTAGCGGTGAAATGCTTAGATATTACATGGAATACCGATTGCGAAGGCAGGTTACTATCAATATATTGACGCTGATGGACGAAAGCGTGGGGAGCGAACAGG	Armatimonadetes(100)	unclassified(100)	unclassified(100)	unclassified(100)	unclassified(100)
Otu00482	132	0.0926	0.2778	0.5185	0.1111	0.3519	0.3704	0.2778	0.2778	0.7222					CGCGTGTAGGCGGCTACGTGTGTCGGGCGTGAAATCCCATGGCTCAACCATGGAAGTGCACCCGAAACTGCGTAGCTAGAGTCCTGGAGAGGAAGGTGGAATGCTTGGTGTAGAGGTGAAATTCGTAGATATCAAGCGGAACACCGGTGGCGAAGGCGGCCTTCTGGACAGTGACTGACGCTGAGACGCGAAAGCGTGGGGAGCAAACAGG	Proteobacteria(100)	Alphaproteobacteria(100)	DB1-14(100)	unclassified(100)	unclassified(100)
Otu00483	132	0.1571	0.1429	0.4143	0.2857	0.3857	0.3571	0.2571	0.3143	0.6857					GGCATCTAGGCGGTTAACACAAGTTTGTTATAAAATTCCTTAAGTGGTTTATAGGCTATAACTTTAGACTGGTTAACTTGAGTTTGTTAGACGATGGCTGTACTGTCAATGTAAGGGTGGAATCTCTAGATATTGATGGGACAACCAAAGGCGAAGGCAGCTATCGCGGACATAACTGACGCTGACGTGCGAAGGTGTGGGGAGCAAATGGG	Proteobacteria(100)	Deltaproteobacteria(100)	Myxococcales(100)	Sandaracinaceae(100)	unclassified(100)
Otu00484	132	0.0341	0.0114	0.1364	0.8182	0.2159	0.3409	0.4432	0.4318	0.5682					CGCACGTAGGCGGCTTTTTAAGTCAGGGGTGAAATCCTGGAGCTCAACTCCAGAACTGCCTTTGATACTGAGAAGCTTGAGTCCGGGAGAGGTGAGTGGAACTGCGAGTGTAGAGGTGAAATTCGTAGATATTCGCAAGAACACCAGTGGCGAAGGCGGCTCACTGGCCCGGTACTGACGCTGAGGTGCGAAAGCGTGGGGAGCAAACAGG	Proteobacteria(100)	Alphaproteobacteria(100)	Rhizobiales(100)	Hyphomicrobiaceae(100)	Rhodomicrobium(100)
Otu00485	131	0.129	0.1774	0.5323	0.1613	0.4032	0.2903	0.3065	0.5161	0.4839					GGTGCGTAGGCGGTCTTATAAGTCAGTGCTGAAATATCCCGGCTTAACCGGGAGGGTGGCATTGATACTGTAGGACTTGAGTAAAGTTGAGGTTGGCGGAATTGACGGTGTAGCGGTGAAATGCTTAGATATCGTCAAGAACACCTATAGCGAAGGCAGCTAACTAAGCTTTAACTGACGCTGAGGCACGAAAGTGTGGGGATCAAACAGG	Acidobacteria(100)	Acidobacteria(100)	Subgroup_6(100)	unclassified(100)	unclassified(100)
Otu00486	131	0.1017	0.1695	0.5593	0.1695	0.322	0.4407	0.2373	0.2881	0.7119					GGCGCGTAGGTGGTTATGTAAGATCGATGTGAAATCCCTGGGCTTAACCTAGGAACTGCATCGATGACTGGATAGCTGGAGTACTGTAGAGGGTAGTAGAATTTCCGGTGTAGCAGTGAAATGCGTAGAGATCGGAAGGAATACCAGTGGCGAAGGCGGCTACCTGGACAGATACTGACACTGAGGCGCGAAAGCGTGGGGAGCAAACAGG	Planctomycetes(100)	Planctomycetacia(100)	Planctomycetales(100)	Planctomycetaceae(100)	Pir4_lineage(100)
Otu00487	131	0.2911	0.1519	0.4684	0.0886	0.3544	0.4937	0.1519	0.1772	0.8228					GGTGCGTAGGCGGCCTTATAAGTCAGTGCTGAAATATCCCGGCTTAACCGGGAGGGTGGCATTGATACTGTAGGGCTTGAGTAAAGTTGAGGTAGGCGGAATTGACGGTGTAGCGGTGAAATGCTTAGATATCGTCAAGAACACCGATAGTGAAGACAGCTTACTAAACTTTAACTGACGCTGAGGCACGAAAGTGTGGGGATCAAACAGG	Firmicutes(100)	Bacilli(100)	Bacillales(99)	Bacillaceae(99)	Bacillus(97)
Otu00488	130	0.0921	0.2105	0.5132	0.1842	0.3421	0.5132	0.1447	0.4737	0.5263	Yes	Rhizosphere			AGCGCGTAGGCGGCTCGTTAAGTGTAGAGTGAAATCTATGGGCTCACCCCATAAACTGCTCTGCATACTGGCGAGCTGGAGGGATGAAGAGGCTTGTGGAATTCCTGGTGTAGCGGTGAAATGCGTTGATATCAGGAGGAACACCCATGGCGAAGGCAGCAAGCTGGTCATCACCTGACGCTGAGGCGCGAAAGCGTGGGTAGCAAACAGG	Proteobacteria(100)	Gammaproteobacteria(100)	Xanthomonadales(100)	Xanthomonadales_Incertae_Sedis(100)	Acidibacter(100)
Otu00489	130	0.0748	0.3178	0.5607	0.0467	0.2897	0.5794	0.1308	0.1589	0.8411					CGCTCGCAGGTGGTTCGTCGCGTCGTGCGTGAAAGACCCCGGCTCAACTGGGGAGGGTCGTGCGATACGGGCGGACTGGAGGCCAGTAGGGGGATGCGGAATTCCGGGTGTAGTGGTGGAATGCGTAGAGATCCGGAGGAACACCAGCGGCGAAGGCGGCATCCTGGACTGGTCCTGACACTCAGGAGCGAAAGCGTGGGGAGCGATCCGG	Bacteroidetes(100)	Cytophagia(100)	Cytophagales(100)	Cytophagaceae(100)	Chryseolinea(99)
Otu00490	130	0.1348	0.1798	0.5169	0.1685	0.3146	0.4719	0.2135	0.1798	0.8202					GGTCCGTAGGCGGGCCTGTAAGTCAGTGGTGAAATCTTTCGGCTCAACCGGAAAATTGCCATTGATACTGCAGGCCTTGAATTATTGGGAAGTAACTAGAATATGTAGTGTAGCGGTGAAATGCTTAGATATTACATGGAATACCGATTGCGAAGGCAGGTTACTACCAATACATTGACGCTGATGGACGAAAGCGTGGGGAGCGAACAGG	Bacteroidetes(100)	Cytophagia(100)	Cytophagales(100)	Cytophagaceae(100)	Ohtaekwangia(100)
Otu00491	130	0.1481	0.1728	0.5926	0.0864	0.2593	0.4198	0.321	0.7407	0.2593	Yes	Rhizosphere			GGCGCGTAGGCGGCAAATTAAGTCAGCTGTGAAATCTCCGAGCTTAACTCGGAACGGTCAGCTGATACTGATCTGCTAGAGTGCGGAAGGGGCAATCGGAATTCTTGGTGTAGCGGTGAAATGCGTAGATATCAAGAGGAACACCTGAGGTGAAGACGGGTTGCTGGGCCGACACTGACGCTGAGGCGCGAAAGCCAGGGGAGCAAACGGG	Proteobacteria(100)	Alphaproteobacteria(100)	Rhizobiales(100)	Phyllobacteriaceae(100)	Mesorhizobium(100)
Otu00492	130	0.3455	0.2364	0.0727	0.3455	0.2727	0.5273	0.2	0.6727	0.3273					GGTGCGTAGGTGGTTGTGCAAGTCTGATGTGAAATCTCCGGGCTCAACCCGGAAATGGCATTGGAAACTGCATGGCTAGAGGATTGGAGGGGGGACTGGAATACTTGGTGTAGCAGTGAAATGCGTAGATATCAAGTGGAACACCAGTGGCGAAGGCGAGTCCCTGGACAATACCTGACACTGAGGCACGAAAGCTAGGGGAGCAAACAGG	Proteobacteria(100)	Gammaproteobacteria(100)	Xanthomonadales(100)	Xanthomonadaceae(100)	Stenotrophomonas(100)
Otu00493	130	0.3182	0.2273	0.1364	0.3182	0.3068	0.5795	0.1136	0.6136	0.3864					GGTGCGTAGGCGGTCTATTAAGTCAGTGGTGAAATATCGCAGCTTAACTGTGAGGGTGCCATTGATACTGATGGACTTGAGTCAAGTCGAGGTAGGCGGAATTGACGGTGTAGCGGTGAAATGCTTAGATATCGTCAAGAACACCAATAGTGAAGACAGCTTACTAGGCTTAAACTGACGCTGAGGCACGAAAGTGTGGGGATCAAACAGG	Proteobacteria(100)	Gammaproteobacteria(100)	Enterobacteriales(100)	Enterobacteriaceae(100)	Candidatus_Purcelliella(100)
Otu00494	129	0.0769	0.3077	0.5077	0.1077	0.4308	0.2769	0.2923	0.4462	0.5538	Yes	Rhizosphere			GGCGCGTAGGCGGACAGTTAAGTTGGGGGTGAAAGCCCGGGGCTCAACCTCGGAATTGCCTTCAATACTGGCTGTCTTGAGTGTGAGAGAGGTGTGTGGAACTCCGAGTGTAGAGGTGAAATTCGTAGATATTCGGAAGAACACCAGTGGCGAAGGCGACACACTGGCTCACTACTGACGCTGAGGCGCGAAAGCGTGGGGAGCAAACAGG	Planctomycetes(100)	Phycisphaerae(100)	WD2101_soil_group(100)	unclassified(100)	unclassified(100)
Otu00495	128	0.0417	0.1563	0.6875	0.1146	0.2188	0.5313	0.25	0.8125	0.1875					GGTGCGTAGGCGGCCCTATAAGTCAGTGGTGAAATATCGCAGCTCAACTGTGAGGGTGCCATTGATACTGTAGGGCTTGAGTGAATTTGAGGTAGGCGGAATTGACGGTGTAGCGGTGAAATGCTTAGATATCGTCAAGAACACCGATAGTGAAGACAGCTTACCAAGCTTCAACTGACGCTGAGGCACGAAAGTGTGGGGATCAAACAGG	Gemmatimonadetes(100)	Gemmatimonadetes(100)	Gemmatimonadales(100)	Gemmatimonadaceae(100)	Gemmatimonas(100)
Otu00496	127	0.0641	0.1795	0.6667	0.0897	0.4231	0.4103	0.1667	0.7051	0.2949	Yes	Rhizosphere			CGTGCGTAGGCGGATTTGCAAGTCAGAAGTGAAATCCCAGGGCTTAACCCTGGAATTGCTTTTGAAACTGCAAGTCTAGAATCTTGAAGAGGTTAGCAGAATTCCGAGTGTAGAGGTGAAATTCGCAGATATTCGGAGGAATACCAATGGCGTAGGCAGCTAACTGGGCAAGTATTGACGCTGAGGCACGAAAGCGTGGGGAGCAAACAGG	Proteobacteria(100)	Alphaproteobacteria(100)	Rhizobiales(100)	Xanthobacteraceae(100)	Variibacter(57)
Otu00497	127	0.1212	0.2121	0.5758	0.0909	0.2879	0.5303	0.1818	0.4242	0.5758	Yes	Rhizosphere			AGCGCGTAGGCGGCTTGTTAAGTGTGAAGTGAAATCTCCAGGGCTCAACCCGGAAACTGCTTCGCATACTGGCAAGCTTGAGGAATGCAGAGGTTTGTGGAATTCCTGGTGTAACGGTGAAATGTGTTGATATCAGGAGGAACACCCATGGCGAAGGCAGCAAACTGGGCATTATCTGACGCTGAGGCGCGAAAGCGTGGGTAGCAAACAGG	Verrucomicrobia(100)	Spartobacteria(100)	Chthoniobacterales(100)	Chthoniobacteraceae(100)	Chthoniobacter(100)
Otu00498	127	0.0833	0.1944	0.5417	0.1806	0.3889	0.2917	0.3194	0.2917	0.7083					GGTAGGTAGGTGGTCTCATTTGTCTTAGGTGAAATCCTTGGGCTTAACCCAAGAAGTGCCTCAGAAACGGTGAGACTGGAGTCCTGGAGAGGGTCGTGGAATTCCCGGTGTAGCGGTGAAATGCGTAGAGATCGGGAGGAACACCAGAGGCGAAGGCGGCGACCTGGACAGGTACTGACACTCAACTACGAAAGCGTGGGGAGCAAACAGG	Planctomycetes(100)	Planctomycetacia(100)	Planctomycetales(100)	Planctomycetaceae(100)	Blastopirellula(100)
Otu00499	127	0.1404	0.1053	0.614	0.1404	0.386	0.3684	0.2456	0.4211	0.5789	Yes	Leaf			GGTGTGTAGGTGGGTTGTTAAGTGAGCTGTGAAAGCCCAGGGCTTAACCCTGGAACAGCAGCTCATACTGATGATCTAGAGTAGGTGAGAGGAGTGTGGAATTTCCGGTGTAGCGGTGAAATGCGTAGAGATCGGAAAGAACACCGGTGGCGAAGGCGGCACTCTGGTACCATACTGACACTGAAACACGAAAGCGTGGGGAGCAAACAGG	Actinobacteria(100)	Actinobacteria(100)	Propionibacteriales(100)	Nocardioidaceae(100)	Nocardioides(100)
Otu00500	126	0.1809	0.1383	0.5213	0.1596	0.1915	0.6064	0.2021	0.2553	0.7447					GGTGCGTAGGTGGCCCTGTAAGTCAGTGGTGAAATATCTCAGCTTAACTGAGAGGGTGCCATTGATACTGCAGGGCTTGAGTACAGATGAGGTAGGCGGAATTGACGGTGTAGCGGTGAAATGCATAGATATCGTCAAGAACACCGATAGCGAAGGCAGCTTACCAAGCTGTAACTGACACTGAGGCACGAAAGTGTGGGGATCAAACAGG	Bacteroidetes(100)	Sphingobacteriia(100)	Sphingobacteriales(100)	Saprospiraceae(100)	unclassified(100)
Otu00501	126	0.2105	0.1404	0.5088	0.1404	0.2281	0.4211	0.3509	0.4211	0.5789					GGCGCGTAGGCGGACAGTTTAGTCAGAGGTGAAAGCCCGGGGCTCAACCTCGGAATTGCCTTTGATACTGGCTGTCTTGAGTACGGGAGAGGTGTGTGGAACTCCGAGTGTAGAGGTGAAATTCGTAGATATTCGGAAGAACACCAGTGGCGAAGGCGACACACTGGCCCGTTACTGACGCTGAGGCGCGAAAGCGTGGGGAGCAAACAGG	Proteobacteria(100)	Alphaproteobacteria(100)	Rhizobiales(100)	Xanthobacteraceae(98)	Variibacter(98)
Otu00502	126	0.1224	0.1939	0.5816	0.102	0.4796	0.3061	0.2143	0.8163	0.1837	Yes	Rhizosphere			GGTGCGTAGGCGGCCCTATAAGTCAGTGCTGAAATATCCCGGCTTAACCGGGAGGGTGGCATTGATACTGTAGGGCTTGAGTAAAGTTGAGGTTGGCGGAATTGACGGTGTAGCGGTGAAATGCTTAGATATCGTCAAGAACACCTATTGCGAAGGCAGCTAACTAAGCTTTAACTGACGCTGAGGCACGAAAGTGTGGGGATCAAACAGG	Proteobacteria(100)	Betaproteobacteria(100)	TRA3-20(100)	unclassified(100)	unclassified(100)
Otu00503	125	0.1169	0.0779	0.4545	0.3506	0.2727	0.4545	0.2727	0.4675	0.5325	Yes	Rhizosphere			CGGGTGTAGGTGGCTCTGTAAGTCAGGAGTGAAAGCCCCGAGCTTAACTTGGGAAGTGCTTTTGATACTGCAGAGCTTGAGTGTGGGAGAGGATCGTGGAATTCCAGGTGTAGTGGTGAAATACGTAGATATCTGGAGGAACACCGGTGGCGAAGGCGGCGATCTGGCCCAACACTGACACTGAGACCCGAAAGCGTGGGGATCAAACAGG	Actinobacteria(100)	Actinobacteria(100)	Propionibacteriales(100)	Nocardioidaceae(100)	Kribbella(100)
Otu00504	125	0.1176	0.1324	0.6324	0.1176	0.3676	0.4412	0.1912	0.6471	0.3529					GGAGCGTAGGCGGATTATTAAGTCAGTGGTGAAAGACGGTGGCTCAACCATCGTTAGCCATTGAAACTGGTAGTCTTGAGTGCAGACAGGGATGCTGGAACTCGTGGTGTAGCGGTGAAATGCTTAGATATCACGATGAACTCCGATCGCGAAGGCAGGTGTCCGGGCTGCAACTGACGCTGAGGCTCGAAAGTGTGGGTATCAAACAGG	Chloroflexi(100)	KD4-96(100)	unclassified(100)	unclassified(100)	unclassified(100)
Otu00505	125	0.0568	0.1136	0.75	0.0795	0.2841	0.5795	0.1364	0.7841	0.2159					CGCACGCAGGCGGATTGATAAGTCAGGGGTGAAATCCCGGAGCTCAACTTCGGAATTGCCTTTGATACTGTCTGTCTTGAGTCCGGGAGAGGTGAGTGGAATTCCTAGTGTAGAGGTGAAATTCGTAGATATTAGGAAGAACACCAGTGGCGAAGGCGGCTCACTGGCCCGGTACTGACGCTCATGTGCGAAAGCGTGGGGAGCAAACAGG	Proteobacteria(100)	Deltaproteobacteria(100)	Bdellovibrionales(100)	Bdellovibrionaceae(100)	Bdellovibrio(100)
Otu00506	125	0.1556	0.2111	0.5222	0.1111	0.3222	0.2667	0.4111	0.3444	0.6556					CGCACGCAGGCGGCCGAGTAAGTCTGACGTGAAATCTCCCGGCTTAACCGGGAGCGGTCGTTGGAAACTACTTGGCTTGAGGCGATGAGAGGGGTGTGGAATTCCCGGTGTAGTGGTGGAATGCGTAGATATCGGGAGGAACATCAGTGGCGAAAGCGGCACCCTGGCATTAGCCTGACGCTCAGGTGCGAAAGCGTGGGGAGCGAACGGG	Firmicutes(100)	Bacilli(100)	Bacillales(100)	Bacillaceae(68)	Bacillus(68)
Otu00507	125	0.0943	0.1509	0.5849	0.1698	0.4528	0.3585	0.1887	0.5283	0.4717					AGTTCGTAGGCGGTTCGGTAAGTGAGGTGTGAAAGCCCTCGGCTCAACCGAGGAATTGCGCTTCAAACTGCCGGGCTCGAGGGAGATAGAGGTGAGCGGAACTGATGGTGGAGCGGTGAAATGCGTTGATATCATCAGGAACACCAGAGGCGAAGGCGGCTCACTGGGTCTCTTCTGACGCTGAGGAACGAAAGCTAGGGGAGCAAACGGG	Verrucomicrobia(100)	OPB35_soil_group(100)	unclassified(100)	unclassified(100)	unclassified(100)
Otu00508	125	0.2154	0.1231	0.4923	0.1692	0.3538	0.3231	0.3231	0.3231	0.6769					GGCGTTTAGGCGGGTGATTAAGTTCGCTATGAAAGCGCCAGGCTAAACCTGGCGAGGCTGGCGGATACTGGTCATCTGGAGTGAGTCAGAGGAAGGTAGAATTCCGCGTGTAGTGGTGAAATGCGTAGAGATGCGGAGGAATACCAGTGGCGAAGGCGGCCTTCTGGGACTCAACTGACGCTGAAGCGCGAAAGCATGGGGAGCGAACGGG	Proteobacteria(100)	Alphaproteobacteria(100)	Rhodospirillales(100)	Rhodospirillaceae(100)	Skermanella(100)
Otu00509	124	0.1354	0.2083	0.5313	0.125	0.3229	0.2813	0.3958	0.8021	0.1979					GGTGCGTAGGCGGCGCTTTAAGTCAGTGCTGAAATACTCTAGCTTAACTAGAGGGGTGGCATTGATACTGAGGGGCTTGAGTGGAGTCGAGGTAGGCGGAATTGACGGTGTAGCGGTGAAATGCTTAGATATCGTCAAGAACACCGATAGTGTAGACAGCTTACTAGGCTTCAACTGACGCTGAGGCACGAAAGTGTGGGGATCAAACAGG	Verrucomicrobia(100)	Verrucomicrobiae(100)	Verrucomicrobiales(100)	Verrucomicrobiaceae(100)	Prosthecobacter(100)
Otu00510	124	0.092	0.092	0.7011	0.1149	0.4943	0.3218	0.1839	0.8276	0.1724	Yes	Rhizosphere			GGTGCGTAGGTGGCTGTTTAAGTCAGTGGTGAAATACGGTTGCTCAACAATCGAGGTGCCATTGATACTGAATAGCTTGAAATAATTGGAGGCTGCCGGAATGGATGGTGTAGCGGTGAAATGCATAGATATCATCCAGAACACCGATTGCGAAGGCAGGTGGCTACGATTGGTTTGACACTGAGGCACGAAAGCATGGGGAGCAAACAGG	Bacteroidetes(100)	Cytophagia(100)	Cytophagales(100)	Cytophagaceae(100)	Ohtaekwangia(100)
Otu00511	124	0.1163	0.1163	0.6047	0.1628	0.2209	0.5	0.2791	0.6744	0.3256	Yes	Rhizosphere			GGTGCGTAGGTGGCGAGGTAAGTCTGGTGTGAAATCCCGGGGCTCAACCCCGGAACTGCACTGGATACTGCCCTGCTGGAGTACTGGAGAGGAGATTGGAATTTACGGTGTAGCAGTGAAATGCGTAGATATCGTAAGGAAGACCAGTGGCGAAGGCGAATCTCTGGACAGTTACTGACACTGAGGCACGAAGGCCAGGGGAGCAAACGGG	Bacteroidetes(100)	Flavobacteriia(100)	Flavobacteriales(100)	NS9_marine_group(100)	unclassified(100)
Otu00512	123	0.0741	0.1111	0.6481	0.1667	0.3889	0.2963	0.3148	0.5556	0.4444	Yes	Rhizosphere			GGTGCGTAGGTGGCGTGGTAAGTCAGATGTGAAAGCCCGGGGCTCAACCTCGGAATTGCATCCGATACTGCCGTGCTAGAGTACTGAAGAGGTGACTAGAATTCTCGGTGTAGCAGTGAAATGCGTAGATATCGAGAGGAATACCAACGGCGAAGGCAGGTCACTGGGCAGTTACTGACACTGAGGCACGAAGGCCAGGGGAGCAAACGGG	Acidobacteria(100)	Acidobacteria(100)	Subgroup_6(100)	unclassified(100)	unclassified(100)
Otu00513	123	0.0667	0.1733	0.6533	0.1067	0.3467	0.5333	0.12	0.6	0.4	Yes	Rhizosphere			AGCTCGTAGGTGGTTCGGTAAGTCGGGTGTGAAAACTCTGGGCTCAACTCAGAGACGCCACCTGATACTGCCGTGACTTGAGTCTGGTAGGGGAGTGTGGAATTTCCGGTGTAGCGGTGAAATGCGCAGATATCGGAAGGAACACCAGTGGCGAAGGCGGCACTCTGGGCCAGTACTGACACTGAGGAGCGAAAGCGTGGGTAGCGAACAGG	Bacteroidetes(100)	Flavobacteriia(100)	Flavobacteriales(100)	Cryomorphaceae(100)	Crocinitomix(100)
Otu00514	123	0	0.027	0.7027	0.2703	0.2432	0.6486	0.1081	0	1					AGTTGCGTAGGTGGCATAGTAAGCAGATAGTGAAAGCGTGGGGCTCAACCTCATATCCATTATTTGAACTGCTAAGCTAGAGGGCGAGAGAGGTTACTAGAATTCCTTGTGTAGGAGTGAAATCCGTAGATATAAGGAGGAATACCGATGGCGTAGGCAGGTAACTGGCTCGTCCCTGACACTAAGGCACGAAAGCGTGGGGAGCGACCGGG	Fusobacteria(100)	Fusobacteriia(100)	Fusobacteriales(100)	Leptotrichiaceae(100)	Sebaldella(100)
Otu00515	123	0.0776	0.4052	0.3793	0.1379	0.1207	0.6552	0.2241	0.0948	0.9052					AGTTGCGTAGGCGGTCAAGTTAGCGAGCGATGAAAACTATCGGCTCAACCGATAGCTTGTTGTTCGAACTGCTTGACTCGAGAGTATCAGAGGTCGCTGGAATTCCTAGTGTAGCAGTGAAATGCGTAGATATTAGGAAGAACACCGATGGCGTAGGCAGGCGACTGGGATATTTCTGACGCTAAGGCACGAAAGCGTGGGTAGCGAACCGG	Lentisphaerae(98)	ML635J-35(98)	unclassified(98)	unclassified(98)	unclassified(98)
Otu00516	123	0.2	0.0632	0.4737	0.2632	0.1368	0.4105	0.4526	0.4	0.6					CGCACGTAGGCGGATTTGTATGTCAATTGTGAAAGCCCAAGGCTCAACCTTGGAATCGCAGTTGAAACTGCATTTCTTGAATACTTGAGAGGGTGGGGGAATACCTAGTGGAGAAGTGAAATTCGTAGAGATTAGGTGGAACACCAGAGGCGAAGGCGCCTGCCTGGCAATGTATTGACGCTGAGGTGCGAAAGTGCGGGGAGCAAACAGG	Proteobacteria(100)	Gammaproteobacteria(100)	Xanthomonadales(100)	Xanthomonadaceae(100)	Luteibacter(100)
Otu00517	122	0.0889	0.0667	0.6444	0.2	0.5111	0.2889	0.2	0.1778	0.8222					CGCACGTAGGCGGACTATTAAGTCAGGGGTGAAATCCTGGAGCTCAACTCCAGAACTGCCTTTGATACTGATGGTCTCGAGTCCGGAAGAGGTGAGTGGAATTCCGAGTGTAGAGGTGAAATTCGTAGATATTCGGAGGAACACCAGTGGCGAAGGCGGCTCACTGGTCCGGTACTGACGCTGAGGTGCGAAAGCGTGGGGAGCAAACAGG	Firmicutes(100)	Bacilli(100)	Bacillales(100)	Bacillaceae(100)	Bacillus(100)
Otu00518	122	0.1111	0.6566	0.1212	0.1111	0.3838	0.4444	0.1717	0.2121	0.7879					GGTGCGTAGGCGGTCTTTTAAGTCAGTGGTGAAATACTTCAGCTCAACTGGAGAGGTGCCATTGATACTGGGAGACTTGAGTACTGATGAGGTAGGCGGAATGGACGGTGTAGCGGTGAAATGCTTAGATATCGTCCAGAACACCGATAGCGAAGGCAGCTTACTAAGGAGTAACTGACGCTGAGGCACGAAAGTGTGGGGATCAAACAGG	Saccharibacteria(100)	unclassified(100)	unclassified(100)	unclassified(100)	unclassified(100)
Otu00519	121	0.0471	0.2706	0.5176	0.1647	0.2824	0.5294	0.1882	0.2118	0.7882					GGTGCGTAGGCGGGGCAATAAGTCAGTGGTGAAATCCTGCGGCTTAACCGTAGAATTGCCATTGATACTGTTGCTCTTGAGTAGGCTCGACGTGGGCGGAATGTGCCGTGTAGCGGTGAAATGCTTAGATATGGCACAGAACACCGATAGTGAAGACAGCTCACGAGGGCCAAACTGACGCTGAGGCACGAAAGCGTGGGGATCGAACAGG	Proteobacteria(100)	Alphaproteobacteria(100)	Rhizobiales(97)	Methylocystaceae(97)	Hartmannibacter(97)
Otu00520	121	0.0588	0.0353	0.1529	0.7529	0.1412	0.5529	0.3059	0.7059	0.2941					GGCATCTAGGCGGTTAACACAAGTTTGTTATAAAATTCCTTAAGTGGTTTATAGGCTATAACTTTAGACTGGTTAACTTGAGTTTGTTAGACGATGGCTGTACTGTCAATGTAAGGGTGGAATCTCTAGATATTGATGGGACAACCAAAGGCGAAGGCAGCTATCGCGGACATAACTGACGCTGACGTGCGAAGGTGTGGGGAGCAAATGGG	Proteobacteria(100)	Gammaproteobacteria(100)	Xanthomonadales(100)	Xanthomonadales_Incertae_Sedis(100)	Acidibacter(100)
Otu00521	121	0.1096	0.1233	0.6027	0.1644	0.3014	0.4795	0.2192	0.4521	0.5479					GGCGCGTAGGCGGTGTGTCAAGTCAGGCGTGAAAGCCCCGGGCTCAACCTGGGAACCGCGCTTGAGACTGGCACGCTCGAGTTCGGGAGAGGATGGTGGAATTCCCAGTGTAGAGGTGAAATTCGTAGATATTGGGAAGAACACCGATGGCGAAGGCAGCCATCTGGACCGACACTGACGCTGAGGCGCGAAAGCGTGGGGAGCAAACAGG	Planctomycetes(100)	Planctomycetacia(100)	Planctomycetales(100)	Planctomycetaceae(100)	Pir4_lineage(100)
Otu00522	121	0.1774	0.1613	0.5161	0.1452	0.2742	0.3548	0.371	0.4839	0.5161					AGCTCGTAGGTGGCTGAGTAAGTCGGATGTTAAATCCCCAGGCTCAACCTGGGACACCACCCGATACTGCTCTGGCTAGAGTCCGGTAGGGGAGCGTGGAATTCCTGGTGTAGCGGTGAAATGCGCAGATATCAGGAGGAACACCAGCGGCGAAGGCGGCGCTCTGGGCCGGTACTGACACTGAGGAGCGAAAGCGTGGGTAGCAAACAGG	Planctomycetes(100)	Planctomycetacia(100)	Planctomycetales(100)	Planctomycetaceae(100)	Planctomyces(100)
Otu00523	121	0.9796	0	0	0.0204	0.0204	0.9796	0	1	0					GGCTCGTAGGTTGTTAATTAAGTTAGTCGTTAAATTTAAAAACGATTAGTACTGGTTGACTTGAGTTTAGAAGAGGATAATGGTACTCTTAGTGAAGGGGTAGAATCTGATCATACTAATGGGGACCACCAACCGGCGAAGGCGATTATCTGGTTTAAACTGACACTGAGGAGCGAAAGCACGGGGAGCAAACAGG	Proteobacteria(100)	Epsilonproteobacteria(100)	Campylobacterales(100)	Campylobacteraceae(100)	Campylobacter(100)
Otu00524	120	0.0943	0.1887	0.5094	0.2075	0.3208	0.3962	0.283	0.4717	0.5283					CGCACGTAGGCGGCTTTGTAAGTTAGAGGTGAAAGCCCAGGGCTTAACCCTGGAATTGCCTTTAAGACTGCATCGCTAGAATTGTGGAGAGGTAAGTGGAATTCCGAGTGTAGAGGTGAAATTCGTAGATATTCGGAAGAACACCAGTGGCGAAGGCGACTTACTGGACACATATTGACGCTGAGGTGCGAAAGCGTGGGGAGCAAACAGG	Planctomycetes(100)	Planctomycetacia(100)	Planctomycetales(100)	Planctomycetaceae(100)	Pir4_lineage(100)
Otu00525	120	0.1373	0.2647	0.451	0.1471	0.2843	0.4314	0.2843	0.2941	0.7059					CGTCTGTAGGTGTCTTGCCACGTCTGACCACAAAATGCGGGGCTTAACCCCGCATCCTGGTTGGAAACGAGCGAGATCGAGTCATTCAGAGGCATCTGGAATGTCGTGTGTAGGGGTAAAATCCGTAGATACACGATGGAACGCCGAAAGCGAAAGCAGGATGCTGGGAATGCACTGACACTCAGAGACGAAAGCGTGGGGAGCAAAGGGG	Parcubacteria(100)	unclassified(100)	unclassified(100)	unclassified(100)	unclassified(100)
Otu00526	120	0	0.2143	0.5536	0.2321	0.1964	0.5357	0.2679	0.125	0.875					GGCGCGTAGGCGGCGCGGTAAGTCACTTGTGAAATCTCTGAGCTTAACTCAGAACGGCCAAGTGATACTGCAGTGCTAGAGTGCAGAAGGGGCAATCGGAATTCTTGGTGTAGCGGTGAAATGCGTAGATATCAAGAGGAACACCTGAGGTGAAGACGGGTTGCTGGTCTGACACTGACGCTGATGCGCGAAAGCCAGGGGAGCAAACGGG	Gracilibacteria(100)	unclassified(100)	unclassified(100)	unclassified(100)	unclassified(100)
Otu00527	119	0.2105	0.1158	0.5895	0.0842	0.3895	0.2211	0.3895	0.4316	0.5684					GGTGCGTAGGCGGCGCGGAAAGTTGGGTGTGAAATCCCTCGGCTCAACCGAGGAACTGCGCCCAAAACTACCGTGCTCGAGGAAGATAGAGGTGAGCGGAACTTACGGTGGAGCGGTGAAATGCGTTGATATCGTAAGGAACACCCGTGGCGAAAGCGGCTCACTGGGTCTTTTCTGACGCTGATGCACGAAAGCTAGGGGAGCAAACGGG	Verrucomicrobia(100)	Opitutae(100)	Opitutales(100)	Opitutaceae(100)	Opitutus(100)
Otu00528	119	0.0345	0.2069	0.4483	0.3103	0.2759	0.4138	0.3103	0.2759	0.7241					GGTGTGTAGGTGGCCATGTAAGTCAGGTGTGAAAGCCCCGGGCTCAACCCGGGAAGTGCATCTGATACTGCGTGGCTTGAGTACCAAAGAGGATAGTGGAATTCCAGGTGTAGTGGTGAAATACGTAGATATCTGGAGGAACACCGGTGGCGAAGGCGGCTATCTGGTTGAGTACTGACACTGAGACACGAAAGCGTGGGGATCAAACAGG	Proteobacteria(100)	Gammaproteobacteria(100)	Xanthomonadales(100)	Xanthomonadales_Incertae_Sedis(100)	Steroidobacter(100)
Otu00529	118	0.1846	0.1231	0.5846	0.1077	0.3231	0.3538	0.3231	0.6154	0.3846	Yes	Rhizosphere			CGTCCGCAGGTGGCTGTGTAAGTCTGCTGTTAAAGAGTCTAGCTCAACTAGATAAGAGCAGTGGAAACTACACGGCTAGAGTACGTTCGGGGCAGAGGGAATTCCTGGTGTAGCGGTGAAATGCGTAGAGATCAGGAAGAACACCGGTGGCGAAGGCGCTCTGCTAGGCCGTAACTGACACTGAGGGACGAAAGCTAGGGGAGCGAATGGG	Actinobacteria(100)	Acidimicrobiia(100)	Acidimicrobiales(100)	Iamiaceae(100)	Iamia(100)
Otu00530	118	0.15	0.075	0.6	0.175	0.6	0.275	0.125	0.35	0.65					GGTGCGTAGGTGGTCTATTAAGTCAGTGCTGAAATATCCCGGCTTAACCGGGAGGGTGGCATTGATACTGATGGACTTGAGTAAAGTTGAAGTAGGCGGAATTGACGGTGTAGCGGTGAAATGCTTAGATATCGTCAAGAACACCGATAGCGAAGGCAGCTTACTAAGCTTTAACTGACGCTGAGGCACGAAAGTGTGGGGATCAAACAGG	Firmicutes(100)	Bacilli(100)	Bacillales(100)	Planococcaceae(98)	Rummeliibacillus(93)
Otu00531	118	0.1746	0.0952	0.4921	0.2381	0.3333	0.3968	0.2698	0.3175	0.6825	Yes	Rhizosphere			GGTCCGCAGGCGGAACTATTAGTCTTATGTGAAATCTCCCGGCTTAACTGGGAACACGCATAGGAAACGGTAGATCTAGAGGATGTGAGAGGTATGTGGAACTCATGGTGTAGGGGTGAAATCCGTTGATATCATGGGGAACACCAAATGCGAAGGCAACATACTGGCACATTCCTGACGCTCAGGGACGAAAGCACGGGTAGCGAATGGG	Verrucomicrobia(100)	Spartobacteria(100)	Chthoniobacterales(100)	Xiphinematobacteraceae(100)	Candidatus_Xiphinematobacter(100)
Otu00532	118	0.0986	0.169	0.493	0.2394	0.4085	0.2535	0.338	0.2676	0.7324	Yes	Rhizosphere			GGTGCGCAGGCGGCCAAGTGTGTGAGGCGTGAAAGCCCGGGGCTTAACCCCGGAATTGCACCTCAAACTACTTGGCTAGAGCATTGGAGAGGGTAGCAGAATTCACGGTGTAGCAGTGAAATGCGTAGATATCGTGAGGAATACCAGAGGCGAAGGCGGCTACCTGGACAATTGCTGACGCTCAGGCACGAAAGCGTGGGGAGCAAAAGGG	Proteobacteria(100)	Alphaproteobacteria(100)	Rhizobiales(100)	Rhizobiales_Incertae_Sedis(100)	Nordella(100)
Otu00533	118	0.1724	0.1379	0.5	0.1897	0.3276	0.3793	0.2931	0.6034	0.3966	Yes	Rhizosphere			GGCGCGTAGGCGGCCTTCTAAGTCAGACGTGAAATCCCCCGGCTTAACCTGGGAACTGCGTCTGATACTGGGAGGCTTGAGTATGGGAGAGGGATGTAGAATTCCAGGTGTAGCGGTGAAATGCGTAGATATCTGGAGGAATACCGGTGGCGAAGGCGGCATCCTGGACCATAACTGACGCTGAGGCGCGAAAGCTAGGGGAGCAAACGGG	Acidobacteria(100)	Holophagae(100)	Subgroup_7(100)	unclassified(100)	unclassified(100)
Otu00534	118	0.093	0.2326	0.5581	0.1163	0.3023	0.3256	0.3721	0.3023	0.6977					CGGATGTAGGTGGCTTTGTAAGTCGGGTGTGAAAGCCCCGGGCTCAACCCGGGAAGTGCATTCGATACTGCGAAGCTTGAGTGCTGGAGAGGTTACTAGAATACCTGGTGTAGTGGTGAAATACGTAGATATCAGGTGGAATACCGGAGGCGAAGGCGGGTAACCAGCCAGACACTGACACTCAGATCCGAAAGTGTGGGGATCAAACAGG	Verrucomicrobia(100)	Opitutae(100)	Opitutales(100)	Opitutaceae(100)	Opitutus(100)
Otu00535	118	0.12	0.12	0.42	0.34	0.28	0.44	0.28	0.4	0.6					CGCACGTAGGCGGGTTTGTAAGTAGAGGGTGAAATCCCAGGGCTCAACCCTGGAACTGCCTTCTAGACTGCAAGCCTGGAGGTCAGGAGAGGCGAGTGGAATACCGAGTGTAGAGGTGAAATTCGTAGATATTCGGTGGAACACCAGTGGCGAAGGCGACTCGCTGGACTGATACTGACGCTGAGGTGCGAAAGCGTGGGGAGCAAACAGG	Proteobacteria(100)	Alphaproteobacteria(100)	Sphingomonadales(100)	Erythrobacteraceae(100)	Altererythrobacter(90)
Otu00536	117	0.1	0.025	0.775	0.1	0.525	0.125	0.35	0.6	0.4					GGCGCGTAGGCGGCCTGACAAGTCAAAGGTGAAATCCCTCGGCTCAACTGAGGAACTGCCTTTGAAACTGTCAGGCTTGAGGCCGGGAGGGGGTAGCGGAATTCCCAGTGTAGCGGTGAAATGCGTAGATATTGGGAGGAACACCAGTGGCGAAGGCGGCTACCTGGACCGGTTCTGACGCTGATGCGCGAAAGCGTGGGTAGCAAACAGG	Proteobacteria(100)	Deltaproteobacteria(100)	Bdellovibrionales(100)	Bdellovibrionaceae(100)	Bdellovibrio(100)
Otu00537	117	0.0909	0.1818	0.4909	0.2364	0.2364	0.3455	0.4182	0.4364	0.5636					CGTGCGTAGGCGGTTCGTTAAGTCTGCTGTGAAAGCCCCGGGCTCAACCTGGGAATGGCAGTGGATACTGGCGAGCTAGAGTGTGATAGAGGATGGTGGAATTCCCGGTGTAGCGGTGAAATGCGTAGAGATCGGGAGGAACATCAGTGGCGAAGGCGGCCATCTGGATCAACACTGACGCTGAGGCACGAAAGCGTGGGGAGCAAACAGG	Proteobacteria(100)	Alphaproteobacteria(100)	Rhizobiales(100)	Hyphomicrobiaceae(100)	Rhodoplanes(100)
Otu00538	117	0.1571	0.1	0.4	0.3429	0.3571	0.2857	0.3571	0.3714	0.6286					GGTGCGTAGGCGGCGCGGTAAGTCGGGTGTGAAATCTCGGAGCTTAACTCCGAAACTGCATTCGATACTGCCGTGCTTGAGGACTGGAGAGGAGACTGGAATTTACGGTGTAGCGGTGAAATGCGTAGATATCGTAAGGAAGACCAGTGGCGAAGGCGGGTCTCTGGACAGTTCCTGACGCTGAGGCACGAAGGCCAGGGGAGCAAACGGG	Proteobacteria(100)	Betaproteobacteria(100)	Burkholderiales(100)	Comamonadaceae(100)	Ramlibacter(82)
Otu00539	117	0.0941	0.2118	0.5294	0.1647	0.3176	0.3412	0.3412	0.6588	0.3412					AGCTCGTAGGCGGTCTGTCGCGTCGGTCGTGAAAACTTGGGGCTTAACCCTGAGCTTGCGGTCGATACGGGCATGACTGGAGTTCGGCAGGGGAGACTGGAATTCCTGGTGTAGCGGTGAAATGCGCAGATATCAGGAGGAACACCGGTGGCGAAGGCGGGTCTCTGGGCCGATACTGACGCTGAGGAGCGAAAGCGTGGGGAGCGAACAGG	Proteobacteria(100)	Deltaproteobacteria(100)	Bdellovibrionales(100)	Bacteriovoracaceae(100)	Peredibacter(100)
Otu00540	117	0.0732	0.3659	0.5	0.061	0.4756	0.3415	0.1829	0.1951	0.8049	Yes	Rhizosphere			CGTGCGCAGGCGGTTTTGTAAGCCAGATGTGAAATCCCCGGGCTTAACCTGGGAATGGCATTTGGGACTGCAAGGCTTGAGTGCGGCAGAGGAGACTGGAATTCCTGGTGTAGCAGTGAAATGCGTAGATATCAGGAGGAACACCGATGGCGAAGGCAGGTCTCTGGGCTGACACTGACGCTCATGCACGAAAGCGTGGGGAGCAAACAGG	Acidobacteria(100)	Acidobacteria(100)	Subgroup_4(100)	Unknown_Family(100)	Blastocatella(100)
Otu00541	117	0.0313	0.375	0.4219	0.1719	0.3281	0.5313	0.1406	0.2344	0.7656					GGTGCGTAGGCGGAATGATAAGTCAGTGGTGAAAGCCTGTTGCTTAACAACAGAACTGCCATTGATACTGTCGATCTTGAATATGTTTGATGTGGGCGGAATATGACATGTAGCGGTGAAATGCTTAGATATGTCATAGAACACCGATTGCGAAGGCAGCTCACAAAGCCATTATTGACGCTGAGGCACGAAAGCGTGGGGATCAAACAGG	Parcubacteria(100)	unclassified(100)	unclassified(100)	unclassified(100)	unclassified(100)
Otu00542	116	0.1273	0.1818	0.5636	0.1273	0.3455	0.4364	0.2182	0.3091	0.6909					GGTCTGTAGGCGGGCTATTAAGTCAGGGGTGAAAGGTTTCAGCTTAACTGAGAAATTGCCTTTGATACTGGTAGTCTTGAATATCTGTGAAGTTCTTGGAATGTGTAGTGTAGCGGTGAAATGCTTAGATATTACACAGAACACCGATTGCGAAGGCAGGGGACTAACAGACAATTGACGCTGAGAGACGAAAGCGTGGGGAGCGAACAGG	Proteobacteria(100)	Alphaproteobacteria(100)	Sphingomonadales(100)	Sphingomonadaceae(100)	Sphingomonas(100)
Otu00543	116	0	0	0.0097	0.9903	0.0388	0.534	0.4272	0.4175	0.5825					GGTGCGTAGGCGGCAGTGTAAGTTGGGCGTGAAATCCTGGGGCTTAACCTCAGAATTGCGTTCAATACTGCACTGCTAGGGCGCTGTAGAGGAGATTGGAATTTACGGTGTAGCAGTGAAATGCGTAGATATCGTAAGGAAGACCAGTGGCGAAAGCGAATCTCTGGGCAGCAGCCGACGCTGAGGCACGAAGGCCAGGGGAGCAAACGGG	Actinobacteria(100)	Actinobacteria(100)	Pseudonocardiales(100)	Pseudonocardiaceae(100)	Kibdelosporangium(86)
Otu00544	116	0.1429	0.127	0.5079	0.2222	0.2222	0.3968	0.381	0.6349	0.3651					GGTGCGTAGGCGGATTTGTAAGTCCGTGGTGAAATCTCCGAGCTTAACTCGGAAACTGCCATGGATACTATAAGTCTTGAATGTTGTGGAGGTTTGCGGAATATGTCATGTAGCGGTGAAATGCTTAGATATGACATAGAACACCGATTGCGAAGGCAGCAGGCTACACAAATATTGACGCTGAGGCACGAAAGCGTGGGGATCAAACAGG	Actinobacteria(100)	Actinobacteria(100)	Micrococcales(100)	Microbacteriaceae(100)	Leifsonia(75)
Otu00545	116	0.119	0.3095	0.4643	0.1071	0.2976	0.369	0.3333	0.1786	0.8214					GGTGCGTAGGTGGGTTGGTAAGTCAGTGGTGAAATCTCCGAGCTTAACTTGGAAACTGCCATTGATACTATCAGTCTTGAATACCGTGGAGGTCAGCGGAATATGTCATGTAGCGGTGAAATGCTTAGATATGACATAGAACACCAATTGCGAAGGCAGCTGGCTACACGAATATTGACACTGAGGCACGAAAGCGTGGGGATCAAACAGG	Proteobacteria(100)	Deltaproteobacteria(100)	Bdellovibrionales(100)	Bdellovibrionaceae(100)	Bdellovibrio(100)
Otu00546	116	0.0753	0.1505	0.7204	0.0538	0.3871	0.3978	0.2151	0.8495	0.1505	Yes	Rhizosphere			GGTGCGTAGGTGGCATGGTAAGTTTGATGTGAAAGCTCAGGGCTCAACCCTGAAATGGCATTGAATACTACTGTGCTGGAGGTTTGGAGGGGGGACTGGAATTCTTGGTGTAGCAGTGAAATGCGTAGATATCAAGAGGAACACCAGTGGCGAAGGCGAGTCCCTGGACAACACCTGACACTGAGGCACGAAAGCCGGGGGAGCAAACAGG	Proteobacteria(100)	Alphaproteobacteria(100)	Sphingomonadales(100)	Erythrobacteraceae(100)	Porphyrobacter(100)
Otu00547	116	0.0652	0.2609	0.6522	0.0217	0.3478	0.4565	0.1957	0.3261	0.6739					AGTCTGTAGGCGGCCATGTAAGTCAGGTGTGAAAGCCCCGGGCTCAACCCGGGAAGTGCATTTGATACTGCATGGCTTGAATGTTGGAGAGGGTAGTAGAATTCCAGGTGTAGTGGTGAAATACGTAGATATCTGGAGGAATACCGGTGGCGAAGGCGGCTACCTGGCCAAACATTGACGCTGAGAGACGAAAGCGTGGGGAGCAAACAGG	Proteobacteria(100)	Deltaproteobacteria(100)	Oligoflexales(100)	Oligoflexaceae(100)	unclassified(100)
Otu00548	116	0.8936	0	0.0426	0.0638	0.0426	0.9574	0	1	0					AGCTTGTAGGCGGTTGGTCGCGTCTGCTGTGAAAGGCCGGGGCTTAACTCCGGTTTTGCAGTGGGTACGGGCTAACTAGAGTGCAGTAGGGGAGACTGGAATTCCTGGTGTAGCGGTGGAATGCACAGATATCAGGAGGAACACCGATGGCGAAGGCAGGTCTCTGGGCTGTAACTGACGCTGAGAAGCGAAAGCATGGGGAGCGAACAGG	Bacteroidetes(100)	Bacteroidia(100)	Bacteroidales(100)	Prevotellaceae(100)	Alloprevotella(100)
Otu00549	115	0.0536	0.2143	0.5	0.2321	0.375	0.3393	0.2857	0.2321	0.7679					CGTGCGCAGGCGGTTATGTAAGACAGATGTGAAATCCCCGGGCTCAACCTGGGAACTGCATTTGTGACTGCATGGCTAGAGTACGGTAGAGGGGGATGGAATTCCGCGTGTAGCAGTGAAATGCGTAGATATGCGGAGGAACACCGATGGCGAAGGCAATCCCCTGGACCTGTACTGACGCTCATGCACGAAAGCGTGGGGAGCAAACAGG	Bacteroidetes(100)	Sphingobacteriia(100)	Sphingobacteriales(100)	Chitinophagaceae(100)	Chitinophaga(100)
Otu00550	115	0.0875	0.1375	0.5625	0.2125	0.35	0.4125	0.2375	0.4125	0.5875	Yes	Rhizosphere			GGTGCGCAGGCGGTAAAGTAAGTCAGTGGTGAAATCCCTTCGCTCAACGAAGGAACTGCCATTGATACTGCTATACTTGAATATAGTCGAAGTGGGCGGAATGTGACATGTAGCGGTGAAATGCTTAGATATGTCACAGAACACCGATAGCGAAGGCAGCTCACTAGACTAACATTGACGCTCATGCACGAAAGCGTGGGGAGCGAACAGG	Proteobacteria(100)	Gammaproteobacteria(100)	Xanthomonadales(100)	Xanthomonadaceae(100)	Lysobacter(100)
Otu00551	115	0.0926	0.0926	0.5741	0.2407	0.3148	0.4074	0.2778	0.2963	0.7037					AGCTCGTAGGCGGCTCGGTAAGTGAGGTGTGAAAACTCCAGGCTCAACCTGGAGACGCCACCTCATACTGCCGTGGCTAGAGTCCGGTAGGGGAGCATGGAATTCCTGGTGTAGCGGTGAAATGCGCAGATATCAGGAGGAACACCAGTGGCGAAGGCGGTGCTCTGGGCCGGAACTGACGCTGAGGAGCGAAAGCGTGGGGAGCAAACAGG	Actinobacteria(100)	Acidimicrobiia(100)	Acidimicrobiales(100)	Iamiaceae(100)	Iamia(100)
Otu00552	115	1	0	0	0	0	1	0	1	0					GGCGCGTAGGCGGCCCGGTAAGTCAAAGGTGAAATCCCTCGGCTCAACTGAGGAACTGCCTTTGAAACTGTCGGGCTTGAGGCCGGGAGGGGGTAGCGGAATTCCCAGTGTAGCGGTGAAATGCGTAGATATTGGGAGGAACACCGGTGGCGAAGGCGGCTACCTGGACCGGTTCTGACGCTGATGCGCGAAAGCGTGGGTAGCAAACAGG	Bacteroidetes(100)	Flavobacteriia(100)	Flavobacteriales(100)	Flavobacteriaceae(100)	Capnocytophaga(100)
Otu00553	114	0.1304	0.0652	0.6087	0.1957	0.3696	0.3913	0.2391	0.3478	0.6522					GGTGCGTAGGTGGGTCTGTAAGTCAGTGGTGAAATCTCCGAGCTTAACTTGGAAACTGCCATTGATACTATAGATCTTGAATACTGTGGAGGTCAGCGGAATATGTCATGTAGCGGTGAAATGCTTAGATATGACATAGAACACCAATTGCGAAGGCAGCTGGCTACACAAATATTGACACTGAGGCACGAAAGCGTGGGGATCAAACAGG	Planctomycetes(100)	Phycisphaerae(100)	WD2101_soil_group(100)	unclassified(100)	unclassified(100)
Otu00554	114	0.1558	0.1558	0.5455	0.1429	0.2857	0.2987	0.4156	0.4545	0.5455	Yes	Rhizosphere			CGTACGCAGGCGGTTTCTTAAGTCTGATGTGAAAGCCCACGGCTCAACCGTGGAGGGTCATTGGAAACTGGGGAACTTGAGTGCAGAAGAGGAAAGTGGAATTCCAAGTGTAGCGGTGAAATGCGTAGAGATTTGGAGGAACACCAGTGGCGAAGGCGACTTTCTGGTCTGTAACTGACACTGAGGCGCGAAAGCGTGGGGAGCAAACAGG	Acidobacteria(100)	Holophagae(100)	Subgroup_10(100)	ABS-19(100)	unclassified(100)
Otu00555	114	0	0.1333	0.6	0.2667	0.6	0.0667	0.3333	0.6	0.4					CGTGTGTAGGTGGATGCCTAAGTACCTTGTGAAATCCCACAGCTTAACTGTGGAACTGCTTGGTATACTGGGTGTCTTGAGCCACTCAGGGGCTACCGGAACAAACGGTGGAGCGGTGAAATGCGTAGATATCGTTTGGAACGCCAATGGTGAAAACAGGTAGCTGGGGGTGTGCTGACACTGAGACACGAAAGCCAGGGGAGCAAACGGG	Proteobacteria(100)	Deltaproteobacteria(100)	Bdellovibrionales(100)	Bdellovibrionaceae(100)	Bdellovibrio(100)
Otu00556	114	0	0	0	1	1	0	0	1	0					GGTGCGTAGGTGGTCATATTAGTCGTCCGTTAAATCCCTCGGCCCAACCGAGGACTCGCGGGCGAAACGGTATGACTAGAGAGCGTGAGAGGTGCATAGAACTCTAGGTGTAGGGGTGAAATCCGTTGATATCTAGGGGAATACCGAAAGCGAAGGCAGTGCACTGGCGCGTTTCTGACACTCAAGCACGAAAGCGTGGGTAGCGAACGGG	Saccharibacteria(100)	unclassified(100)	unclassified(100)	unclassified(100)	unclassified(100)
Otu00557	114	0.0893	0.1786	0.5714	0.1607	0.4107	0.3929	0.1964	0.4643	0.5357	Yes	Rhizosphere			GGTTTGTAGGCGGCCTTGTAAGTCAGGTGTGAAATCCCTCGGCTCAACCGAGGAATGGCGCTTGATACTGCAAGGCTTGAGGGAGACAGGGGTAAGCGGAACTGATGGTGGAGCGGTGAAATGCGTTGATATCATCAGGAACACCGGTGGCGAAAGCGGCTTACTGGGTCTCTTCTGACGCTGAGGAACGAAAGCTAGGGTAGCGAACGGG	Planctomycetes(100)	Planctomycetacia(100)	Planctomycetales(100)	Planctomycetaceae(100)	Pirellula(100)
Otu00558	113	0.0455	0.2727	0.5	0.1818	0.3788	0.3182	0.303	0.5455	0.4545	Yes	Rhizosphere			CGAACGTAGGCGGTGTTCCATGTCAGAGGTGAAAGCCTGGGGCTCAACTCCAGAATTGCCTTTGAAACGGGGACGCTTGAGTCCGAGAGAGGATGGCGGAATTCCTAGTGTAGAGGTGAAATTCGTAGATATTAGGAAGAACACCGGTGGCGAAGGCGGCCATCTGGCTCGGTACTGACGCTCAGGTTCGAAAGCGTGGGGAGCAAACAGG	Proteobacteria(100)	Alphaproteobacteria(100)	Rhizobiales(100)	Phyllobacteriaceae(100)	Mesorhizobium(74)
Otu00559	113	0.1957	0.1304	0.4783	0.1957	0.1957	0.413	0.3913	0.6304	0.3696					GGTGCGCAGGTGGCCAAGTGTGTGAGGCGTGAAAGCCCGGGGCTTAACCCCGGAATTGCACCTCAAACTACCTGGCTAGAGCATTGGAGAGGGGAGCAGAATTCACGGTGTAGCAGTGAAATGCGTAGATATCGTGAGGAATACCAGAGGCGAAGGCGGCTCCCTGGACAATTGCTGACACTCAGGCACGAAAGCGTGGGGAGCAAAAGGG	Gemmatimonadetes(100)	Gemmatimonadetes(100)	AT425-EubC11_terrestrial_group(100)	unclassified(100)	unclassified(100)
Otu00560	113	0.0141	0.4225	0.3803	0.1831	0.3803	0.4085	0.2113	0.1831	0.8169					GGTGCGTAGGCGGCAGTGTAAGTTGGACGTGAAATCCTGGGGCTCAACCTCAGAATTGCGTTCAATACTGCATTGCTAGGGCGCTGTAGAGGAGATTGGAATTTACGGTGTAGCAGTGAAATGCGTAGATATCGTAAGGAAGACCAGTGGCGAAAGCGAATCTCTGGGCAGCAGCCGACGCTGAGGCACGAAGGCCAGGGGAGCAAACGGG	Firmicutes(100)	Bacilli(100)	Lactobacillales(100)	P5D1-392(100)	unclassified(100)
Otu00561	113	0.3158	0.4561	0.0877	0.1404	0.2632	0.3684	0.3684	0.3684	0.6316					CGTACGTAGGTGGATTGATAAGTCGGATGTGAAAGCCCCGGGCTTAACCTGGGAATTGCATACGATACTGTTAATCTAGAGTCGTGTAGAGGGAAGTGGAATTTCCGGTGTAGCGGTGAAATGCGTAGATATCGGAAAGAACACCAGTGGCGAAGGCGGCTTCCTGGACACAGACTGACACTGAAGTACGAAAGCGTGGGGAGCAAACAGG	Saccharibacteria(100)	unclassified(100)	unclassified(100)	unclassified(100)	unclassified(100)
Otu00562	113	0.1136	0.2955	0.2955	0.2955	0.2727	0.4091	0.3182	0.2273	0.7727					CGCGCGCAGGCGGATTGATAAGTCAGGTGTGAAATCTCGAGGCTCAACCTCGAAACTGCGCCTGAAACTATTAGTCTAGAATGTCGGAGGGGGCAGGGGAATTTCACGTGTAGGGGTAAAATCCGTAGAGATGTGAAGGAACACCGGAGGCGAAGGCGCCTGCCTGGACGACTATTGACGCTGAGGCGCGAAAGCGTGGGGAGCAAACAGG	Parcubacteria(100)	unclassified(100)	unclassified(100)	unclassified(100)	unclassified(100)
Otu00563	113	0.2273	0.2955	0.2273	0.25	0.3182	0.2273	0.4545	0.4773	0.5227					CGCACGTAGGCGGCGCAGCAAGTCAGGGGTGAAATCCCGGGGCTCAACCCCGGAACTGCCTCTGAAACTGCAGTGCTAGAATCTTGGAGAGGCGAGTGGAATTCCGAGTGTAGAGGTGAAATTCGTAGATATTCGGAAGAACACCAGTGGCGAAGGCGACTCGCTGGACAAGTATTGACGCTGAGGTGCGAAAGCGTGGGGAGCAAACAGG	Fusobacteria(100)	Fusobacteriia(100)	Fusobacteriales(100)	Leptotrichiaceae(100)	Sebaldella(100)
Otu00564	112	0.0526	0.0658	0.8158	0.0658	0.2105	0.6711	0.1184	0.8947	0.1053					CGAGTGTAGGTGGTTGTCATAGTCAGGTGTGAAAGCCTTGAGCTCAACTCAAGAAATGCACTTGATACTGGGCAGCTAGAGGACCGGAGAGGATAGTGGAATTCCCAGTGTAGTGGTGAAATACGTAGAGATTGGGAAGAACACCAGTGGCGAAGGCGGCTATCTGGACGGTTTCTGACACTAAGACTCGAAAGCGTGGGGAGCAAACAGG	Bacteroidetes(100)	Flavobacteriia(100)	Flavobacteriales(100)	Flavobacteriaceae(100)	Flavobacterium(100)
Otu00565	112	0.0843	0.1325	0.5301	0.253	0.3373	0.3253	0.3373	0.6265	0.3735					CGCACGTAGGCGGATTGTTAAGTGAGGGGTGAAATCCCAGGGCTCAACCCTGGAACTGCCTTTCATACTGGCAATCTAGAGTCCAGAAGAGGTGAGTGGAATTCCGAGTGTAGAGGTGAAATTCGTAGATATTCGGAGGAACACCAGTGGCGAAGGCGGCTCACTGGTCTGGTACTGACGCTGAGGTGCGAAAGCGTGGGGAGCGAATGGG	Proteobacteria(100)	Betaproteobacteria(100)	Burkholderiales(100)	Oxalobacteraceae(100)	Paucimonas(98)
Otu00566	111	0.0556	0.2222	0.6111	0.1111	0.3889	0.4444	0.1667	0.2037	0.7963					CGGGTGTAGGTGGCTAGGCAAGTTGGATGTGAAAGCCCCGGGCTCAACCCGGGAAGTGCATCCAAAACTACTTAGCTTGAGTAAGGAAGAGGATGGGAGAATTCTTGGTGTAGTGGTGAAATACGTAGATATCAAGAGGAACACCGGTGGCGAAGGCGCCTATCTGGTCCATTACTGACACTCAGACCCGAAAGCGTGGGTAGCAAACAGG	Verrucomicrobia(100)	OPB35_soil_group(100)	unclassified(100)	unclassified(100)	unclassified(100)
Otu00567	111	0.1429	0.1429	0.5714	0.1429	0.4107	0.2143	0.375	0.375	0.625					GGAGCGTAGGCGGACTTTTAAGTCAGTGGTGAAAGCTTGCAGCTTAACTGTAAAATTGCCATTGAAACTGAAAGTCTCGAGTATGGTTGAGGTGACTGGAATATATCATGTAGCGGTGAAATGCTTAGATATGATATAGAACACCAATTGCGAAGGCAGGTCACTAAACCATAACTGACGCTGAGGCTCGAAAGCGTGGGGATCAAACAGG	Proteobacteria(100)	Deltaproteobacteria(100)	GR-WP33-30(100)	unclassified(100)	unclassified(100)
Otu00568	111	0.2	0.1833	0.3333	0.2833	0.4667	0.1333	0.4	0.2333	0.7667					GGCGCGTAGGCGGGCTGACAAGTCTGGGGTGAAATGCCGCGGCTCAACCGTGGAACTGCCTTAGATACTGTCGGCCTCGAGGAAGGTAGGGGCATGCGGAACTGTAGGTGGAGCGGTGAAATGCGTTGATATCTACAGGAACTCCGGTGGCGAAAGCGGCGTGCTGGACCTTTTCTGACGCTGAGGCGCGAAAGCTAGGGGAGCAAACGGG	Proteobacteria(100)	Betaproteobacteria(100)	Burkholderiales(100)	Comamonadaceae(100)	Pseudorhodoferax(100)
Otu00569	111	0.1282	0.0897	0.6282	0.1538	0.3462	0.3974	0.2564	0.8205	0.1795	Yes	Rhizosphere			GGTGCGTAGGTGGTCATATTAGTCGTCTGTTAAATCTCAGGGCTTAACCCTGAAATCGCGGGCGAAACGGTATGACTCGAGAGCGTGAGAGGTGAATGGAACTCATGGTGTAGGGGTGAAATCCGTTGATATCATGGGGAACACCGAAAGCGAAAGCAATTCACTGGCACGTTTCTGACACTCAAGCACGAAAGCGTGGGTAGCGAACGGG	Proteobacteria(100)	Alphaproteobacteria(100)	Rhizobiales(100)	Xanthobacteraceae(97)	Variibacter(97)
Otu00570	111	0.1091	0.0545	0.4545	0.3818	0.2909	0.4182	0.2909	0.4	0.6					GGAGCGTAGGCGGCGTGGTAAGTCAGATGTGAAATCCCGGGGCTCAACCCCGGAACTGCATCCGATACTGCCGTGCTTGAGGGTTGGAGAGGTAGCTGGAATTATCGGTGTAGCAGTGAAATGCGTGGATATCGATAGGAACACTCGTGGCGAAGGCGAGCTACTGGACAACATCTGACGCTGAGGCTCGAAGGCTAGGGGAGCAAAAGGG	Proteobacteria(100)	Alphaproteobacteria(100)	Rhodospirillales(100)	CCU22(100)	unclassified(100)
Otu00571	111	0.0455	0.2424	0.4545	0.2576	0.197	0.3939	0.4091	0.3939	0.6061					GGCTCGTAGGCGGTTTGTCGCGTCGGGAGTGAAAACCAGGTGCTTAACACCTGGCTTGCTTTCGATACGGGCAGACTAGAGGTATTCAGGGGAGAACGGAATTCCTGGTGTAGCGGTGAAATGCGCAGATATCAGGAGGAACACCGGTGGCGAAGGCGGTTCTCTGGGAATGACCTGACGCTGAGGAGCGAAAGTGTGGGGAGCGAACAGG	Armatimonadetes(100)	unclassified(100)	unclassified(100)	unclassified(100)	unclassified(100)
Otu00572	111	0.1667	0.15	0.45	0.2333	0.2667	0.3833	0.35	0.3167	0.6833					CGCGCGTAGGCGGCTTTGCAAGTCGGGTGTGAAATCCCCAGGCTTAACCTGGGAACTGCATTCGAGACTGCATCGCTAGAGTATCGGAGAGGGAAGTGGAATTTCAGGTGTAGCGGTGAAATGCGTAGATATCTGAAGGAACATCAGTGGCGAAAGCGACTTCCTGGACGAATACTGACGCTCATGTGCGAAAGCGTGGGGAGCAAACAGG	Planctomycetes(100)	Planctomycetacia(100)	Planctomycetales(100)	Planctomycetaceae(100)	Pir1_lineage(92)
Otu00573	111	0.163	0.1739	0.5761	0.087	0.337	0.2174	0.4457	0.8913	0.1087	Yes	Rhizosphere			GGCTCGTAGGCGGCCAACTAAGTCAGACGTGAAATCCCCAGGCTCAACCTGGGAACTGCGTCTGATACTGGATGGCTTGAATCCGGGAGAGGGATGCAGAATTCCAGGTGTAGCGGTGAAATGCGTAGATATCTGGAGGAATACCGGTGGCGAAGGCGGCATCCTGGACCGGCATTGACGCTGAGGAGCGAAAGCCAGGGGAGCAAACGGG	Proteobacteria(100)	Alphaproteobacteria(100)	Rhizobiales(100)	Xanthobacteraceae(100)	Pseudolabrys(100)
Otu00574	110	0.2031	0.2031	0.4375	0.1563	0.1719	0.4063	0.4219	0.2813	0.7188					CGCGCGCAGGCGGTTCCTTAAGTCTGATGTGAAAGCCCCCGGCTCAACCGGGGAGGGTCATTGGAAACTGGGGAACTTGAGTGCAGAAGAGGAGAGCGGAATTCCACGTGTAGCGGTGAAATGCGTAGAGATGTGGAGGAACACCAGTGGCGAAGGCGGCTCTCTGGTCTGTAACTGACGCTGAGGCGCGAAAGCGTGGGGAGCGAACAGG	Acidobacteria(100)	Acidobacteria(100)	Subgroup_3(100)	SJA-149(100)	unclassified(100)
Otu00575	110	0.0923	0.1385	0.6769	0.0923	0.3846	0.4615	0.1538	0.4308	0.5692	Yes	Rhizosphere			CGCACGTAGGCGGGTTTGTAAGTAGGGGGTGAAATCCCAGAGCTCAACTCTGGAACTGCCTTCTAAACTGCAAGCCTGGAGGTCAGGAGAGGCGAGTGGAATACCGAGTGTAGAGGTGAAATTCGTAGATATTCGGTGGAACACCAGTGGCGAAGGCGACTCGCTGGACTGATACTGACGCTGAGGTGCGAAAGCGTGGGGAGCAAACAGG	Bacteroidetes(100)	Sphingobacteriia(100)	Sphingobacteriales(100)	Chitinophagaceae(100)	Parasegetibacter(74)
Otu00576	110	0.1268	0.1408	0.6338	0.0986	0.2958	0.493	0.2113	0.7042	0.2958	Yes	Rhizosphere			GGTGCGTAGGCGGCCTGTTAAGTCAGGGGTGAAAGACGGTAGCTCAACTATCGCAGTGCCCTTGATACTGATGGGCTTGAATGTACTTGAGGTAGGCGGAATGTGACAAGTAGCGGTGAAATGCATAGATATGTCACAGAACACCAATTGCGAAGGCAGCTTACTAAAGTATGATTGACGCTGAGGCACGAAAGCGTGGGGATCAAACAGG	Acidobacteria(100)	Acidobacteria(100)	Subgroup_6(100)	unclassified(100)	unclassified(100)
Otu00577	110	0.2113	0.1268	0.5915	0.0704	0.2817	0.493	0.2254	0.662	0.338	Yes	Rhizosphere			CGCACGTAGGCGGCGCAGCAAGTCAGGGGTGAAATCCCGGGGCTCAACCCCGGAACTGCCCTTGAAACTGCAGTGCTAGAATCTTGGAGAGGCGAGTGGAATTCCGAGTGTAGAGGTGAAATTCGTAGATATTCGGAAGAACACCAGTGGCGAAGGCGACTCGCTGGACAAGTATTGACGCTGAGGTGCGAAAGCGTGGGGAGCAAACAGG	Verrucomicrobia(100)	OPB35_soil_group(100)	unclassified(100)	unclassified(100)	unclassified(100)
Otu00578	110	0.1379	0.1034	0.5172	0.2414	0.3103	0.3621	0.3276	0.4828	0.5172	Yes	Rhizosphere			GGTGTGTAGGTGGTTTGATTAGTCTTCTGTTAAAATCCGGAGCTTAACTCCGGACTTGCAGTGGAAACGGTCAGACTTGAGGGTGCGAGGGGTGAATGGAACTCATGGAGTAGGGGTGAAATCCGTTGATATCATGGGGAACACCAAAAGCGAAGGCAATTCACTGGCGCATTTCTGACACTGAAACACGAAAGCGTGGGTAGCGAACGGG	Planctomycetes(100)	Planctomycetacia(100)	Planctomycetales(100)	Planctomycetaceae(100)	Planctomyces(100)
Otu00579	110	0.08	0.16	0.5867	0.1733	0.2667	0.6	0.1333	0.16	0.84					GGTGCGTAGGCTGCGCGGAAAGTTGGGTGTGAAATCCCTCGGCTCAACCGAGGAACTGCGCCCAAAACTGCCGTGCTCGAGGAAGATAGAGGTAAGCGGAACTTACGGTGGAGCGGTGAAATGCGTTGATATCGTAAGGAACACCTGTGGCGAAAGCGGCTTACTGGGTCTTTTCTGACGCTGATGCACGAAAGCTAGGGGAGCAAACGGG	Parcubacteria(100)	unclassified(100)	unclassified(100)	unclassified(100)	unclassified(100)
Otu00580	110	0.1461	0.0562	0.7528	0.0449	0.427	0.3596	0.2135	0.9438	0.0562					CGCACGTAGGCGGGTTGTTAAGTCAGGGGTGAAATCCCGGAGCTCAACTCCGGAACTGCCTTTGATACTGGCAATCTAGAGACTGGAAGAGGTTAGTGGAATTCCCAGTGTAGAGGTGAAATTCGTAGATATTGGGAAGAACACCAGTGGCGAAGGCGGCTAACTGGTCCAGTACTGACGCTGAGGTGCGAAAGCGTGGGGAGCAAACAGG	Proteobacteria(100)	Betaproteobacteria(100)	Nitrosomonadales(100)	Nitrosomonadaceae(100)	unclassified(100)
Otu00581	110	0.12	0.12	0.62	0.14	0.52	0.3	0.18	0.62	0.38					GATGTGTAGGTGGTCATATTAGTCTCTTGTTAAATTCTTCGGCTTAACCGGGGGCATGCAGGGGAAACGGTATGACTTGAGGATGCGAGGGGTCTGCGGAACTCATAGTGTAGCGGTGAAATGCGTTGATATTATGGGGAACACCAAAAGCGAAGGCAGCAGACTGGAGCACTCCTGACACTGAAACATGAAAGCGTGGGTAGCGAATGGG	Proteobacteria(100)	Betaproteobacteria(100)	Burkholderiales(100)	Burkholderiaceae(100)	Cupriavidus(100)
Otu00582	110	0.1719	0.25	0.3438	0.2344	0.2813	0.4219	0.2969	0.5469	0.4531					AGCGCGTAGGCGGCTCGTTAAGTGTAGAGTGAAATCTCTGGGCTCACCCCAGAAACTGCTCTGCATACTGGCGAGCTGGAGGGATGGAGAGGCTTGTGGAATTCCTGGTGTAGCGGTGAAATGCGTTGATATCAGGAGGAACACCCATGGCGAAGGCAGCAAGCTGGCCATCACCTGACGCTGAGGCGCGAAAGCGTGGGTAGCAAACAGG	Proteobacteria(100)	Betaproteobacteria(100)	Burkholderiales(100)	Oxalobacteraceae(79)	Noviherbaspirillum(79)
Otu00583	109	0.9667	0.0167	0	0.0167	0	0.9667	0.0333	1	0					GGTCCGTAGGCGGTTTAGTAAGTCAGTGGTGAAAGCCCATCGCTCAACGGTGGAACGGCCATTGATACTGCTAAACTTGAATTATTAGGAAGTAACTAGAATATGTAGTGTAGCGGTGAAATGCTTAGAGATTACATGGAATACCAATTGCGAAGGCAGGTTACTACTAATGGATTGACGCTGATGGACGAAAGCGTGGGTAGCGAACAGG	Actinobacteria(100)	Actinobacteria(100)	Micrococcales(100)	Micrococcaceae(100)	Rothia(100)
Otu00584	109	0.1277	0.2979	0.383	0.1915	0.5532	0.1702	0.2766	0.383	0.617					CGCACGTAGGCGGCTTTGTAAGTTAGAGGTGAAAGCCCGGGGCTCAACTCCGGAATTGCCTTTAAGACTGCATCGCTAGAATTGTGGAGAGGTGAGTGGAATTCCGAGTGTAGAGGTGAAATTCGTAGATATTCGGAAGAACACCAGTGGCGAAGGCGACTCACTGGACACATATTGACGCTGAGGTGCGAAAGCGTGGGGAGCAAACAGG	Verrucomicrobia(100)	UA11(100)	unclassified(100)	unclassified(100)	unclassified(100)
Otu00585	109	0.2542	0.1186	0.5254	0.1017	0.2203	0.3559	0.4237	0.5085	0.4915	Yes	Rhizosphere			CGCGTGTAGGCGGACTAGTAAGTCGGACGTGAAATCCCTGGGCTCAACCCAGGAACTGCATCCGAAACTATTAGTCTGGAGTGGTGGAGAGGAAAGCAGAATTCCTGGTGTAGAGGTGAAATTCGTAGATATCAGGAGGAACACCGGTGGCGAAGGCGGCTTTCTGGACACTAACTGACGCTGAGACGCGAAAGCGTGGGGAGCAAACAGG	Planctomycetes(100)	Planctomycetacia(100)	Planctomycetales(100)	Planctomycetaceae(100)	Pirellula(100)
Otu00586	109	0.0779	0.1558	0.6494	0.1169	0.2857	0.5455	0.1688	0.3896	0.6104	Yes	Rhizosphere			GGTGCGTAGGCTGCGCTATAAGTCGGGTGTGAAATCCCTCAGCTCAACTGAGGAACTGCGCCCGATACTGTAGTGCTTGAGGAGGATAGAGGTGAGCGGAACTAGCAGTGGAGCGGTGAAATGCGTTGATATTGCTGGGAACACCCGTGGCGAAAGCGGCTCACTGGGTCCTTTCTGACGCTGAGGCACGAAAGCTAGGGGAGCGAACGGG	Bacteroidetes(100)	Sphingobacteriia(100)	Sphingobacteriales(100)	Chitinophagaceae(100)	Terrimonas(100)
Otu00587	108	0	0.087	0.1594	0.7536	0.087	0.5072	0.4058	0.3913	0.6087					AGCTCGTAGGCGGTTTGTCACGTCTGCTGTGAAATCCCGAGGCTCAACCTCGGGCCTGCAGTGGGTACGGGCAGACTGGAGTGCGGTAGGGGAGAATGGAATTCCTGGTGTAGCGGTGGAATGCGCAGATATCAGGAGGAACACCGATGGCGAAGGCAGTTCTCTGGGCCGTAACTGACGCTGAGGAGCGAAAGCGTGGGGAGCGAACAGG	Bacteroidetes(100)	Sphingobacteriia(100)	Sphingobacteriales(100)	Chitinophagaceae(100)	Niastella(100)
Otu00588	108	0.125	0.1667	0.5278	0.1806	0.3889	0.25	0.3611	0.6528	0.3472	Yes	Rhizosphere			AGTATGTAGGCGGTTGGGTAAGTTTGGTGTGAAATCTCCCGGCTTAACTGGGAGGGTGCGCTAAAGACTGCCTGGCTTGAGTGTGGGAGAGGAAAGCGGAATTCCTGGTGTAGCGGTGAAATGCGTAGATATCAGGAGGAACACCTGCGGTGTAGACGGCTTTCTGGACCATAACTGACGCTGAGATACGAAAGCGTGGGTAGCAAACAGG	Planctomycetes(100)	Planctomycetacia(100)	Planctomycetales(100)	Planctomycetaceae(100)	Gemmata(100)
Otu00589	108	0.0215	0.3333	0.2903	0.3548	0.3978	0.1398	0.4624	0.3011	0.6989	Yes	Rhizosphere			CGCGTGTAGGCGGCTAAGTGTGTCGGGCGTGAAATCCCATGGCTCAACCATGGAAGTGCACCCGAAACTGCTTAGCTAGAGTCCTGGAGAGGAAGGTGGAATGCTTGGTGTAGAGGTGAAATTCGTAGATATCAAGCGGAACACCGGTGGCGAAGGCGGCCTTCTGGACAGTGACTGACGCTGAGACGCGAAAGCGTGGGGAGCAAACAGG	Bacteroidetes(100)	Sphingobacteriia(100)	Sphingobacteriales(100)	NS11-12_marine_group(100)	unclassified(100)
Otu00590	108	0.0349	0.0698	0.0349	0.8605	0.3605	0.1395	0.5	0.6279	0.3721					GGCGTGTAGGCGGTATGCTAAGTCTGGCGTGAAAGCTCTCGGCTAAACCGGGAGAGGTCGTTGGATACTGGCAAACTAGAGGATGGTAGAGGCGTGTGGAATTCCGGGTGTAGTGGTGAAATGCGTAGAGATCCGGAGGAACACCAGTGGCGAAGGCGACACGCTGGGCCATACCTGACGCTAAAGCGCGACAGCATGGGGAGCAAACGGG	Proteobacteria(100)	Gammaproteobacteria(100)	NKB5(100)	unclassified(100)	unclassified(100)
Otu00591	108	0.134	0.0515	0.5876	0.2268	0.3505	0.2784	0.3711	0.7216	0.2784	Yes	Rhizosphere			CGTGCGCAGGCGGTTGTGCAAGACAGATGTGAAATCCCCGGGCTCAACCTGGGAATTGCATTTGTGACTGCACGGCTAGAGTGTGTCAGAGGGGGGTAGAATTCCACGTGTAGCAGTGAAATGCGTAGATATGTGGAGGAATACCGATGGCGAAGGCAGCCCCCTGGGATAACACTGACGCTCATGCACGAAAGCGTGGGGAGCAAACAGG	Verrucomicrobia(100)	Spartobacteria(100)	Chthoniobacterales(100)	DA101_soil_group(100)	unclassified(100)
Otu00592	107	0.1515	0.1212	0.5	0.2273	0.303	0.3939	0.303	0.6667	0.3333					AGCGCGCAGGCGGTCGTTCAAGTCGCGTGTGAAAGCCCCCGGCTCAACTGGGGAGGGTCACGCGATACTGATCGACTCGAAGGCAGGAGAGGGTAGTGGAATTCCCGGTGTAGTGGTGAAATGCGTAGATATCGGGAGGAACACCAGTGGCGAAGGCGACTACCTGGCCTGTTCTTGACGCTGAGGCGCGAAAGCTAGGGGAGCAAACGGG	Planctomycetes(100)	Planctomycetacia(100)	Planctomycetales(100)	Planctomycetaceae(100)	Planctomyces(100)
Otu00593	107	0.24	0.0667	0.4667	0.2267	0.2	0.4133	0.3867	0.16	0.84					CGTGTGTAGGCGGATCGTTAAGTGTCTTGTGAAATCCCACGGCTCAACCGTGGAACTGCTGGGCATACTGGCGATCTTGGGCCATTCAGGGGCGACTGGAACAAGCGGTGGAGCGGTGAAATGCGTAGATATCGCTTGGAACGCCGAAGGTGAAAACAGGTCGCTGGGGATGTGCCGACGCTGAGACACGAAAGCCAGGGGAGCAAACGGG	Proteobacteria(100)	Betaproteobacteria(100)	Burkholderiales(100)	Comamonadaceae(100)	Azohydromonas(65)
Otu00594	107	0.0843	0.2169	0.4578	0.241	0.4096	0.2651	0.3253	0.5663	0.4337					GGAGCGTAGGCGGCGTGGTAAGTCAGATGTGAAATCCCGGGGCTCAACCCCGGAACTGCATCCGATACTGCCGTGCTAGAGGATTGGAGAGGTAGCTGGAATTCTTGGTGTAGCAGTGAAATGCGTGGAGATCAAGAGGAACACTCGTGGCGAAAGCGAGCTACTGGACAATATCTGACGCTGAGGCTCGAAGGCCAGGGTAGCGAAAGGG	Bacteroidetes(100)	Cytophagia(100)	Cytophagales(100)	Cytophagaceae(100)	Cytophaga(100)
Otu00595	107	0.1	0.2143	0.5143	0.1714	0.3857	0.3571	0.2571	0.3571	0.6429					GGTAGGTAGGCGGTTTCGTTAGTCGGATGTTAAAGCTCGGGGCTCAACCCCGAATCTGCATTCGAAACGGCGAGACTAGAGGATGTGAGAGATCAGTGGAATTTATGGTGTAGTAGTGAAATGCGTTGATATCATAAAGAACACCCAAGGCGAAGGCAACTGATTGGCACATATCTGACGCTGAGCTACGAAAGCGTGGGGAGCGAATGGG	Bacteroidetes(100)	Sphingobacteriia(100)	Sphingobacteriales(100)	Chitinophagaceae(100)	Flavisolibacter(100)
Otu00596	107	0.0513	0.2821	0.5513	0.1154	0.4487	0.4231	0.1282	0.1282	0.8718					GGTGCGTAGGCGGGTTTTTAAGTCAGAGGTGAAATCCTGGAGCTCAACTCCAGAACTGCCTTTGATACTGAGAATCTTGAGTATGGGAGAGGTGAGTGGAACTGCGAGTGTAGAGGTGAAATTCGTAGATATTCGCAAGAACACCAGTGGCGAAGGCGGCTCACTGGCCCATAACTGACGCTGAGGCACGAAAGCGTGGGGAGCAAACAGG	Parcubacteria(100)	unclassified(100)	unclassified(100)	unclassified(100)	unclassified(100)
Otu00597	107	0.0976	0.122	0.6098	0.1707	0.4146	0.3415	0.2439	0.1463	0.8537					CGTGTGTAGGCGGAAGGGTAAGTACCTTGTGAAATCCCATAGCTCAACTATGGAACTGCTTGGTATACTGCTTTTCTTGAGCCACTTAGGGGCAACCGGAACAAATGGTGGAGCGGTGAAATGCGTAGATATCATTTGGAACGCCAATGGTGAAAACAGGTTGCTGGGAGTGTGCTGACGCTGAGACACGAAAGCCAGGGGAGCAAACGGG	Verrucomicrobia(100)	Verrucomicrobiae(100)	Verrucomicrobiales(100)	Verrucomicrobiaceae(100)	Luteolibacter(100)
Otu00598	106	0.125	0.2344	0.4219	0.2188	0.25	0.5156	0.2344	0.5	0.5					GGCGTTTAGGCGGGTGATTAAGTTCGCTATGAAAGCGCCAGGCTAAACCTGGCGAGGCTGGCGGATACTGGTCATCTGGAGTGAGGGAGAGGGAAGTAGAATTCCGCGTGTAGTGGTGAAATGCGTAGAGATGCGGAGGAATACCAGTGGCGAAGGCGACTTCCTGGCCCTCAACTGACGCTGAAGCGCGAAAGCATGGGGAGCGAACGGG	Acidobacteria(100)	Acidobacteria(100)	Subgroup_3(100)	Unknown_Family(100)	Candidatus_Solibacter(100)
Otu00599	106	0	0.3077	0.5128	0.1795	0.5128	0.359	0.1282	0.1282	0.8718					GGCGCGTAGGCGGATTTGTAAGTCAGATGTGAAATTCCGAAGCTCAACTTCGGAGCTGCATTTGAAACTGTGAGTCTAGAGGAATGGCGGAGAAAATGGAATTCCACGTGTAGCGGTGAAATGCGTAGATATGTGGAAGAACACCGGTGGCGAAAGCGGTTTTCTAGCTTTTACCTGACGCTGAGGCGCGAGAGCAAGGGGAGCAAACAGG	Bacteroidetes(100)	Sphingobacteriia(100)	Sphingobacteriales(100)	Chitinophagaceae(100)	Flavisolibacter(100)
Otu00600	106	0.0366	0.2439	0.5732	0.1463	0.378	0.4756	0.1463	0.1341	0.8659					GGTGCGTAGGCGGGCCGGTAAGTCAGTGGTGAAATCCTGGGGCTTAACCCCAGAACTGCCGTTGATACTATCGGTCTTGAATGTTGTGGAGGTGAGCGGAATATGTCATGTAGCGGTGAAATGCTTAGAGATGACATAGAACACCAATTGCGAAGGCAGCTCACTACGCAACGATTGACGCTGAGGCACGAAAGCGTGGGGATCAAACAGG	Parcubacteria(100)	unclassified(100)	unclassified(100)	unclassified(100)	unclassified(100)
Otu00601	105	0.1176	0.2353	0.5294	0.1176	0.4118	0.4118	0.1765	0.3333	0.6667	Yes	Rhizosphere			GGTGCGTAGGCGGTGCAGCAAGTCGGGAGTGAAATACCTCAGCTTAACTGAGGAACTGCTTTCGATACTGCTGTGCTTGAGTAAGACAGAGGTAAGCGGAACTTAGGGTGGAGCGGTGAAATGCGTTGATATCCTAAGGAACACCGGTGGCGAAGGCGGCTTACTGGGTCTTAACTGACGCTGAGGCACGAAAGCCAGGGTAGCAAACGGG	Proteobacteria(100)	Deltaproteobacteria(100)	Bdellovibrionales(100)	Bdellovibrionaceae(100)	Bdellovibrio(100)
Otu00602	105	0.0769	0.1538	0.4231	0.3462	0.4615	0.3269	0.2115	0.1731	0.8269					GGTGCGTAGGCGGGTTGGTAAGTCCGTGGTGAAATCTCCGAGCTTAACTCGGAAACTGCCGTGGATACTATCAATCTTGAATATCGTGGAGGTAAGCGGAATATGTCATGTAGCGGTGAAATGCTTAGAGATGACATAGAACACCAATTGCGTAGGCAGCTTACTACACGATCATTGACGCTGAGGCACGAAAGCGTGGGGAGCAAACAGG	Planctomycetes(100)	Phycisphaerae(100)	WD2101_soil_group(100)	unclassified(100)	unclassified(100)
Otu00603	105	0.2128	0.0213	0.5745	0.1915	0.4255	0.2553	0.3191	0.4468	0.5532					AGTGCGTAGGCGGTCATGTAAGTAGGGTGTGAAATCCCACAGCTCAACTGTGGAACTGCGCTCTAAACTACATGACTAGAGGGATATAGAGGTGAGCAGAACTGATGGTGGAGCGGTGAAATGCGTTGATATCATCAGGAATACCGGAGGCGAAGGCGGCTCACTGGGTATCTTCTGACGCTGAGGTACGAAAGCTAGGGGAGCGAACGGG	Planctomycetes(100)	Planctomycetacia(100)	Planctomycetales(100)	Planctomycetaceae(100)	Planctomyces(100)
Otu00604	105	0.1538	0.1538	0.5	0.1923	0.2308	0.4231	0.3462	0.3654	0.6346					AGCTCGTAGGTGGTTTGTCGCGTTGTTCGTGAAAACTCACAGCTTAACTGTGGGCGTGCGGGCGATACGGGCAGACTGGAGTACTGCAGGGGAGACTGGAATTCCTGGTGTAGCGGTGGAATGCGCAGATATCAGGAGGAACACCGGTGGCGAAGGCGGGTCTCTGGGCAGTAACTGACGCTGAGGAGCGAAAGCGTGGGGAGCGAACAGG	Proteobacteria(100)	Alphaproteobacteria(100)	Rhizobiales(100)	Hyphomicrobiaceae(100)	Pedomicrobium(100)
Otu00605	105	0.0556	0.0926	0.6852	0.1667	0.3889	0.3333	0.2778	0.6111	0.3889	Yes	Rhizosphere			GGCGCGTAGGTGGCGATCCAAGTCCATGGTGAAAGCTCGATGCTCAACATCGAGTCGGCCACGGATACTGGGTTGCTCGAGCACTGTAGGGGCAGATGGAATTCCGGGTGTAGCGGTGGAATGCGTAGAGATCCGGAAGAACACCGGTGGCGAAGGCGGTCTGCTGGGCAGTTGCTGACACTGAGGCGCGACAGCGTGGGGAGCAAACAGG	Acidobacteria(100)	Acidobacteria(100)	Subgroup_6(100)	unclassified(100)	unclassified(100)
Otu00606	104	0.1286	0.1143	0.6	0.1571	0.3714	0.4	0.2286	0.2714	0.7286					AGCTCGTAGGCGGTTTGTTGCGTCGGCCGTGAAAACTTCACGCTTAACGTGGAGCTTGCGGTCGATACGGGCAGACTTGAGTTCGGTAGGGGAGACTGGAATTCCTGGTGTAGCGGTGAAATGCGCAGATATCAGGAGGAACACCGGTGGCGAAGGCGGGTCTCTGGGCCGATACTGACGCTGAGGAGCGAAAGCGTGGGGAGCGAACAGG	Bacteroidetes(100)	Sphingobacteriia(100)	Sphingobacteriales(100)	Saprospiraceae(100)	unclassified(100)
Otu00607	104	0.0825	0.3918	0.4433	0.0825	0.433	0.433	0.134	0.0722	0.9278					CGAGTGTAGGTGGTTGTCCAAGTTGGATGTGAAAGCCTTGAGCTCAACTCAAGAAATGCATTCAGGACTGGGCGGCTAGAGGACCGGAGAGGATAGTGGAATTCCCAGTGTAGTGGTGAAATACGTAGAGATTGGGAAGAACACCAGTGGCGAAGGCGGCTATCTGGACGGTTTCTGACACTAAGACTCGAAAGCGTGGGGAGCAAACAGG	Chlamydiae(100)	Chlamydiae(100)	Chlamydiales(100)	Simkaniaceae(97)	Simkania(97)
Otu00608	104	0.175	0.1125	0.625	0.0875	0.275	0.4875	0.2375	0.8875	0.1125					AGCTCGTAGGCGGCTTGTCGCGTCGACTGTGAAAACCCGCGGCTCAACCGCGGGCCTGCAGCCGATACGGGCAGGCTAGAGTTCGGTAGGGGAGACTGGAATTCCTGGTGTAGCGGTGAAATGCGCAGATATCAGGAGGAACACCGATGGCGAAGGCAGGTCTCTGGGCCGATACTGACGCTGAGGAGCGAAAGCGTGGGGAGCGAACAGG	Verrucomicrobia(100)	OPB35_soil_group(100)	unclassified(100)	unclassified(100)	unclassified(100)
Otu00609	104	0.1091	0.1636	0.4182	0.3091	0.2182	0.4	0.3818	0.2364	0.7636					CGTCCGCAGGTGGTTTTCCAAGTCTGCTGTTAAAGCGCGAGGCTTAACCTTGTACAGGCAGTGGAAACTGGATGACTAGAGTATGGTAGGGGTAGCGGGAATTCCCAGTGTAGCGGTGAAATGCGTAGATATTGGGAAGAACACCAGCGGCGAAAGCGCGCTACTGGGCCATTACTGACACTCATGGACGAAAGCTAGGGGAGCGAAAGGG	Proteobacteria(100)	Alphaproteobacteria(100)	Rhodospirillales(100)	Rhodospirillaceae(100)	Magnetospira(100)
Otu00610	104	1	0	0	0	0	1	0	1	0					CGCGCGCAGGTGGTTCCTTAAGTCTGATGTGAAAGCCCACGGCTCAACCGTGGAGGGTCATTGGAAACTGGGGAACTTGAGTGCAGAAGAGGAAAGTGGAATTCCAAGTGTAGCGGTGAAATGCGTAGAGATGTGGAGGAACACCAGTGGCGAAGGCGGCTTTCTGGTCTGTAACTGACGCTGAGGCGCGAAAGCGTGGGGAGCAAACAGG	Spirochaetae(100)	Spirochaetes(100)	Spirochaetales(100)	Spirochaetaceae(100)	Treponema_2(100)
Otu00611	104	0.0656	0.4098	0.3115	0.2131	0.377	0.3607	0.2623	0.2459	0.7541					CGCACGTAGGCGGCTTTGTAAGTAAGGGGTGAAAGCCTGGTGCTCAACACCAGAACTGCCCTTTAGACTGCATCGCTTGAATCCAGGAGAGGTGAGTGGAATTCCGAGTGTAGAGGTGAAATTCGTAGATATTCGGAAGAACACCAGTGGCGAAGGCGGCTCACTGGACTGGTATTGACGCTGAGGTGCGAAAGCGTGGGGAGCAAACAGG	Proteobacteria(100)	Alphaproteobacteria(100)	Sphingomonadales(100)	Sphingomonadaceae(100)	Sphingomonas(100)
Otu00612	103	0.1094	0.1094	0.6719	0.1094	0.2813	0.3906	0.3281	0.7656	0.2344	Yes	Rhizosphere			GGAGCGTAGGTGGGTTGGTAAGTCAGTGGTGAAATCCCCGAGCTTAACTTGGGAACTGCCATTGATACTATCAGTCTTGAATATTGTGGAGGTCAGCGGAATATGTCATGTAGCGGTGAAATGCTTAGAGATGACATAGAACACCAATTGCGAAGGCAGCTGGCTACGCATATATTGACACTGAGGCTCGAAAGCGTGGGGATCAAACAGG	Acidobacteria(100)	Acidobacteria(100)	Subgroup_6(100)	unclassified(100)	unclassified(100)
Otu00613	103	0.2903	0.1452	0.4355	0.129	0.3226	0.2581	0.4194	0.2742	0.7258					GGTGCGTAGGTTGTTCGGTAAGTCAGCGGTGAAACCTGAACGCTCAACGTTCAGCCTGCCGTTGAAACTGCCGGGCTTGAGTTCAGTGGCGGCAGGCGGAATTCGTGGTGTAGCGGTGAAATGCATAGATATCACGAGGAACTCCGATTGCGAAGGCAGCTTGCCATACTGCGACTGACACTGAAGCACGAAGGCGTGGGTATCAAACAGG	Proteobacteria(100)	Deltaproteobacteria(100)	Myxococcales(100)	Haliangiaceae(100)	Haliangium(100)
Otu00614	103	0.1364	0.2045	0.3864	0.2727	0.3182	0.5	0.1818	0.2045	0.7955					GGAGCGTAGGCGGGTGTTTAAGTTAGGTGTTTAATCCCGGGGCCCAACCCCGGACAGGCACCTAAAACTGGGCATCTTGAATAGTGGAGAGGACGACGGAATTGGGGGTGTAGCGGTGGAATGCGTAGAGATCCCCAAGAACACCAGTTGCGAAGGCGGTCGTCTGGACACATATTGACGCTGAGGCTCGAAAGCATGGGGAGCAAACAGG	Planctomycetes(100)	Phycisphaerae(100)	WD2101_soil_group(100)	unclassified(100)	unclassified(100)
Otu00615	103	0.0857	0.7286	0.0429	0.1429	0.4571	0.3429	0.2	0.1571	0.8429					GGCGCGTAGGCGGCGTGGTAAGTCAGCTGTGAAATCTCCGAGCTTAACTCGGAACGGTCAGCTGATACTGCTGTGCTAGAGTACAGAAAGGGCAATCGGAATTCTTGGTGTAGCGGTGAAATGCGTAGATATCAAGAGGAACACCTGAGGCGAAGGCGGGTTGCTAGGCTGATACTGACGCTGAGGCGCGAAAGCTAGGGTAGCAAACGGG	Saccharibacteria(100)	unclassified(100)	unclassified(100)	unclassified(100)	unclassified(100)
Otu00616	103	0.0462	0.1538	0.7231	0.0769	0.4615	0.3077	0.2308	0.6308	0.3692	Yes	Rhizosphere			CGCACGTAGGCGGATCGTTAAGTCGGGGGTGAAATCCTGGAGCTCAACTCCAGAACTGCCTTCGATACTGGCGATCTCGAGTCCGGAAGAGGTGAGTGGAACTCCTAGTGTAGAGGTGGAATTCGTAGATATTAGGAAGAACACCAGTGGCGAAGGCGGCTCACTGGTCCGGTACTGACGCTGATGTGCGAAAGCGTGGGGAGCAAACAGG	Bacteroidetes(100)	Sphingobacteriia(100)	Sphingobacteriales(100)	Sphingobacteriaceae(100)	Pedobacter(100)
Otu00617	103	0.0506	0.1646	0.6582	0.1266	0.2785	0.3797	0.3418	0.8228	0.1772					CGCACGTAGGCGGCGATTCAAGTTAGATGTGAAAGGCCTGGGCTCAACCCGGGAACTGCATTTGATACTGAATTGCTAGAGTCCAAGAGAGGGTAGTGGAATTCCCAGTGTAGAGGTGAAATTCGTAGATATTGGGAAGAACACCAGTGGCGAAGGCGGCTACCTGGCTTGGTACTGACGCTCAGGTGCGAAAGCGTGGGGAGCGAACAGG	Planctomycetes(100)	Planctomycetacia(100)	Planctomycetales(100)	Planctomycetaceae(100)	Pir4_lineage(100)
Otu00618	103	0.087	0.1014	0.7536	0.058	0.3913	0.3478	0.2609	0.8116	0.1884					CGTCCGCAGGTGGCACTGTAAGTCTGCTGTTAAAGAGCAAGGCTCAACCTTGTAAAGGCAGTGGAAACTACAGAGCTAGAGTACGTTCGGGGCAGAGGGAATTCCTGGTGTAGCGGTGAAATGCGTAGAGATCAGGAAGAACACCGGTGGCGAAAGCGCTCTGCTAGGCCGTAACTGACACTGAGGGACGAAAGCTAGGGGAGCGAATGGG	Proteobacteria(100)	Deltaproteobacteria(100)	Myxococcales(100)	BIrii41(100)	unclassified(100)
Otu00619	103	0.1081	0.2162	0.6216	0.0541	0.2568	0.4054	0.3378	0.8243	0.1757					GGCGCGTAGGCGGCCTTCTAAGTCGAACGTGAAATCCCCGGGCTCAACCCGGGAACTGCGTCCGAGACTGGGAGGCTAGAATCCGGGAGAGGGATGTGGAATTCCAGGTGTAGCGGTGAAATGCGTAGATATCTGGAGGAACATCGGTGGCGAAGGCGGCATCCTGGACCGGTATTGACGCTGAGGCGCGAAAGCCAGGGGAGCAAACGGG	Acidobacteria(100)	Acidobacteria(100)	Subgroup_4(100)	RB41(100)	unclassified(100)
Otu00620	103	0.0933	0.16	0.64	0.1067	0.3067	0.4267	0.2667	0.8533	0.1467					GGTGCGTAGGTGGACTAATAAGTCAGTGGTGAAAGCCCGCAGCTTAACTGCGGAACTGCCATTGATACTGTTAGTCTTGAGTACAGTTGAGGTGGGCGGAATGTGTCATGTAGCGGTGAAATGCTTAGATATGACACAGAACACCGATTGCGAAGGCAGCTCACTAAGCTGTAACTGACACTGAGGCACGAAAGCGTGGGGAGCAAACAGG	Bacteroidetes(100)	Sphingobacteriia(100)	Sphingobacteriales(100)	Chitinophagaceae(100)	Terrimonas(98)
Otu00621	103	0.125	0.0556	0.4722	0.3472	0.2917	0.3056	0.4028	0.4028	0.5972					CGCACGTAGGCGGACCGATAAGTCGGGGGTGAAATCCTGGAGCTCAACTCCAGAACTGCCTTCGAAACTGCCGGTCTTGAGTTCGGGAGAGGTGAGTGGAACTGCGAGTGTAGAGGTGAAATTCGTAGATATTCGCAAGAACACCAGTGGCGAAGGCGGCTCACTGGCCCGATACTGACGCTGAGGTGCGAAAGCGTGGGGAGCAAACAGG	Proteobacteria(100)	Betaproteobacteria(100)	Nitrosomonadales(100)	Nitrosomonadaceae(100)	unclassified(100)
Otu00622	103	0.0633	0.1392	0.6709	0.1266	0.3291	0.4177	0.2532	0.8228	0.1772					GGTGCGTAGGCGGAGCGTTAAGTCAGTGGTGAAATCCTGCAGCTCAACTGTAGACTTGCCATTGATACTGGCGCTCTTGAGTGCGCTTGAAGTAGGCGGAATGTGCCGTGTAGCGGTGAAATGCTTAGATATGGCACAGAACACCAATTGCGAAGGCAGCTTACTAAGGCGATACTGACGCTGAGGCACGAAAGCGTGGGGATCGAACAGG	Parcubacteria(100)	unclassified(100)	unclassified(100)	unclassified(100)	unclassified(100)
Otu00623	103	0.0339	0.2034	0.5763	0.1864	0.2203	0.4407	0.339	0.6949	0.3051	Yes	Rhizosphere			GGTAGGTAGGTGGTCTCATTTGTCTGGGGTGAAAGCCTTGAGCTTAACTCAAGAAGTGCCCCAGAAACGGTGAGACTGGAGTCCTGGAGAGGGTCGTGGAATTCCCGGTGTAGCGGTGAAATGCGTAGAGATCGGGAGGAACACCAGAGGCGAAAGCGGCGACCTGGACAGGCACTGACACTCAACTACGAAAGCGTGGGGAGCAAACAGG	Actinobacteria(100)	Thermoleophilia(100)	Solirubrobacterales(100)	Solirubrobacteraceae(100)	Solirubrobacter(100)
Otu00624	103	0.0494	0.1358	0.716	0.0988	0.3951	0.4321	0.1728	0.9012	0.0988					GGCTCGTAGGCGGCCAACTAAGTCAGACGTGAAATCCCCAGGCTCAACCTGGGAACTGCGTCTGATACTGGATGGCTTGAATCCGGGAGAGGGATGCAGAATTCCAGGTGTAGCGGTGAAATGCGTAGATATCTGGAGGAATACCGGTGGCGAAGGCGGCATCCTGGACCGGCATTGACGCTGAGGAGCGAAAGCTAGGGGAGCAAACGGG	Proteobacteria(100)	Deltaproteobacteria(100)	Myxococcales(100)	Sandaracinaceae(100)	unclassified(100)
Otu00625	102	0.0615	0.1385	0.7692	0.0308	0.2923	0.4	0.3077	0.8308	0.1692					GGAGCGTAGGCCGCCCCTTAAGCGTGTTGTGAAATGCGGGTGCTCAACATCCGACTTGCAGCGCGAACTGGGGGGCTTGAGTGCGCCGAAAGTAGGCGGAATTCGTGGTGTAGCGGTGAAATGCTTAGATATCACGAAGAACTCCGATTGCGAAGGCAGCTTACTGTAGCGCAACTGACGCTGATGCTCGAAAGCGTGGGTATCGAACAGG	Bacteroidetes(100)	Sphingobacteriia(100)	Sphingobacteriales(100)	Chitinophagaceae(100)	Segetibacter(100)
Otu00626	102	0.0476	0.2222	0.4444	0.2857	0.3016	0.4762	0.2222	0.127	0.873					CGTGCGTAGACGGTTATGTAAGTCAGGTGTGAAAGCCCCGGGCTCAACCTGGGAATTGCATTTGAGACTGCATAGCTAGGGTGCGGAAGAGGGAAGCGGAATTTCCGGTGTAGCGGTGAAATGCGTAGATATCGGAAGGAACACCAGTGGCGAAAGCGGCTTCCTGGTCCAGCACCGACGTTCAGGCACGAAAGCGTGGGGAGCAAACAGG	Bacteroidetes(100)	Sphingobacteriia(100)	Sphingobacteriales(100)	Chitinophagaceae(100)	Terrimonas(100)
Otu00627	102	0	0.0286	0.0857	0.8857	0.0571	0.8286	0.1143	0.9143	0.0857					GGTGCGTAGGTGGCGTGGAAAGTCAGATGTGAAAGCCCGGGGCTCAACCTCGGAATAGCATCCGATACTACCATGCTAGAGTACTGAAGAGGTGACTAGAATTCTCGGTGTAGCAGTGAAATGCGTAGATATCGAGAGGAATACCAACGGCGAAGGCAGGTCACTGGGCAGTTACTGACACTGAGGCACGAAGGCCAGGGGAGCAAACGGG	Bacteroidetes(100)	Sphingobacteriia(100)	Sphingobacteriales(100)	Chitinophagaceae(100)	Niastella(100)
Otu00628	102	0.1094	0.1094	0.4844	0.2969	0.2656	0.3281	0.4063	0.5938	0.4063					GGTGCGCAGGCGGGGCCTTAAGTCAGTGGTGAAATCTCGTAGCTCAACTACGAAACTGCCATTGATACTGAGGTTCTTGAATGTAGTTGACGTTAGTGGAATGTGTCATGTAGCGGTGAAATGCTTAGATATGACACAGAACACCGATCGCGAAGGCAGCTAACGAAGCTATTATTGACGCTCAGGCACGACAGCATGGGGAGCAAACAGG	Planctomycetes(100)	Planctomycetacia(100)	Planctomycetales(100)	Planctomycetaceae(100)	Pir4_lineage(100)
Otu00629	102	0.037	0.3827	0.3457	0.2346	0.2716	0.5062	0.2222	0.1728	0.8272					GGTGCGTAGGTGGGTCTGTAAGTCAGTGGTGAAATCCCCGAGCTTAACTTGGGAACTGCCATTGATACTATAGCTCTTGAATACTGTGGAGGTCAGCGGAATATGTCATGTAGCGGTGAAATGCTTAGATATGACATAGAACACCAATTGCGAAGGCAGCTGGCTACACAAATATTGACACTGAGGCACGAAAGCGTGGGGATCAAACAGG	Cyanobacteria(100)	Cyanobacteria(100)	SubsectionIII(100)	FamilyI(100)	Leptolyngbya(100)
Otu00630	101	0.1169	0.2078	0.4416	0.2338	0.3896	0.3506	0.2597	0.5325	0.4675					CGTGTGTAGGCGGACTCGTAAGTACCTTGTGAAATCCCACGGCTCAACCGTGGAACTGCTTGGTATACTGCTTGTCTTGAGCCACTTAGGGGCTGTCGGAACAAACGGTGGAGCGGTGAAATGCGTAGATATCGTTTGGAACGCCAAAGGTGAAAACAGACAGCTGGGAGTGTGCTGACGCTGAGACACGAAAGCCAGGGGAGCGAACGGG	Verrucomicrobia(100)	OPB35_soil_group(100)	unclassified(100)	unclassified(100)	unclassified(100)
Otu00631	101	0.2188	0.0625	0.4219	0.2969	0.25	0.2969	0.4531	0.3438	0.6563					GGCTCGTAGGCGGCCAACTAAGTCGGATGTGAAATCCCCAGGCTCAACCTGGGAACTGCATCCGATACTGGATGGCTTGAATTCGGGAGAGGGATGCAGAATTCCAGGTGTAGCGGTGAAATGCGTAGATATCTGGAGGAATACCGGTGGCGAAGGCGGCATCCTGGACCGACATTGACGCTGAGGAGCGAAAGCTAGGGGAGCAAACGGG	Chloroflexi(100)	Anaerolineae(100)	Anaerolineales(100)	Anaerolineaceae(100)	unclassified(100)
Otu00632	101	0.0351	0.1053	0.5088	0.3509	0.4737	0.3509	0.1754	0.386	0.614					CGCACGTAGGCGGATCTTTAAGTCGGTGGTGAAATCCTGGAGCTCAACTCCAGAACTGCCTTCGATACTGAGGGTCTCGAGTCCGGGAGAGGTGAGTGGAACTGCGAGTGTAGAGGTGAAATTCGTAGATATTCGCAAGAACACCAGTGGCGAAGGCGGCTCACTGGCCCGGTACTGACGCTGAGGTGCGAAAGCGTGGGGAGCAAACAGG	Proteobacteria(100)	Alphaproteobacteria(100)	Rhizobiales(100)	Bradyrhizobiaceae(93)	Bradyrhizobium(55)
Otu00633	101	0.0938	0.2656	0.5	0.1406	0.4063	0.3594	0.2344	0.4688	0.5313					CGTCTGTAGGTGGTTTGTTAAGTTGGATGTGAAATCCCCGGGCTCAACCTGGGAACTGCATCCAAAACTGGCAAGCTAGAGTATGGTAGAGGGTGGTGGAATTTCCTGTGTAGCGGTGAAATGCGTAGATATAGGAAGGAACACCAGTGGCGAAGGCGACCACCTGGACTGATACTGACACTGAGGTGCGAAAGCGTGGGGAGCAAACAGG	Bacteroidetes(100)	Sphingobacteriia(100)	Sphingobacteriales(100)	PHOS-HE51(100)	unclassified(100)
Otu00634	100	0.0377	0.3962	0.3396	0.2264	0.4151	0.3774	0.2075	0.1132	0.8868					AGCGCGTAGGCGGAAGCTTAAGTGTGGCCTGAAAGCCCCCGGCTCAACCGGGGAAGGTGGCTGCAAACTGGGCTTCTTGAGGGGGATAGGGGAAAGTGGAATTCCGGGTGTAGCGGTGAAATGCGTAGAGATCCGGAGGAACACCAGTGGCGAAGGCGGCTTTCTGGGTCCGCCCTGACGCTGAGGCGCGAAAGCGTGGGGAGCGAACGGG	Bacteroidetes(100)	Sphingobacteriia(100)	Sphingobacteriales(100)	Chitinophagaceae(100)	Taibaiella(100)
Otu00635	100	0.1731	0.1154	0.4808	0.2308	0.3077	0.3462	0.3462	0.5192	0.4808					GGTGCGTAGGCGGGTGTGTAAGTCCGTGGTGAAATCTCCGAGCTTAACTCGGAAACTGCCATGGGTACTGCATGTCTTGAATGTTGTGGAGGTGAGCGGAATATGTCATGTAGCGGTGAAATGCTTAGATATGACATAGAACACCAATTGCGAAGGCAGCTCACTACACAAATATTGACGCTGAGGCACGAAAGCGTGGGGATCAAACAGG	Gemmatimonadetes(100)	Gemmatimonadetes(100)	Gemmatimonadales(100)	Gemmatimonadaceae(100)	unclassified(100)
Otu00636	100	0.1818	0.1273	0.4	0.2909	0.2364	0.3818	0.3818	0.2727	0.7273					CGCGCGTAGGCTGTTTCTTAAGTCTGGGGTGAAAGGTTCAACGCTCAACGTGAACAGTGCCTTGGATACTGGGAGACTTGAGTCTGGGAGGGGGTAGTGGAATTCCTGGTGTAGCGGTGAAATGCGTAGATATCAGGAGGAACACCGGTGGCGAAGGCGGCTACCTGGCCTAAGACTGACGCTGAGGTGCGAAAGCGTGGGGAGCGAACGGG	Proteobacteria(100)	Gammaproteobacteria(100)	Acidithiobacillales(100)	TX1A-55(100)	unclassified(100)
Otu00637	100	1	0	0	0	0	1	0	1	0					CGCTCGCAGGTGGTTCATTGCGTCGTGCGTGAAAGACCCCGGCTCAACTGGGGAGGGTCGTGCGAAACGGGTGAACTAGAGGCCAGTAGGGGGATGCGGAATTCCGGGTGTAGTGGTGGAATGCGTAGAGATCCGGAGGAACACCAGCGGCGAAGGCGGCATCCTGGACTGGTCCTGACACTCAGGAGCGAAAGCGTGGGGAGCGATCCGG	Firmicutes(100)	Clostridia(100)	Clostridiales(100)	Peptostreptococcaceae(100)	Peptoclostridium(100)
Otu00638	100	0.1463	0.0488	0.3902	0.4146	0.4878	0.2439	0.2683	0.6098	0.3902					GGAGCGTAGGCCGTTTTATAAGCGTGTTGTGAAATGTACGGGCTCAACCTGTGATTTGCAGCGCGAACTGTATGACTTGAGTACGTTGGAAGTAGGCGGAATTCGTGGTGTAGCGGTGAAATGCTTAGATATCACGAAGAACTCCGATTGCGAAGGCAGCCTACTGTGTCGTAACTGACGCTGAAGCTCGAAAGTGCGGGTATCGAACAGG	Bacteroidetes(100)	Sphingobacteriia(100)	Sphingobacteriales(100)	CWT_CU03-E12(99)	unclassified(99)
Otu00639	99	0.9524	0.0238	0	0.0238	0	0.9762	0.0238	1	0					GGCGCGTAGGCGGCAATTCAAGTCAGCTGTGAAATCTCCGGGCTTAACTCGGAACGGTCAGCTGATACTGCTTTGCTAGAGTGCAGAAGGGGCAATCGGAATTCTTGGTGTAGCGGTGAAATGCGTAGATATCAAGAGGAACACCTGAGGTGAAGACGGGTTGCTGGGCTGACACTGACGCTGAGGCGCGAAAGCTAGGGTAGCAAACGGG	Fusobacteria(100)	Fusobacteriia(100)	Fusobacteriales(100)	Leptotrichiaceae(100)	Leptotrichia(100)
Otu00640	99	0.0882	0.1324	0.6176	0.1618	0.3088	0.3676	0.3235	0.5441	0.4559	Yes	Rhizosphere			AGCACGTAGGCGGCTTGTTAAGTGTGAAGTGAAATCTCCAGGGCTCAACCCGGAAACCGCTTCGCATACTGGCAAGCTAGAGGAATGCAGAGGTAAGTGGAATTCCTGGTGTAGCGGTGAAATGCATAGATATCAGGAGGAACACCCATGGCGAAGGCAGCTTACTGGGCATTATCTGACGCTGAGGTGCGAAAGCGTGGGGAGCAAACAGG	Planctomycetes(100)	Phycisphaerae(100)	WD2101_soil_group(100)	unclassified(100)	unclassified(100)
Otu00641	99	0.0833	0.0333	0.8333	0.05	0.3333	0.5833	0.0833	0.9333	0.0667					GGTGCGTAGGCGGCTTGGTAAGTCAGGAGTGAAAGTTTGCGGCTCAACCGTAAAATTGCTTTTGATACTGCCAGGCTAGAATCAGGATGAGGTCAGCGGAATGTGGCATGTAGCGGTGAAATGCATAGATATGCCATAGAACACCTATTGCGAAGGCAGCTGGCTAGACCTGTATTGACGCTGAGGCACGAAAGCGTGGGGAGCGAACAGG	Fibrobacteres(100)	Fibrobacteria(100)	Fibrobacterales(100)	Fibrobacteraceae(100)	possible_genus_04(100)
Otu00642	99	0.1389	0.2778	0.5278	0.0556	0.3056	0.3611	0.3333	0.2778	0.7222					CGCACGTAGGCGGCTTTGTAAGTTAGAGGTGAAAGCCCGGAGCTCAACTCCGGAATTGCCTTTAAGACTGCATCGCTTGAATCCAGGAGAGGTGAGTGGAATTCCGAGTGTAGAGGTGAAATTCGTAGATATTCGGAAGAACACCAGTGGCGAAGGCGGCTCACTGGACTGGTATTGACGCTGAGGTGCGAAAGCGTGGGGAGCAAACAGG	Planctomycetes(100)	Phycisphaerae(100)	WD2101_soil_group(100)	unclassified(100)	unclassified(100)
Otu00643	98	0.0667	0.15	0.6333	0.15	0.3333	0.3833	0.2833	0.4333	0.5667	Yes	Rhizosphere			CGCACGTAGGCGGCATTCTAAGTCGGATGTGAAATCCCTCGGCTCAACCGAGGACGTGCATCCGAAACTGGAACGCTCGAGTATGGAAGAGGGTCGCGGAATTCTCGGTGTAGAGGTGAAATTCGTAGATATCGGGAGGAACACCAGTGGCGAAGGCGGCGACCTGGGCCAATACTGACGCTGAGGTGCGAAAGCGTGGGGAGCAAACAGG	Proteobacteria(100)	Betaproteobacteria(100)	Nitrosomonadales(100)	Nitrosomonadaceae(100)	unclassified(100)
Otu00644	98	0.0577	0.2885	0.4615	0.1923	0.4038	0.3654	0.2308	0.0769	0.9231					CGCGCGTAGGCGGCTTTGTAAGTCAGAGGTGAAAGCCTGGAGCTCAACTCCAGAACTGCCTTTGAAACTACATCGCTTGAATCATGGAGAGGTTAGTGGAATTCCGAGTGTAGAGGTGAAATTCGTAGATATTCGGAAGAACACCAGTGGCGAAGGCGACTAACTGGACATGTATTGACGCTGAGGTGCGAAAGCGTGGGGAGCAAACAGG	Bacteroidetes(100)	Sphingobacteriia(100)	Sphingobacteriales(100)	Chitinophagaceae(100)	Parafilimonas(97)
Otu00645	98	0.0755	0.2264	0.5472	0.1509	0.4151	0.3585	0.2264	0.3208	0.6792					CGCACGTAGGCGGCTCTTTAAGTCAGGGGTGAAATCCTGGAGCTCAACTCCAGAACTGCCTTTGATACTGAGGAGCTCGAGTCCGGGAGAGGTGAGTGGAACTGCGAGTGTAGAGGTGAAATTCGTAGATATTCGCAAGAACACCAGTGGCGAAGGCGGCTCACTGGCCCGGTACTGACGCTGAGGTGCGAAAGCGTGGGGAGCAAACAGG	Chlamydiae(100)	Chlamydiae(100)	Chlamydiales(100)	Parachlamydiaceae(100)	Candidatus_Protochlamydia(100)
Otu00646	98	0.069	0.2414	0.4138	0.2759	0.3276	0.2759	0.3966	0.2931	0.7069					GGTGTGTAGGTGGTTTTGTTAGTCTCTCGTTAAATCTCTTGGCTCAACCAAGAAGCTGCGGGGGAAACGGCATGACTAGAGGATGCGAGGGGTCTGCGGAACTCATGGTGTAGGGGTGAAATCCGTTGATATCATGGGGAACACCAAAAGCGAAGGCAGCAGACTGGAGCATTCCTGACATTGAAACACGAAAGCGTGGGTAGCGAATGGG	Chloroflexi(100)	Anaerolineae(100)	Anaerolineales(100)	Anaerolineaceae(100)	unclassified(100)
Otu00647	98	0.0962	0.25	0.4231	0.2308	0.4231	0.4038	0.1731	0.0769	0.9231					CGCGCGTAGGTGGTGTGTTAAGTCCACTCGTGAAATGCTGGGGCTCAACCCCATGCGCTGCGGGGGATACTGGCACGCTGGAGACACGTAGAGGCAAGCGGAATTCCGGGTGTAGCGGTGGAATGCGTAGATATCCGGAAGAACACCGGAGGCGAAGGCGGCTTGCTGGGCGTGATCTGACGCTGAGGCGCGAAAGCGTGGGGAGCAAACAGG	Bacteroidetes(100)	Sphingobacteriia(100)	Sphingobacteriales(100)	Sphingobacteriaceae(100)	Pedobacter(100)
Otu00648	98	0.0741	0.321	0.321	0.284	0.321	0.4074	0.2716	0.0741	0.9259					CGCACGTAGGCGGATCGGAAAGTTGGGGGTGAAATCCCAGGGCTCAACCCTGGAACTGCCTTCAAAACTCCCGGTCTTGAGGTCGTGAGAGGTGAGTGGAATTCCGAGTGTAGAGGTGAAATTCGTAGATATTCGGAGGAACACCAGTGGCGAAGGCGGCTCACTGGCACGATACTGACGCTGAGGTGCGAAAGCGTGGGGAGCAAACAGG	Bacteroidetes(100)	Sphingobacteriia(100)	Sphingobacteriales(100)	env.OPS_17(100)	unclassified(100)
Otu00649	97	0.1667	0.1167	0.5833	0.1333	0.3167	0.3833	0.3	0.3333	0.6667	Yes	Rhizosphere			CGCGTGTAGGTGGACGGGTAAGTATCTTGTGAAATCCCACGGCTCAACCGTGGAACTGCTGGATATACTGCTTGTCTTGAGGCACTTAGGGGCAGCTGGAACAAATGGTGGAGCGGTGAAATGCGTAGATATCATTTGGAACGCCAAAGGCGAAAGCAGGCTGCTGGGAGTGATCTGACACTGAGACGCGAAAGCCAGGGGAGCAAACGGG	Chloroflexi(100)	TK10(100)	unclassified(100)	unclassified(100)	unclassified(100)
Otu00650	97	0.0833	0.125	0.5625	0.2292	0.2917	0.3958	0.3125	0.5208	0.4792					CGCGCGCAGGTGGTTCCTTAAGTCTGATGTGAAAGCCCACGGCTCAACCGTGGAGGGTCATTGGAAACTGGGGAACTTGAGTACAGAAGAGGAGAGTGGAATTCCACGTGTAGCGGTGAAATGCGTAGAGATGTGGAGGAACACCAGTGGCGAAGGCGACTCTCTGGTCTGTAACTGACGCTGAGGTACGAAAGCGTGGGGAGCGAACAGG	Actinobacteria(100)	Thermoleophilia(100)	Solirubrobacterales(100)	288-2(100)	unclassified(100)
Otu00651	97	0.0847	0.1695	0.5593	0.1864	0.4237	0.339	0.2373	0.4746	0.5254	Yes	Rhizosphere			GGTACGTAGGCGGCGCTGTCAGTCGGGTGTGAAAGCCCTCGGCTCAACCGAGGAATTGCGCCCGATACTGCAGCGCTTGAGGGAGACAGAGGTAAGCGGAACTGATGGTGGAGCGGTGAAATGCGTTGATATCATCAGGAACACCAGTGGCGAAAGCGGCTTACTGGGTCTCTTCTGACGCTGAGGTACGAAAGCTAGGGGAGCGAAGGGG	Planctomycetes(100)	Planctomycetacia(100)	Planctomycetales(100)	Planctomycetaceae(100)	Planctomyces(100)
Otu00652	96	0.1463	0.1951	0.4634	0.1951	0.2439	0.3415	0.4146	0.439	0.561					CGCACGTAGGCGGCTTTCTAAGTCAGGGGTGAAATCCTGGAGCTCAACTCCAGAACTGCCTTTGATACTGGGAAGCTCGAGTCCGGAAGAGGTGAGTGGAACTGCGAGTGTAGAGGTGAAATTCGTAGATATTCGCAAGAACACCAGTGGCGAAGGCGGCTCACTGGTCCGGTACTGACGCTGAGGTGCGAAAGCGTGGGGAGCAAACAGG	Planctomycetes(100)	Phycisphaerae(100)	WD2101_soil_group(100)	unclassified(100)	unclassified(100)
Otu00653	96	0.1481	0.2037	0.5	0.1481	0.3148	0.3148	0.3704	0.6296	0.3704					GGTGCGTAGGCGGGACAGTAAGTCAGTGGTGAAATCCTATCGCTTAACGATAGAATTGCCATTGATACTGCTGACCTTGAGTACAAATGATGTGGGCGGAATGTGCAGTGTAGCGGTGAAATGCTTAGATATTGCACAGAACACCGATAGCGAAGGCAGCTCACAAAAATGTAACTGACGCTGAGGCACGAAAGTATGGGGATCAAACAGG	Hydrogenedentes(100)	unclassified(100)	unclassified(100)	unclassified(100)	unclassified(100)
Otu00654	96	0.0889	0.1111	0.7333	0.0667	0.4444	0.3333	0.2222	0.5333	0.4667	Yes	Rhizosphere			GGCGCGTAGGCGGACATTTAAGTCAGAGGTGAAAGCCCAGGGCTCAACCTTGGAATTGCCTTTGATACTGGATGTCTTGAGTTCGGGAGAGGTGAGTGGAATGCCGAGTGTAGAGGTGAAATTCGTAGATATTCGGCGGAACACCAGTGGCGAAGGCGACTCACTGGCCCGATACTGACGCTGAGGCGCGAAAGCGTGGGGAGCAAACAGG	Verrucomicrobia(100)	Opitutae(100)	Opitutales(100)	Opitutaceae(100)	Opitutus(100)
Otu00655	96	0.1573	0.1236	0.6742	0.0449	0.5056	0.2247	0.2697	0.8764	0.1236					CGCGTCTAGGTGGTTATGTAAGTCTGATGTGAAAATGCAGGGCTCAACTCTGTATTGCGTTGGAAACTGCACAACTAGAGTACTGGAGAGGTAAGCGGAACTACAAGTGTAGAGGTGAAATTCGTAGATATTTGTAGGAATGCCGATGGGGAAGCCAGCTTACTGGACAGATACTGACGCTAAAGCGCGAAAGCGTGGGTAGCAAACAGG	Proteobacteria(100)	Betaproteobacteria(100)	Burkholderiales(100)	Comamonadaceae(100)	Piscinibacter(57)
Otu00656	96	0.122	0.2195	0.4634	0.1951	0.2927	0.439	0.2683	0.3902	0.6098					GGAGCGTAGGCGGTTGGATAAGCCCTCCGTGAAATCTCCAGGCTTAACCTGGAAAGTGCAGAGGGGACTGTTCAGCTAGAGGATGGGAGAGGAGCGCGGAATTCCCGGTGTAGCGGTGAAATGCGTAGAGATCGGGAGGAAGGCCGGTGGCGAAGGCGGCGCTCTGGAACATTTCTGACGCTGAGGCTCGAAAGCGTGGGGAGCAAACAGG	Proteobacteria(100)	Alphaproteobacteria(100)	Rhizobiales(100)	Hyphomicrobiaceae(100)	Rhodoplanes(100)
Otu00657	95	0.0833	0.1667	0.5833	0.1667	0.4028	0.4583	0.1389	0.8056	0.1944					CGCGCGTAGGCGGTGATCCATGTCAGAGGTGAAAGCCCGGGGCTCAACTCCGGAATTGCCTTTGAAACGGGATCGCTAGAGTCCGAGAGAGGATGGCGGAATTCCTAGTGTAGAGGTGAAATTCGTAGATATTAGGAAGAACACCGGTGGCGAAGGCGGCCATCTGGCTCGGTACTGACGCTCAGGCGCGAAAGCGTGGGGAGCAAACAGG	Proteobacteria(100)	Alphaproteobacteria(100)	Rhodobacterales(100)	Rhodobacteraceae(100)	Rhodobacter(95)
Otu00658	95	0.197	0.5758	0.0606	0.1667	0.2576	0.5152	0.2273	0.2576	0.7424					GGTGCGTAGGTGGCATGGTAAGTTTGATGTGAAAGCTCAGGGCTCAACCCTGAAATGGCATTGAATACTACTGTGCTGGAGGTTTGGAGGGGGGACTGGAATTCTTGGTGTAGCAGTGAAATGCGTAGATATCAAGAGGAACACCAGTGGCGAAGGCGAGTCCCTGGACAACACCTGACACTGAGGCACGAAAGCTAGGGGAGCAAACAGG	Saccharibacteria(100)	unclassified(100)	unclassified(100)	unclassified(100)	unclassified(100)
Otu00659	95	0.1316	0.2368	0.4737	0.1579	0.1842	0.3158	0.5	0.6053	0.3947					GGTGCGTAGGCGGCCTATTAAGTCAGGGGTGAAAGACGGTGGCTCAACCATCGCAGTGCCCTTGATACTGATGGGCTTGATTACACTTGAGGTAGGCGGAATGTGACAAGTAGCGGTGAAATGCATAGATATGTCACAGAACACCAATTGCGAAGGCAGCTTACTAAGGTGTTAATGACGCTGAGGCACGAAAGCGTGGGGATCAAACAGG	Planctomycetes(100)	Phycisphaerae(100)	WD2101_soil_group(100)	unclassified(100)	unclassified(100)
Otu00660	95	0.9744	0	0.0256	0	0	1	0	1	0					CGTGCGTAGGTGGTGGTTTAAGTCTGTTGTGAAAGCCCTGGGCTCAACCTGGGAATTGCAGTGGATACTGGGTCACTAGAGTGTGGTAGAGGGTAGCGGAATTCCCGGTGTAGCAGTGAAATGCGTAGAGATCGGGAGGAACATCCGTGGCGAAGGCGGCTACCTGGACCAACACTGACACTGAGGCACGAAAGCGTGGGGAGCAAACAGG	Bacteroidetes(100)	Bacteroidia(100)	Bacteroidales(100)	Porphyromonadaceae(100)	Porphyromonas(100)
Otu00661	95	0.12	0.16	0.64	0.08	0.2	0.48	0.32	0.36	0.64					CGTGTGTAGGCGGATCGTTAAGTGTCTTGTGAAATCCCACGGCTCACCCGTGGAACTGCTGGGCATACTGGCGATCTTGGGCCAACTAGGGGCAGCCGGAACAAGCGGTGGAGCGGTGAAATGCGTAGATATCGCTTGGAACGCCGAAGGTGAAAACAGGCTGCTGGGGTTGTGCCGACGCTGAGACACGAAAGCCAGGGGAGCAAACGGG	Planctomycetes(100)	Phycisphaerae(100)	CPla-3_termite_group(97)	unclassified(97)	unclassified(97)
Otu00662	94	0.0824	0.2471	0.5176	0.1529	0.3765	0.4941	0.1294	0.2235	0.7765					GGTGCGTAGGCGGCCCGGTAAGTCAGTGGTGAAAGCCTCCAGCTCAACTGGAGAACTGCCATTGATACTGCCGGGCTTGAGTACAGACGAGGTTGGCGGAATTGATTGTGTAGCGGTGAAATGCATAGATACAATCAAGAACTCCGATTGCGTAGGCAGCTAACTAGGCTGTAACTGACGCTGAGGCACGAAAGCGTGGGGAGCGAACAGG	Proteobacteria(100)	Alphaproteobacteria(100)	Rickettsiales(100)	Rickettsiales_Incertae_Sedis(100)	Candidatus_Odyssella(100)
Otu00663	94	0.0213	0.4255	0.0638	0.4894	0	0.9681	0.0319	0.0319	0.9681					GGTGCGTAGGTGGCGTGATAAGTTTGATGTGAAATCTCCGGGCTCAACCCGGAAAATGCATTGAATACTATCATGCTGGAGGTTTGGAGGGGGGACTGGAATTCTCGGTGTAGCAGTGAAATGCGTAGATATCGAGAGGAACACCAGTGGCGAAGGCGAGTCCCTGGACAACACCTGACACTGAGGCACGAAAGCTAGGGGAGCAAACAGG	Cyanobacteria(100)	Cyanobacteria(100)	SubsectionIV(100)	FamilyI(100)	Anabaena(100)
Otu00664	94	0.1111	0.2063	0.4762	0.2063	0.3175	0.4603	0.2222	0.4444	0.5556					GGCGCGTAGGCGGCTTACCAAGTCAGGCGTGAAATTCCCGGGCTCAACCTGGGGGCTGCGCTTGATACTGGTGAGCTTGAATACGGGAGAGGATAGTGGAATTCCCAGTGTAGAGGTGAAATTCGTAGATATTGGGAAGAACACCAGTGGCGAAGGCGGCTATCTGGCCCGTTATTGACGCTGAGGCGCGAAAGCGTGGGGAGCAAACAGG	Bacteroidetes(100)	Cytophagia(100)	Cytophagales(100)	Cytophagaceae(100)	Ohtaekwangia(100)
Otu00665	94	0.1486	0.0946	0.6486	0.1081	0.2432	0.5946	0.1622	0.7432	0.2568	Yes	Rhizosphere			CGCACGTAGGCGGATACTTAAGTCAGGGGTGAAATCCCGGGGCTCAACCCCGGAACTGCCTTTGATACTGGGTATCTCGAGTCCGGAAGAGGTGAGTGGAATTCCGAGTGTAGAGGTGAAATTCGTAGATATTCGGAGGAACACCAGTGGCGAAGGCGGCTCACTGGTCCGGTACTGACGCTGAGGTGCGAAAGCGTGGGGAGCAAACAGG	Planctomycetes(100)	Planctomycetacia(100)	Planctomycetales(100)	Planctomycetaceae(100)	Pirellula(100)
Otu00666	94	0.1633	0.1429	0.3673	0.3265	0.449	0.1224	0.4286	0.6122	0.3878					GGTGCGTAGGTGGGTCTGTAAGTCCGTGGTGAAATCTCCGAGCTTAACTTGGAAACTGCCATGGATACTATAGGTCTTGAATATTGTGGAGGTCAGCGGAATATGTCATGTAGCGGTGAAATGCTTAGATATGACATAGAACACCAATTGCGAAGGCAGCTGGCTACGCATATATTGACACTGAGGCACGAAAGCGTGGGGATCAAACAGG	Proteobacteria(100)	Gammaproteobacteria(100)	Xanthomonadales(100)	Xanthomonadaceae(100)	Luteibacter(99)
Otu00667	94	0.1143	0.2	0.5714	0.1143	0.4857	0.3714	0.1429	0.3429	0.6571					GGTGCGTAGGCGGGTTTTTAAGTCAGAGGTGAAATCCTGGAGCTCAACTCCAGAACTGCCTTTGATACTGGGAATCTTGAGTATGGAAGAGGTGAGTGGAACTGCGAGTGTAGAGGTGAAATTCGTAGATATTCGCAAGAACACCAGTGGCGAAGGCGGCTCACTGGTCCATAACTGACGCTGAGGCACGAAAGCGTGGGGAGCAAACAGG	Bacteroidetes(100)	Sphingobacteriia(100)	Sphingobacteriales(100)	Chitinophagaceae(100)	Flavihumibacter(100)
Otu00668	94	0.0972	0.2639	0.5556	0.0833	0.1944	0.6528	0.1528	0.1111	0.8889					CGTGTGTAGGCGGAAGCGTAAGTGCCTTGTGAAATCCCACGGCTCAACCGTGGAACTGCTGGGCATACTGCGTTTCTTGAGCCAATCAGGGGTCGTCGGAACAAACGGTGGAGCGGTGAAATGCGTAGATATCGTTTGGAACGCCAAAGGCGAAAGCAGACGACTGGGATTGCGCTGACGCTGAGACACGAAAGCCAGGGGAGCAAACGGG	Bacteroidetes(100)	Sphingobacteriia(100)	Sphingobacteriales(100)	KD3-93(100)	unclassified(100)
Otu00669	93	0.463	0.037	0.1296	0.3704	0.2778	0.5556	0.1667	0.8333	0.1667					GGTGCGCAGGCGGCCAAGTGTGTGAGGCGTGAAAGCCCGGGGCTTAACCCCGGAATTGCACCTCAAACTACATGGCTAGAGCATTGGAGAGGGTAGCAGAATTCATGGTGTAGCAGTGAAATGCGTAGATATCATGAGGAATACCAGAGGCGAAGGCGGCTACCTGGACAATTGCTGACGCTCAGGCACGAAAGCGTGGGGAGCAAAAGGG	Proteobacteria(100)	Gammaproteobacteria(100)	Pseudomonadales(100)	Moraxellaceae(100)	Acinetobacter(100)
Otu00670	93	0.2	0.06	0.54	0.2	0.22	0.38	0.4	0.36	0.64					CGCGCGTAGGCGGCTTCGCAAGTCGGGTGTGAAATCCCCAAGCTCAACTTGGGAACTGCATTCGAGACTGCGTTGCTAGAGTATGGGAGAGGGAAGTGGAATTTCAGGTGTAGCGGTGAAATGCGTAGATATCTGAAGGAACATCAGTGGCGAAAGCGACTTCCTGGACCAATACTGACGCTCATGTGCGAAAGCGTGGGGAGCAAACAGG	Nitrospirae(100)	Nitrospira(100)	Nitrospirales(100)	Nitrospiraceae(100)	Nitrospira(100)
Otu00671	93	0.1429	0	0.4571	0.4	0.2857	0.4571	0.2571	0.4857	0.5143					GGTGCGTAGGCGGAATGATAAGTCAGTGGTGAAAGCCTGCAGCTTAACTGCAGAACTGCCATTGATACTGTCAATCTTGAGTACATTTGATGTGGGCGGAATGTGTCATGTAGCGGTGAAATGCTTAGATATGACACAGAACACCGATTGCGAAGGCAGCTCACAAAACTGTAACTGACGCTGAGGCACGAAAGCGTGGGTATCAAACAGG	Proteobacteria(100)	Alphaproteobacteria(100)	Sphingomonadales(100)	Erythrobacteraceae(100)	Altererythrobacter(100)
Otu00672	93	0.975	0	0	0.025	0	1	0	1	0					GGTCCGTAGGCGGCCCTGTAAGTCAGTGGTGAAATCTCCCGGCTCAACCGGGAAATTGCCATTGATACTGCAGGGCTTGAATTATCAGGAAGTAACTAGAATATGTAGTGTAGCGGTGAAATGCTTAGATATTACATGGAATACCGATTGCGAAGGCAGGTTACTACTGGTGGATTGACGCTGATGGACGAAAGCGTGGGTAGCGAACAGG	Bacteroidetes(100)	Bacteroidia(100)	Bacteroidales(100)	Prevotellaceae(100)	Prevotella_2(100)
Otu00673	93	0.7059	0.0235	0.1176	0.1529	0.3294	0.2588	0.4118	0.1412	0.8588					CGCGCGTAGGCGGCTTTGTAAGTTAGAGGTGAAAGCCCGGGGCTCAACCCCGGAACTGCCTTTAAGACTGCATCGCTTGAATCCGGGAGAGGTGAGTGGAATTCCGAGTGTAGAGGTGAAATTCGTAGATATTCGGAAGAACACCAGTGGCGAAGGCGGCTCACTGGACCGGCATTGACGCTGAGGTGCGAAAGCGTGGGGAGCAAACAGG	Proteobacteria(100)	Gammaproteobacteria(100)	Pseudomonadales(100)	Pseudomonadaceae(100)	Pseudomonas(99)
Otu00674	93	0.087	0.2319	0.5362	0.1449	0.4493	0.3478	0.2029	0.7101	0.2899					CGCGTGTAGGCGGCGTGGCAAGTCGGGTGTGAAAGCCCTCAGCTCAACTGAGGAAGTGCGCCCGAAACTGCTGTGCTTGAGTGCCGGAGAGGGTGGCGGAATTCCCCAAGTAGAGGTGAAATTCGTAGATATGGGGAGGAACACCGGTGGCGAAGGCGGCCACCTGGACGGTAACTGACGCTGAGACGCGAAAGCGTGGGGAGCAAACAGG	Verrucomicrobia(100)	Verrucomicrobiae(100)	Verrucomicrobiales(100)	Verrucomicrobiaceae(100)	Verrucomicrobium(100)
Otu00675	93	0.1	0.15	0.45	0.3	0.25	0.45	0.3	0.325	0.675					GGCATGTAGGCGGCTATGTAAGCCTGATGTGAAATCCTGGGGCTTAACCCTAGAATAGCATTGGGTACTGTGTAGCTTGAATTACGGAAGGGAAACTGGAATTCCAAGTGTAGGGGTGGAATCTGTAGATATTTGGAAGAACACCGGTGGCGAAGGCGGGTTTCTGGCCGATAATTGACGCTGAGATGCGAAAGTGTGGGGATCGAACAGG	Parcubacteria(100)	unclassified(100)	unclassified(100)	unclassified(100)	unclassified(100)
Otu00676	93	0.1228	0.2281	0.5263	0.1228	0.2632	0.4912	0.2456	0.2281	0.7719					CGCACGTAGGCGGTCTTTTAAGTCAGGGGTGAAATCCTGGAGCTCAACTCCAGAACTGCCTTTGATACTGAGAGACTTGAGTCCGGGAGAGGTGAGTGGAACTGCGAGTGTAGAGGTGAAATTCGTAGATATTCGCAAGAACACCAGTGGCGAAGGCGGCTCACTGGCCCGGTACTGACGCTGAGGTGCGAAAGCGTGGGGAGCAAACAGG	Chloroflexi(100)	Anaerolineae(100)	Anaerolineales(100)	Anaerolineaceae(100)	unclassified(100)
Otu00677	92	0.1064	0.1489	0.5745	0.1702	0.3617	0.383	0.2553	0.2553	0.7447					TGTGCGCAGGCGGCCATGCAAGTCGAGTGTGAAAGCCCCGGGCTTAACTTGGGAATTGCGCTCGAAACTACGTGGCTGGAGTGTGGCAGAGGAAGGTGGAATTCCACGTGTAGCGGTGAAATGCGTAGAGATGTGGAGGAACACCAATGGCGAAGGCAGCCTTCTGGGCCAACACTGACGCTCATGCACGAAAGCGTGGGGAGCAAACAGG	Proteobacteria(100)	Alphaproteobacteria(100)	Rhizobiales(100)	Rhizobiales_Incertae_Sedis(100)	Nordella(100)
Otu00678	92	0.1509	0.0377	0.6981	0.1132	0.3208	0.4528	0.2264	0.6604	0.3396					CGCGCGTAGGCGGCTTTGCAAGTCGGGTGTGAAATCCCCAGGCTTAACCTGGGAACTGCATTCGAGACTGCATTGCTAGAGTATGGGAGAGGGAAGTGGAATTTCAGGTGTAGCGGTGAAATGCGTAGATATCTGAAGGAACATCAGTGGCGAAAGCGACTTCCTGGACCAATACTGACGCTCATGTGCGAAAGCGTGGGGAGCAAACAGG	Planctomycetes(100)	BD7-11(100)	unclassified(100)	unclassified(100)	unclassified(100)
Otu00679	92	0.0323	0.4194	0.4194	0.129	0.4839	0.2903	0.2258	0.2258	0.7742					CGTGCGCAGGCGGCTATGCAAGACAGATGTGAAATCCCCGGGCTTAACCTGGGAACTGCATTTGTGACTGCATGGCTAGAGTACGGCAGAGGGGGATGGAATTCCGCGTGTAGCAGTGAAATGCGTAGATATGCGGAGGAACACCGATGGCGAAGGCAATCCCCTGGGCCTGTACTGACGCTCATGCACGAAAGCGTGGGGAGCAAACAGG	Proteobacteria(100)	Deltaproteobacteria(100)	Bdellovibrionales(100)	Bdellovibrionaceae(100)	Bdellovibrio(100)
Otu00680	92	0.0882	0.1324	0.7353	0.0441	0.4118	0.3235	0.2647	0.8382	0.1618					GGTGCGTAGGCGGATTGGTAAGTCCGTGGTGAAATCCCCGAGCTTAACTTGGGAACTGCCGTGGATACTATCAGTCTTGAATATCGTGGAGGTAAGCGGAATATGTCATGTAGCGGTGAAATGCTTAGATATGACATAGAACACCAATTGCGTAGGCAGCTTACTACTCGATCATTGACGCTGAGGCACGAAAGCGTGGGGAGCAAACAGG	Acidobacteria(100)	Acidobacteria(100)	Subgroup_4(100)	Unknown_Family(100)	Blastocatella(100)
Otu00681	92	1	0	0	0	0	1	0	1	0					GGTGCGTAGGCGGCGCAGTAAGTTGGGTGTGAAATCCCTCGGCTTAACCGAGGAATTGCGCCCAAAACTACTGTGCTCGAGGGAGATAGAGGTGAGCGGAACTTAGGGTGGAGCGGTGAAATGCGTTGATATCCTAAGGAACACCGGTGGCGAAAGCGGCTCACTGGATCTCTTCTGACGCTGAGGCACGAAAGCTAGGGTAGCAAACGGG	Bacteroidetes(100)	Bacteroidia(100)	Bacteroidales(100)	Prevotellaceae(100)	Prevotella_2(100)
Otu00682	92	0.0877	0.2807	0.5263	0.1053	0.2456	0.4035	0.3509	0.5614	0.4386					AGTTCGTAGGCGGCTTGACAGGTGAGGTGTGAAAGCCCACGGCCTAACCGTGGAATTGCGCTTCAAACCGTCGAGCTAGAGGGATGCAGGGGTATGCGGAACAGATGGTGGAGCGGTGAAATGCGTTGATATCATCTGGAACACCGGTGGCGAAAGCGGCATACTGGGCATTTTCTGACGCTGAGGAACGAAAGCTAGGGTAGCGAACGGG	Cyanobacteria(100)	Melainabacteria(100)	Obscuribacterales(100)	unclassified(100)	unclassified(100)
Otu00683	92	0.129	0.1613	0.629	0.0806	0.4032	0.371	0.2258	0.6774	0.3226	Yes	Leaf			AGTTGCGTAGGTGGCATAGTAAGTAGATAGTGAAATCCTGGGGCTCAACCCTTTAAACATTGTCTAAACTGCTAAGCTAGAGGGCGAGAGAGGTTACTAGAATTTCTTGTGTAGGAGTGAAATCCGTAGATATAAGAAGGAATACCGATGGCGTAGGCAGGTAACTGGCTCGTCCCTGACACTAAGGCACGAAAGCGTGGGGAGCGACCGGG	Actinobacteria(100)	Actinobacteria(100)	Corynebacteriales(100)	Mycobacteriaceae(100)	Mycobacterium(100)
Otu00684	91	0.1538	0.1731	0.5577	0.1154	0.3269	0.3654	0.3077	0.5385	0.4615	Yes	Rhizosphere			GGTGCGTAGGTGGTTGTGCAAGTCTGATGTGAAATCTCCGGGCTTAACCCGGAAATGGCATTGGAAACTGCATGGCTAGAGGGTTGGAGGGGGGACTGGAATACTTGGTGTAGCAGTGAAATGCGTAGATATCAAGTGGAACACCAGTGGCGAAGGCGAGTCCCTGGACAACACCTGACACTGAGGCACGAAAGCTAGGGGAGCAAACAGG	Planctomycetes(100)	Phycisphaerae(100)	WD2101_soil_group(100)	unclassified(100)	unclassified(100)
Otu00685	91	0.1111	0.2222	0.5333	0.1333	0.3111	0.3111	0.3778	0.7111	0.2889					AGTGCGTAGGCGGTTTCGTAAGTAGGGTGTGAAAGCCCTCGGCTCAACCGGGGAATTGCGTCCTAAACTGCGAGGCTGGAGTGAGGTAGGGGTGTGTGGAACTTCCAGTGGAGCGGTGAAATGTGTTGATATTGGAAGGAACGCCGGTGGCGAAAGCGACACACTGGACCTTGTCTGACGCTGAGGCACGAAAGCCAGGGGAGCAAACGGG	Planctomycetes(100)	Phycisphaerae(100)	WD2101_soil_group(100)	unclassified(100)	unclassified(100)
Otu00686	91	0.0435	0.1522	0.5652	0.2391	0.413	0.3913	0.1957	0.1957	0.8043					AGCTCGTAGGTGGTTTGTCGCGTTGTTCGTGAAAACTCACAGCTCAACTGTGGGCGTGCGGGCGATACGGGCAGACTGGAGTACTGCAGGGGAGACTGGAATTCCTGGTGTAGCGGTGGAATGCGCAGATATCAGGAGGAACACCGGTGGCGAAGGCGGGTCTCTGGGCAGTAACTGACGCTGAGGAGCGAAAGCGTGGGGAGCGAACAGG	Proteobacteria(100)	Alphaproteobacteria(100)	Sphingomonadales(100)	Sphingomonadaceae(100)	Sphingomonas(100)
Otu00687	91	0.1333	0.6167	0.2	0.05	0.35	0.4167	0.2333	0.2	0.8					GGAGCGTAGGCGGGCTTTTAAGTTAGGTGTTTAATCCCGGGGCCCAACCCCGGACAGGCACCTAAAACTGGGAGTCTTGAATAGTGGAGAGGACGGCGGAATTGGGGGTGTAGCGGTGGAATGCGTAGAGATCCCCAAGAACACCAGTTGCGAAGGCGGCCGTCTGGACACATATTGACGCTGAGGCTCGAAAGCATGGGGAGCAAACAGG	Saccharibacteria(100)	unclassified(100)	unclassified(100)	unclassified(100)	unclassified(100)
Otu00688	91	0.0303	0.0606	0.7576	0.1515	0.4091	0.3485	0.2424	0.8939	0.1061					GGTGCGTAGGCGGCCAGGTAAGTCAGGAGTGAAAGTTTGCGGCTCAACCGTAAAATTGCTTTTGATACTGCCAGGCTAGAATTAGGATGAGGTCAGCGGAATGTGGCATGTAGCGGTGAAATGCATAGATATGCCATAGAACACCAATTGCGAAGGCAGCTGGCTAGACCTGGATTGACGCTGAGGCACGAAAGCGTGGGGAGCGAACAGG	Verrucomicrobia(100)	Spartobacteria(100)	Chthoniobacterales(100)	DA101_soil_group(100)	unclassified(100)
Otu00689	91	0.0625	0.1042	0.6042	0.2292	0.3125	0.4583	0.2292	0.5	0.5					CGCGTGTAGGTGGGTTGGTAAGTTACTTATGAAAGCTCCTGGCTAAACTAGGAGAGGTTGAGTGATACTGCCAGTCTTGAATAGAGGAGAGGTTGACGGAATTCCGCGTGTAGTGGTGAAATGCGTAGAGATGCGGAAGAACACCAGTGGCGAAGGCGGTCAACTGGCCTCATATTGACACTCAGACGCGAAGGCATGGGTAGCGAACGGG	Proteobacteria(100)	Alphaproteobacteria(100)	Rhizobiales(100)	Xanthobacteraceae(100)	Pseudolabrys(100)
Otu00690	91	0.0506	0.3418	0.481	0.1266	0.1899	0.6835	0.1266	0.0886	0.9114					TGTGCGCAGGCGGCAGAGCAAGTCGAGTGTGAAAGCCCCGGGCTTAACTTGGGAATTGCGCTCGAAACTACTTTGCTGGAGTGTGGCAGAGGAAGGTGGAATTCCACGTGTAGCGGTGAAATGCGTAGAGATGTGGAGGAACACCAATGGCGAAGGCAGCCTTCTGGGCCAACACTGACGCTCATGCACGAAAGCGTGGGGAGCAAACAGG	Chlamydiae(100)	Chlamydiae(100)	Chlamydiales(100)	Simkaniaceae(100)	Simkania(100)
Otu00691	91	0	0.4118	0.4118	0.1765	0.3922	0.451	0.1569	0.1765	0.8235					GGTGTGTAGGCGGATTCTTAAGTCAGTGGTGAAATCTCCGGGCTCAACCCGGAAACTGCCATTGATACTATTAGTCTTGAATTCTGTTGAGGTAGGCGGAATATATCATGTAGCGGTGAAATGCTTAGATATGATATAGAACACCGATTGCGAAGGCAGCTTACTAAACAGATATTGACGCTGAGGCACGAAAGCGTGGGGATCAAACAGG	Parcubacteria(100)	unclassified(100)	unclassified(100)	unclassified(100)	unclassified(100)
Otu00692	90	0.1026	0.1282	0.4359	0.3333	0.2564	0.5385	0.2051	0.2051	0.7949					CGTGCGCAGGCGGCTTTGCAAGACAGATGTGAAATCCCCGGGCTCAACCTGGGAACTGCATTTGTGACTGCATGGCTAGAGTGCGGCAGAGGGGGATGGAATTCCGCGTGTAGCAGTGAAATGCGTAGATATGCGGAGGAACACCGATGGCGAAGGCAATCCCCTGGGCCTGCACTGACGCTCATGCACGAAAGCGTGGGGAGCAAACAGG	Planctomycetes(100)	Phycisphaerae(100)	WD2101_soil_group(100)	unclassified(100)	unclassified(100)
Otu00693	90	0.0238	0.4048	0.3214	0.25	0.3452	0.381	0.2738	0.0476	0.9524					CGCACGTAGGCGGATTGTTAAGTGAGGGGTGAAATCCCAGGGCTCAACCCTGGAACTGCCTTTCATACTGGCAATCTAGAGTCCAGAAGAGGTGAGTGGAATTCCGAGTGTAGAGGTGAAATTCGTAGATATTCGGAGGAACACCAGTGGCGAAGGCGGCTCACTGGTCTGGTACTGACGCTGAGGTGCGAAAGCGTGGGGAGCAAACAGG	Bacteroidetes(98)	Bacteroidia(98)	Bacteroidales(98)	Marinilabiaceae(98)	Natronoflexus(98)
Otu00694	90	0.1042	0.2292	0.5417	0.125	0.25	0.3958	0.3542	0.5625	0.4375					GGTGCGTAGGTGGAGTGGTAAGTCAGTGGTGAAATCTCCAAGCTTAACTTGGAAACTGCCGTTGATACTATCATTCTTGAATATCGTGGAGGTAAGCGGAATATGTCATGTAGCGGTGAAATGCTTAGATATGACATAGAACACCGATTGCGAAGGCAGCTTGCTACACGATCATTGACACTGAGGCACGAAAGCGTGGGGATCAAACAGG	Actinobacteria(100)	Actinobacteria(100)	Frankiales(100)	Geodermatophilaceae(100)	Modestobacter(100)
Otu00695	89	0.0225	0.0112	0.236	0.7303	0.2247	0.2472	0.5281	0.3146	0.6854					CGTGCGTAGGCGGTTCGTTAAGTCTGCTGTGAAAGCCCTGGGCTCAACCTGGGAACTGCAGTGGATACTGGCGGACTAGAGTGTGATAGAGGATGGTGGAATTCCCGGTGTAGCGGTGAAATGCGTAGAGATCGGGAGGAACACCAGTGGCGAAGGCGGCCATCTGGATCAACACTGACGCTGAGGCACGAAAGCGTGGGGAGCAAACAGG	Proteobacteria(100)	Gammaproteobacteria(100)	Xanthomonadales(100)	Xanthomonadales_Incertae_Sedis(100)	Steroidobacter(100)
Otu00696	89	0.0303	0.4091	0.2121	0.3485	0.4394	0.1515	0.4091	0.197	0.803					GGTGCGTAGGTGGCGTGGAAAGTCAGATGTGAAATCCGGGGGCTCAACCTCCGAATAGCATCCGATACTCCCATGCTAGAGAACTGGAGGGGGATCTGGAATTCTCGGTGTAGCAGTGAAATGCGTAGATATCGAGAGGAACACTAGTGGCGAAGGCGAGATCCTGGACAGTATCTGACACTGATGCACGAAGGTCAGGGGAGCAAACGGG	Bacteroidetes(100)	Sphingobacteriia(100)	Sphingobacteriales(100)	Chitinophagaceae(100)	Niastella(100)
Otu00697	89	0.1467	0.32	0.3333	0.2	0.2533	0.3867	0.36	0.4	0.6					GGTGCGTAGGCGGTCCTATAAGTCAGTGGTGAAATATCGCAGCTCAACTGTGAGGGTGCCATTGATACTGTAAGACTTGAGTGAATTTGAGGTAGGCGGAATTGACGGTGTAGCGGTGAAATGCTTAGATATCGTCAAGAACACCGATAGTGAAGACAGCTTACCAAGCTTCAACTGACGCTGAGGCACGAAAGTGTGGGGATCAAACAGG	Proteobacteria(100)	Gammaproteobacteria(100)	Xanthomonadales(100)	Xanthomonadaceae(100)	Tahibacter(100)
Otu00698	89	0.25	0.0536	0.5357	0.1607	0.3214	0.4107	0.2679	0.2679	0.7321					GGCGCGTAGGTGGCCTTCTAAGTTGAACGTGAAATCCCTGGGCTCAACCCAGGAACTGCGTCCAAGACTGGGAGGCTTGAATCCGGGAGAGGGATGCGGAATTCCAGGTGTAGCGGTGAAATGCGTAGATATCTGGAGGAACACCGGTGGCGAAGGCGGCATCCTGGACCGGTATTGACACTGAGGCGCGAAAGCCAGGGGAGCAAACGGG	Planctomycetes(100)	Planctomycetacia(100)	Planctomycetales(100)	Planctomycetaceae(100)	Candidatus_Nostocoida(87)
Otu00699	89	0.1296	0.1852	0.4815	0.2037	0.3519	0.3704	0.2778	0.2222	0.7778					GGTTCGTAGGTGGCCACTTAAGTCAGACGTGAAATCCCTCAGCTTAACTGGGGAACTGCGTCTGATACTGCGTGGCTTGAGTGCAGGAGAGGAATGCGGAATTCCAGGTGTAGCGGTGAAATGCGTAGATATCTGGAGGAACACCGGTGGCGAAGGCGGCATTCTGGACTGTAACTGACACTGAGGAACGAAAGCCAGGGGAGCAAACGGG	Bacteroidetes(100)	Sphingobacteriia(100)	Sphingobacteriales(100)	Chitinophagaceae(100)	Terrimonas(60)
Otu00700	89	0.1395	0.1163	0.4186	0.3256	0.3023	0.2093	0.4884	0.4186	0.5814					GGCGCGTAGGCGGTAAGATGTGTGTGATGTGAAAGCCCTGGGCTTAACCTAGGAAGTGCATCGCAAACTATCTAACTAGAGTATATGAGAGGGTGGCGGAATTTCCGGTGTAGCGGTGAAATGCGTAGAGATCGGAAGGAACGTCAATGGCGAAGGCAGCCACCTGGCATAATACTGACGCTGAGGCGCGAAAGCGTGGGGAGCGAACAGG	Chloroflexi(100)	Thermomicrobia(100)	JG30-KF-CM45(100)	unclassified(100)	unclassified(100)
Otu00701	88	0.0143	0	0.3429	0.6429	0.0143	0.7	0.2857	0.5857	0.4143					GGCTCGTAGGCGGATCCGCCAGTCTGACGTGAAATCTCCACCGCTCACCGGGGAGGGGCCGTTGGATACTACGGATCTGGAGTTCGGCAGAGGACCATGGAATTTCGGGTGTAGCGGTGGAATGCGTAGATATCCGAAAGAACACCGGTGGCGAAGGCGGTGGTCTGGGCCTGAACTGACGCTGAGGAGCGAAAGCCAGGGGAGCAAACGGG	Actinobacteria(100)	Actinobacteria(100)	Pseudonocardiales(100)	Pseudonocardiaceae(100)	Actinophytocola(100)
Otu00702	88	0.25	0.1136	0.4545	0.1818	0.4318	0.2955	0.2727	0.75	0.25					GGTGCTCAGGCGGACTTGTAAGTCAGAGGTGAAACTCCGAGGCTCAACCTCGGAACTGCCTTTGATACTGCAAGTCTCGAGTACGGGAGAGGGTAATGGAATAACAGGTGTAGCAGTGAAATGCGTAGATATCTGTTAGAACACCAATGGCGAAGGCAGTTGCCTGGCCCGTTACTGACGCTAAAGCACGAAAGTGTGGGTAGCAAACAGG	Firmicutes(100)	Bacilli(100)	Bacillales(100)	Planococcaceae(62)	Chungangia(56)
Otu00703	88	0.0455	0.1212	0.7121	0.1212	0.3788	0.4545	0.1667	0.4242	0.5758					GGTGCGTAGGCGGTCGCGCAAGTCGGATGTGAAATCTTAGGGCTCAACCCTGAAACTGCATTCGATACTGCGTGGCTAGAGTACTGGAGAGGAGACTGGAATTTACGGTGTAGCAGTGAAATGCGTAGATATCGTAAGGAAGACCAGTGGCGAAGGCGAGTCTCTGGACAGTTACTGACGCTGAGGCACGAAGGCCAGGGGAGCAAACGGG	Bacteroidetes(100)	Cytophagia(97)	Cytophagales(97)	Cytophagaceae(97)	unclassified(96)
Otu00704	87	0.1803	0.0984	0.4262	0.2951	0.1967	0.3115	0.4918	0.6885	0.3115					GGCTCGTAGGCGGCCAACTAAGTCATACGTGAAATCCCTCGGCTTAACCGGGGAACTGCGTCTGATACTGGATGGCTTGAGTTCGGGAGAGGGATGCGGAATTCCAGGTGTAGCGGTGAAATGCGTAGATATCTGGAGGAACACCGGTGGCGAAGGCGGCATCCTGGACCGATACTGACGCTGAGGAGCGAAAGCCAGGGGAGCAAACGGG	Proteobacteria(100)	Deltaproteobacteria(100)	Bdellovibrionales(100)	Bdellovibrionaceae(100)	Bdellovibrio(100)
Otu00705	87	0.1346	0.0769	0.6538	0.1346	0.4423	0.3462	0.2115	0.5769	0.4231					CGCGCGCAGGCGGTCCTTTAAGTCTGATGTGAAAGCCCACGGCTCAACCGTGGAGGGTCATTGGAAACTGGGGGACTTGAGTACAGAAGAGAAGAGTGGAATTCCACGTGTAGCGGTGAAATGCGTAGAGATGTGGAGGAACACCAGTGGCGAAGGCGGCTTTCTGGTCTGTAACTGACGCTGAGGCGCGAAAGCGTGGGGAGCAAACAGG	Acidobacteria(100)	Acidobacteria(100)	Subgroup_3(100)	Unknown_Family(100)	Bryobacter(100)
Otu00706	87	0.1765	0.2157	0.4706	0.1373	0.3529	0.3725	0.2745	0.5294	0.4706	Yes	Rhizosphere			GGTCCGCAGGCGGTTTAATAAGTCAGTGGTGAAAGCCTACAGCTCAACTGTAGAACTGCCATTGATACTGTTAGACTTGAATTCGGTCGAAGTGGGCGGAATGTGACATGTAGCGGTGAAATGCTTAGATATGTCACAGAACACCGATAGCGAAGGCAGCTCACTAGGCCTGGATTGACGCTCAGGGACGAAAGCGTGGGGAGCAAACAGG	Planctomycetes(100)	Planctomycetacia(100)	Planctomycetales(100)	Planctomycetaceae(100)	Pir4_lineage(100)
Otu00707	87	0.1628	0.1628	0.5116	0.1628	0.2326	0.3953	0.3721	0.5116	0.4884					GGTGCGTAGGAGGGCAGGTAAGTCAGTGGTGAAATCTTCGAGCTTAACTCGGAAACTGCCGTTGATACTATCTGTCTTGAATCCCGTGGAGATGAGCGGAATATGTCATGTAGCGGTGAAATGCTTAGATATGACATAGAACACCAATTGCGAAGGCAGCTCGTTACACGAAGATTGACTCTGAGGCACGAAAGCGTGGGGATCAAACAGG	Chloroflexi(100)	TK10(100)	unclassified(100)	unclassified(100)	unclassified(100)
Otu00708	86	0.1296	0.0926	0.7222	0.0556	0.3519	0.463	0.1852	0.6111	0.3889	Yes	Rhizosphere			GGCTCGTAGGCGGCCAACTAAGTCGGATGTGAAATCCCCAGGCTTAACCTGGGAACTGCATCCGATACTGGATGGCTTGAATTCGGGAGAGGGATGCAGAATTCCAGGTGTAGCGGTGAAATGCGTAGATATCTGGAGGAATACCGGTGGCGAAGGCGGCATCCTGGACCGACATTGACGCTGAGGAGCGAAAGCTAGGGGAGCAAACGGG	Bacteroidetes(100)	Sphingobacteriia(100)	Sphingobacteriales(100)	Chitinophagaceae(100)	Terrimonas(100)
Otu00709	86	0.0811	0.1622	0.6486	0.1081	0.2703	0.4054	0.3243	0.3784	0.6216					GGTGCGTAGGTGGGATGGTAAGTCAGTGGTGAAATCTCCAAGCTTAACTTGGAAACTGCCGTTGATACTATCATTCTTGAATATTGTGGAGGTAAGCGGAATATGTCATGTAGCGGTGAAATGCTTAGATATGACATAGAACACCGATAGCGAAGGCAGCTTGCTACACAATTATTGACACTGAGGCACGAAAGCGTGGGGATCAAACAGG	Proteobacteria(100)	Deltaproteobacteria(100)	Myxococcales(100)	BIrii41(100)	unclassified(100)
Otu00710	86	0.0517	0.1379	0.7069	0.1034	0.3966	0.2069	0.3966	0.5172	0.4828	Yes	Rhizosphere			CGCGCGTAGGCGGCTTTGTAAGTTAGAGGTGAAAGCCCGGAGCTTAACTCCGGAACTGCCTTTAAGACTGCATCGCTAGAATTGTGGAGAGGTGAGTGGAATTCCGAGTGTAGAGGTGAAATTCGTAGATATTCGGAAGAACACCAGTGGCGAAGGCGACTCACTGGACACATATTGACGCTGAGGTGCGAAAGCGTGGGGAGCAAACAGG	Proteobacteria(100)	Betaproteobacteria(100)	Burkholderiales(100)	Comamonadaceae(100)	unclassified(100)
Otu00711	86	0	0.2432	0.4324	0.3243	0.2973	0.3784	0.3243	0.5135	0.4865					CGCACGTAGGCGGATACTTAAGTTAGGGGTGAAATCCCAGGGCTCAACCCTGGAACTGCCTTTAATACTGGGTATCTCGAGTCCGAGAGAGGTGAGTGGAATTCCGAGTGTAGAGGTGAAATTCGTAGATATTCGGAGGAACACCAGTGGCGAAGGCGGCTCACTGGCTCGGTACTGACGCTGAGGTGCGAAAGCGTGGGGAGCAAACAGG	Proteobacteria(100)	Alphaproteobacteria(100)	Caulobacterales(100)	Caulobacteraceae(100)	Caulobacter(89)
Otu00712	86	0.0938	0.1875	0.6563	0.0625	0.4063	0.2656	0.3281	0.875	0.125					TGCGCTAAGGTTGTTTTTTAAGTCTAAAATAGAATAATCTAAGCTTAACTTAGAGACTATTTTTTATACTGGAAAGCTTGAGGTCAAAAGAAGATAGCTATACTCTTCAGAAAAAGGTGAAATTTGTCTGAACTGGGGAGGATAACCAGCTGGCGAAGGCGGCTTTCTATTATGATTCTGACGTTGTAACGCAAAAGCTTGGGGATCAAACGGG	Proteobacteria(100)	Betaproteobacteria(100)	Nitrosomonadales(100)	Nitrosomonadaceae(100)	unclassified(100)
Otu00713	86	0.1277	0.1489	0.5957	0.1277	0.383	0.383	0.234	0.2553	0.7447					GGTGCGTAGGCGGCCTATTAAGTCAGTGGTGAAATATTTCAGCTTAACTGGAATTGTGCCATTGATACTGATGGGCTTGAGTACAGATGAGGTAGGCGGAATTGACGGTGTAGCGGTGAAATGCTTAGATATCGTCAAGAACACCTATAGCGAAGGCAGCTTACTAGGCTGTAACTGACGCTGAGGCACGAAAGTGTGGGGATCAAACAGG	Planctomycetes(100)	Phycisphaerae(100)	WD2101_soil_group(100)	unclassified(100)	unclassified(100)
Otu00714	85	0.1233	0.137	0.589	0.1507	0.4384	0.3425	0.2192	0.2603	0.7397	Yes	Rhizosphere			CGCGCGCAGGCGGCCTTGTAAGTCTGTTGTTTAAACTTGGGGCTCAACCCCAAGTCGCAATGGAAACTGCAAAGCTTGAGTACAGAAGAGGAAAGTGGAATTCCACGTGTAGCGGTGAAATGCGTAGAGATGTGGAGGAACACCAGTGGCGAAGGCGACTTTCTGGGCTGTAACTGACGCTGAGGCGCGAAAGCGTGGGGAGCAAACAGG	Cyanobacteria(100)	Melainabacteria(100)	Obscuribacterales(100)	unclassified(100)	unclassified(100)
Otu00715	85	0.2258	0.2097	0.4677	0.0968	0.3387	0.1935	0.4677	0.7903	0.2097					GGAGCGTAGGCGGCGCGGTAAGTCAGATGTGAAATCCCGGGGCTCAACCCCGGAACTGCATCCGATACTGCCGTGCTAGAGGATTGGAGAGGTAGCTGGAATTCTTGGTGTAGCAGTGAAATGCGTGGAGATCAAGAGGAACACTCGTGGCGAAAGCGAGCTACTGGACAATATCTGACGCTGAGGCTCGAAGGCCAGGGTAGCGAAAGGG	Proteobacteria(100)	Gammaproteobacteria(100)	Legionellales(100)	Coxiellaceae(100)	Aquicella(100)
Otu00716	85	0.1778	0.1111	0.5778	0.1333	0.2667	0.3778	0.3556	0.4667	0.5333	Yes	Rhizosphere			GGTGCGTAGGCGGCGTGGCAAGTTGGGTGTGAAATCCCTCGGCTCAACCGAGGAACTGCGCTCAATACTGCCATGCTCGAGGGAGACAGAGGTGAGCGGAACTTAGGGTGGAGCGGTGAAATGCGTTGATATCCTAAGGAACACCGGTAGCGAAAGCGGCTCACTGGGTCTTTTCTGACGCTGAGGCACGAAAGCTAGGGTAGCGAACGGG	Planctomycetes(100)	Planctomycetacia(100)	Planctomycetales(100)	Planctomycetaceae(100)	Pirellula(100)
Otu00717	85	0.0816	0.2449	0.551	0.1224	0.3878	0.4286	0.1837	0.3878	0.6122					GGTGCGTAGGCGGCTCCTTAAGTCAGTGCTGAAATACTCTAGCTTAACTAGAGGGGTGGCATTGATACTGAGGAGCTTGAGTAGAGTCGAGGTAGGCGGAATTGACGGTGTAGCGGTGAAATGCTTAGATATCGTCAAGAACACCGATAGTGTAGACAGCTTACTAGGCTTCAACTGACGCTGAGGCACGAAAGTGTGGGGATCAAACAGG	Proteobacteria(100)	Deltaproteobacteria(100)	Oligoflexales(100)	Oligoflexaceae(100)	Oligoflexus(100)
Otu00718	85	0.1698	0.0755	0.566	0.1887	0.3208	0.3774	0.3019	0.2642	0.7358					GACGCGTAGGCGGATTATCAAGTCTCTTGTGAAATCTAACGGCTTAACCGTTAAACTGCTTGGGAAACTGATAATCTAGAGTAAGGGAGAGGCAGATGGAATTCTTGGTGTAGGGGTAAAATCCGTAGAGATCAAGAAGAATACCCATTGCGAAAGCGATCTGCTGGAACTTAACTGACGCTAATGCGTGAAAGCGTGGGGAGCAAACAGG	Planctomycetes(100)	vadinHA49(100)	unclassified(100)	unclassified(100)	unclassified(100)
Otu00719	85	0.1429	0.0476	0.5714	0.2381	0.3333	0.2857	0.381	0.2381	0.7619					AGTTGCGTAGGTGGTTAGTAAAGCGAATAGTGAAACCTGGTGGCTCAACCATACAGACTATTATTCGAACTCACTAACTCGAGAGTAGCAGAGGTAACTGGAATTTCTAGTGTAGGAGTGAAATCCGTAGATATTAGAAGGAACACCAATGGCGTAGGCAGGTTACTGGGCTATTTCTGACACTGAGGCACGAAAGCGTGGGGAGCGAACCGG	Planctomycetes(100)	Phycisphaerae(100)	WD2101_soil_group(100)	unclassified(100)	unclassified(100)
Otu00720	85	0.1207	0.1724	0.6379	0.069	0.3793	0.4655	0.1552	0.8276	0.1724					GGTGCGTAGGCGGATACACAAGTGCCTTGTGAAATCCCCGGGCTCAACCCGGGAACTGCTTGGTAGACTGTGTGTCTTGAGGTCGGTAGGGGTCGCTGGAACAGTTGGTGGAGCGGTGAAATGCGTAGATATCAACTGGAACGCCAAAGGTGAAGACAAGCGACTGGGCCGATTCTGACGCTGAGGCACGAAAGCGTGGGGAGCAAACGGG	Planctomycetes(100)	Planctomycetacia(100)	Planctomycetales(100)	Planctomycetaceae(100)	Pir1_lineage(89)
Otu00721	85	0.1429	0.1429	0.5952	0.119	0.3571	0.4524	0.1905	0.5476	0.4524	Yes	Rhizosphere			AGTTGCGTAGGCGGTTAAGTAAGCGAATAGTGAAACTGTGTGGCTCAACCATGCACCCATTATTTGAACTGCTTTGACTAGAGAGTGGAAGAGGTTGCTAGAATTCCTAGTGTAGGGGTGAAATCCGTAGATATTAGGAGGAATACCAATGGCGTAGGCAGGCAACTGGTCCATTTCTGACGCTAAGGCACGAAAGCGTGGGGAGCGATCGGG	Planctomycetes(100)	Planctomycetacia(100)	Planctomycetales(100)	Planctomycetaceae(100)	Gemmata(100)
Otu00722	84	0.0926	0.3704	0.4259	0.1111	0.2963	0.4259	0.2778	0.2037	0.7963					CGTGCGCAGGCGGTTTGGTAAGACAGATGTGAAATCCCCGGGCTTAACCTGGGAACTGCATTTGTGACTGCCCGGCTAGAGTGTGTCAGAGGGGGGTAGAATTCCACGTGTAGCAGTGAAATGCGTAGATATGTGGAGGAATACCGATGGCGAAGGCAGCCCCCTGGGATAACACTGACGCTCATGCACGAAAGCGTGGGGAGCAAACAGG	Parcubacteria(100)	unclassified(100)	unclassified(100)	unclassified(100)	unclassified(100)
Otu00723	84	0.1515	0.1818	0.4545	0.2121	0.2727	0.4545	0.2727	0.5152	0.4848					GGTGCGTAGGCGGATATGTAAGTCCGTGGTGAAATCTCAAAGCTTAACTTTGAAACTGCCATGGATACTATATATCTTGAATGTTGTGGAGGTTTGCGGAATATGTCATGTAGCGGTGAAATGCTTAGATATGACATAGAACACCGATTGCGAAGGCAGCAGGCTACACAAATATTGACGCTGAGGCACGAAAGCGTGGGGATCAAACAGG	SHA-109(100)	unclassified(100)	unclassified(100)	unclassified(100)	unclassified(100)
Otu00724	84	0.0893	0.125	0.4821	0.3036	0.1786	0.5	0.3214	0.4107	0.5893					GGTGCGTAGGTGGCATGGTAAGTTTGATGTGAAAGCTCAGGGCTCAACCCTGAAATGGCATTGAATACTATCGTGCTGGAGGTTTGGAGGGGGGACTGGAATTCTTGGTGTAGCAGTGAAATGCGTAGATATCAAGAGGAACACCAGTGGCGAAGGCGAGTCCCTGGACAACACCTGACACTGAGGCACGAAAGCCGGGGGAGCAAACAGG	Planctomycetes(100)	Planctomycetacia(100)	Planctomycetales(100)	Planctomycetaceae(100)	Pir3_lineage(100)
Otu00725	84	0.0282	0.2817	0.6338	0.0563	0.1549	0.8028	0.0423	0.0282	0.9718					GGTGCGTAGGTGGTTTGTTAAGTCAGGGGTGAAATCCCGCGGCCCAACCGTGGAACTGCCTTTGATACTGGCGAACTTGAGTGCGTGAGGGGTAGGGGGAACGAGCAGTGTAGCGGTGAAATGCGTAGATATTGCTCGGAAGGCCAGAGCCGAAGGGGCCCTACTGGTGCGCAACTGACACTGAGGCACGAAAGCGTGGGGAGCAAACAGG	Firmicutes(100)	Clostridia(100)	Halanaerobiales(100)	Halobacteroidaceae(100)	Halanaerobacter(100)
Otu00726	84	0.1379	0	0.8621	0	0.4828	0.3103	0.2069	0.8276	0.1724					GGTGCGTAGGCGGTGCTACAAGTCGGGTGTGAAATCCCTCAGCTTAACTGAGGAACTGCGCCCGAAACTGTAGTGCTGGAGTGAGGCAGGGGTGAGCGGAACTGATGGTGGAGCGGTGAAATGTGTTGATATCATCAGGAACACCGGTGGCGAAGGCGGCTCACTGGGCCTTTACTGACGCTGAGGCACGAAAGCTAGGGGAGCAAACGGG	Verrucomicrobia(100)	Spartobacteria(100)	Chthoniobacterales(100)	Chthoniobacteraceae(100)	Chthoniobacter(100)
Otu00727	84	0	0.1739	0.6957	0.1304	0.6957	0.3043	0	1	0					CGCACGTAGGCGGATTCTTAAGTCGGTGGTGAAAGCCTGGAGCTCAACTCCAGAACTGCCTTCGATACTGAGAGTCTTGAGTCCGGGAGAGGTGAGTGGAACTGCGAGTGTAGAGGTGAAATTCGTAGATATTCGCAAGAACACCAGTGGCGAAGGCGGCTCACTGGCCCGGTACTGACGCTGAGGTGCGAAAGCGTGGGGAGCAAACAGG	Saccharibacteria(100)	unclassified(100)	unclassified(100)	unclassified(100)	unclassified(100)
Otu00728	84	0.0698	0.1163	0.5814	0.2326	0.4419	0.2326	0.3256	0.3256	0.6744					CGTGCGCAGGCGGTCTGTTAAGACCGATGTGAAATCCCCGGGCTTAACCTGGGAACTGCATTGGTGACTGGCAGGCTTTGAGTGTGGCAGAGGGAGGTAGAATTCCACGTGTAGCAGTGAAATGCGTAGAGATGTGGAGGAATACCGATGGCGAAGGCAGCCTCCTGGGCCAACACTGACGCTCATGCACGAAAGCGTGGGGAGCAAACAGG	Bacteroidetes(100)	Flavobacteriia(100)	Flavobacteriales(100)	Cryomorphaceae(100)	Fluviicola(100)
Otu00729	84	0.58	0.08	0.2	0.14	0.78	0.16	0.06	0.68	0.32					CGTGTGTAGGCGGAATTGTAAGTACCTTGTGAAATCCCACGGCTCAACCGTGGAACTGCTCGGTATACTGCTTTTCTTGAGCCACTTAGGGGCTGTCGGAACAAACGGTGGAGCGGTGAAATGCGTAGATATCGTTTGGAACGCCAAAGGTGAAAACAGACAGCTGGGAGTGTGCTGACGCTGAGACACGAAAGCCAGGGGAGCGAACGGG	Proteobacteria(100)	Gammaproteobacteria(100)	Pseudomonadales(100)	Pseudomonadaceae(100)	Pseudomonas(100)
Otu00730	83	0.0423	0.2394	0.5775	0.1408	0.4507	0.3662	0.1831	0.0845	0.9155					GGTGCGTAGGCGGCTTTTTAAGTCAGTGGTGAAATCCTGCAGCTTAACTGTAGAACAGCCATTGATACTGAAGAGCTTGAGTACAGACGAGGTAGGCGGAATTTATGGTGTAGCGGTGAAATGCATAGATACCATAAAGAACCCCTATTGCGAAGGCAGCTTACTAGGCTGTAACTGACGCTGAGGCACGAAAGCGTGGGGATCAAACAGG	Chlorobi(100)	Chlorobia(100)	Chlorobiales(100)	SJA-28(100)	unclassified(100)
Otu00731	83	0.0889	0.1333	0.6889	0.0889	0.4667	0.2667	0.2667	0.3556	0.6444	Yes	Rhizosphere			GGTGCGTAGGTGGGTCTGTAAGTCAGTGGTGAAATCTCCGAGCTTAACTTGGAAACTGCCATTGATACTATAGATCTTGAATATTGTGGAGGTCAGCGGAATATGTCATGTAGCGGTGAAATGCTTAGAGATGACATAGAACACCAATTGCGAAGGCAGCTGGCTACACATATATTGACACTGAGGCACGAAAGCGTGGGGATCAAACAGG	Bacteroidetes(100)	Cytophagia(100)	Cytophagales(100)	Cytophagaceae(100)	Rhodocytophaga(100)
Otu00732	83	0.3043	0.3696	0.1739	0.1522	0.3261	0.2826	0.3913	0.587	0.413					AGCGCGTAGGCGGTCTGTTAAGTGTGAAGTGAAATCTCCAGGGCTCAACCCGGAAACTGCTTCGCATACTGGCAGACTTGAGGAATGCAGAGGTTTGTGGAATTCCCGGTGTAACGGTGAAATGTGTTGATATCGGGAGGAACACCCATGGCGAAGGCAGCAAACTGGGCATTATCTGACGCTGAGGCGCGAAAGCGTGGGTAGCAAACAGG	Gemmatimonadetes(100)	Gemmatimonadetes(100)	Gemmatimonadales(100)	Gemmatimonadaceae(100)	Gemmatimonas(100)
Otu00733	83	0.0667	0.1333	0.5	0.3	0.4667	0.2	0.3333	0.5333	0.4667					GGCGCGTAGGCGGGCTATCAAGTCCGGGGTGAAATCCTCCAGCTTAACTGGAGAACGGCCTCGGATACTGATGGTCTCGAGGAGGATAGGGGCACACGGAACTGTGGGTGGAGCGGTGAAATGCGTTGATATCCATAGGAACTCCGGTGGCGAAAGCGGTGTGCTGGATCCTTTCTGACGCTGAGGCGCGAAAGCCAGGGGAGCAAACGGG	Bacteroidetes(100)	Flavobacteriia(100)	Flavobacteriales(100)	NS9_marine_group(100)	unclassified(100)
Otu00734	83	0.0735	0.0882	0.6912	0.1471	0.4559	0.3529	0.1912	0.8382	0.1618					GATGCGTAGGCGGTTATATTAGTCGGATGTTAAATCCTGGGGCTCAACCCCAGGTTCGCATTCGAAACGGTATAACTAGAAGAAGTGAGAGGTGAACAGAACTCTCGGTGTAGGGGTGAAATCCGTTGATATCGAGGGGAATACCAAATGCGAAGGCAGTTCACTGGCACTTTCTTGACGCTGAGGCATGAAAGCGTGGGTAGCGAATCGG	Proteobacteria(100)	Deltaproteobacteria(100)	Myxococcales(100)	Sandaracinaceae(100)	unclassified(100)
Otu00735	83	0.037	0.1852	0.3333	0.4444	0.1852	0.7778	0.037	0.4815	0.5185					CGTGCGTAGGTGGTTTCCCAAGTTAGAAGTGAAAGCCCAGGGCTTAACCCTGGAATTGCTTTTAAAACTGGGTCACTAGAATCTAGGAGAGGTAGATGGAATTCCGAGTGTAGAGGTGAAATTCGTAGATATTCGGAGGAACACCAATGGCGAAAGCAGTCTACTGGACTAGTATTGACACTGAGGCACGAAAGCGTGGGGAGCAAACAGG	Proteobacteria(100)	Deltaproteobacteria(100)	Bdellovibrionales(100)	Bdellovibrionaceae(100)	Bdellovibrio(100)
Otu00736	83	0.1579	0.1053	0.5	0.2368	0.5789	0.2632	0.1579	0.1579	0.8421					GGCGCGTAGGCGGGCTGTCAAGTCTGGGGTGAAATCCCACGGCTCAACCGTGGAACTGCCTTAGATACTGACGGCCTCGAGGGAGATAGGGGCGAGCGGAACTGTGAGTGGAGCGGTGAAATGCGTTGATATTCACAGGAACTCCGGTGGCGAAGGCGGCTCGCTGGATCTTTTCTGACGCTGAGGCGCGAAAGCTAGGGGAGCAAACGGG	Verrucomicrobia(100)	Verrucomicrobiae(100)	Verrucomicrobiales(100)	Verrucomicrobiaceae(100)	Luteolibacter(100)
Otu00737	83	0.0606	0.1818	0.5152	0.2424	0.2424	0.3636	0.3939	0.5455	0.4545					AGCTCGTAGGCGGGGGCGTGCGTCCGAGAAGAAATCTCAAGGCTCAACCTTGGGGCTATCTCGGATACGGCGCTTCTTGAGGGTGAGAGAGGAAAGCGGAATTCCAGGTGTAGCGGTGAAATGCGTAGATATCTGGAGGAACACCAGCGGCGAAGGCGGCTTTCTGGCTCATTCCTGACGCTGAGGAGCGAAAGCGTGGGTAGCGAACGGG	Actinobacteria(100)	Acidimicrobiia(100)	Acidimicrobiales(100)	Sva0996_marine_group(100)	unclassified(100)
Otu00738	83	0.125	0.2083	0.4583	0.2083	0.3333	0.375	0.2917	0.1458	0.8542					GGTGCGCAGGCTGTGTGGTAAGTTTGGTGTGAAATCCTGGGGCTCAACCCCAGAATTGCACTGAATACTGCCATGCTAGAGGACTGGAGAGGAGATTGGAATTCACGGTGTAGCAGTGAAATGCGTAGATATCGTGAGGAAGACCAGTGGCGAAGGCGAATCTCTGGACAGTTCCTGACGCTCATGCACGAAGGCTAGGGGAGCAAACGGG	Bacteroidetes(100)	Sphingobacteriia(100)	Sphingobacteriales(100)	Chitinophagaceae(100)	Flavisolibacter(100)
Otu00739	83	0.0333	0.2167	0.6	0.15	0.3	0.5167	0.1833	0.5333	0.4667	Yes	Rhizosphere			AGTTCGTAGGCGGTCTGGTAGGTGAGGTGTGAAATCCCCCGGCTCAACCGGGGAACTGCGCTTCAAACCGCCGGACTTGAGGGAGACAGAGGTGGGCGGAACAGATGGTGGAGCGGTGAAATGCGTTGATATCATCTGGAACACCGGTGGCGAAAGCGGCCCACTGGGTCTCATCTGACGCTGAGGAACGAAAGCTAGGGTAGCGAACGGG	Bacteroidetes(100)	Cytophagia(100)	Cytophagales(100)	Cytophagaceae(100)	Sporocytophaga(100)
Otu00740	82	0.075	0.25	0.5	0.175	0.65	0.025	0.325	0.3	0.7					GGCTCGTAGGCGGCCAACTAAGTCAGACGTGAAATCCCCAGGCTCAACCTGGGAACTGCGTCTGATACTGGATGGCTTGAATTCGGGAGAGGGATGCAGAATTCCAGGTGTAGCGGTGAAATGCGTAGATATCTGGAGGAATACCGGTGGCGAAGGCGGCATCCTGGACCGACATTGACGCTGAGGAGCGAAAGCTAGGGGAGCAAACGGG	Bacteroidetes(100)	Sphingobacteriia(100)	Sphingobacteriales(100)	Chitinophagaceae(100)	Chitinophaga(100)
Otu00741	82	0.0517	0.0862	0.6897	0.1724	0.2931	0.4828	0.2241	0.8621	0.1379					GATGCGTAGGTAGTATTTTTAGGTTTTATTCAAATTACAGAGCCCAGCTTTGGTATGGATTAACGTCACTAATACTGGTATATAGCAAAGAATAGTCGTACTTTTTTGTGTAGAGGTAAAATTCATCGATATTCAGAGGACGAACAGCAGGCGAAGGCAGCTATTTAGGTTATATAGACACTGAGGCATGAAAAGCATGGGGAGCAAACGGG	Bacteroidetes(100)	Sphingobacteriia(100)	Sphingobacteriales(100)	Saprospiraceae(100)	unclassified(100)
Otu00742	82	0.0408	0.1837	0.5306	0.2449	0.3878	0.2653	0.3469	0.3878	0.6122	Yes	Rhizosphere			CGTGCGTAGGTGGTCTTTTAAGTCCGTTGTGAAAGCCCTGGGCTCAACCTGGGAATGGCAGTGGATACTGGAAGGCTGGAGTACGGTAGAGGAGGGTGGAATTCCCGGTGTAGCGGTGAAATGCGTAGAGATCGGGAGGAACATCAGTGGCGAAGGCGGCCCTCTGGACCAGTACTGACGCTGAGGCACGAAAGCGTGGGGAGCAAACAGG	Verrucomicrobia(100)	OPB35_soil_group(100)	unclassified(100)	unclassified(100)	unclassified(100)
Otu00743	82	0.15	0.1833	0.45	0.2167	0.3667	0.4667	0.1667	0.7667	0.2333					GGTGCGTAGGCGGTCGGGTAAGTCTGATGTGAAATCTCACAGCTTAACTGTGAAACTGCATTGGATACTATTCGGCTTGAGAGTTGGAGGGGGGACTGGAATTCTTGGTGTAGCAGTGAAATGCGTAGATATCAAGAGGAACACCAGTGGCGAAGGCGAGTCCCTGGACAACTTCTGACGCTGAGGCACGAAAGCTAGGGGAGCAAACAGG	Proteobacteria(100)	Gammaproteobacteria(100)	Xanthomonadales(100)	Xanthomonadaceae(100)	Mizugakiibacter(99)
Otu00744	82	0.0328	0.1967	0.7377	0.0328	0.2623	0.4918	0.2459	0.7869	0.2131	Yes	Rhizosphere			CGCGTGTAGGCGGACTGGTAAGTCGGACGTGAAATCCCTGAGCTCAACTCAGGAACTGCATCCGAAACTATCAGTCTGGAGTGGTGGAGAGGGAAGCAGAATTCCTGGTGTAGAGGTGAAATTCGTAGATATCAGGAGGAACACCGGTGGCGAAGGCGGCTTCCTGGACACTAACTGACGCTGAGACGCGAAAGCGTGGGGAGCAAACAGG	Verrucomicrobia(100)	OPB35_soil_group(100)	unclassified(100)	unclassified(100)	unclassified(100)
Otu00745	82	0.1538	0.1282	0.4615	0.2564	0.1795	0.4103	0.4103	0.3333	0.6667					GGCTCGTAGGCGGCCAACTAAGTCAGACGTGAAATCCCTAGGCTCAACCTAGGAACTGCGTCTGATACTGGATGGCTTGAATCCGGGAGAGGGATGCAGAATTCCAGGTGTAGCGGTGAAATGCGTAGATATCTGGAGGAATACCGGTGGCGAAGGCGGCATCCTGGACCGGCATTGACGCTGAGGAGCGAAAGCTAGGGGAGCAAACGGG	Proteobacteria(100)	Alphaproteobacteria(100)	Rhizobiales(100)	KF-JG30-B3(100)	unclassified(100)
Otu00746	82	0.0727	0.2364	0.5273	0.1636	0.4364	0.4364	0.1273	0.1455	0.8545					GGCGCGTAGGCGGTCCCTCAAGTCAGGCGTGAAAGCCCCGGGCTCAACCTGGGAACCGCGCTTGAGACTGATGGGCTAGAGTTCGGGAGAGGATGGTGGAATTCCCAGTGTAGAGGTGAAATTCGTAGATATTGGGAAGAACACCGATGGCGAAGGCAGCCATCTGGACCGACACTGACGCTGAGGCGCGAAAGCGTGGGGAGCAAACAGG	Planctomycetes(100)	Phycisphaerae(100)	WD2101_soil_group(100)	unclassified(100)	unclassified(100)
Otu00747	82	0.093	0.1628	0.6512	0.093	0.4419	0.2558	0.3023	0.2093	0.7907					CGTGCGTAGGCGGTCTTGTTAGTCAGGTGTGAAAGCCCTCAGCCCAACTGAGGAATTGCGCTTGATACTGCATGACTAGAGAATGATAGAGGTGGGTGGAACTGATGGTGGAGCGGTGAAATGCGTTGATATCATCAGGAACACCAGTGGCGAAGGCGACCCACTGGGTCATTTCTGACGCTGAGGTACGAAAGCTAGGGTAGCGAACGGG	Armatimonadetes(100)	unclassified(100)	unclassified(100)	unclassified(100)	unclassified(100)
Otu00748	82	0.093	0.186	0.6047	0.1163	0.2558	0.4186	0.3256	0.7442	0.2558					AGTGCGTAGGTGGTTATCTAAGCGTGGGGTGAAAGGCAGTGGCTTAACCATTGTAAGCCTTGCGAACTGGATAGCTTGAGTGCAGGAGGGGAAAGTGGAATTCCTAGTGTAGCGGTGAAATGCGTAGATATTAGGAGGAACACCGGAGGCGAAGGCGGCTTTCTGGACTGTAACTGACACTGAGGCACGAAAGCGTGGGTAGCAAACAGG	Actinobacteria(100)	Acidimicrobiia(100)	Acidimicrobiales(100)	Iamiaceae(100)	Iamia(100)
Otu00749	81	0.1633	0.102	0.6327	0.102	0.3878	0.2449	0.3673	0.6531	0.3469	Yes	Rhizosphere			CGTGCGCAGGCGGTTTTGTAAGTCTGTCGTGAAATCCCCGGGCTCAACCTGGGAATTGCGATGGAGACTGCAAGGCTAGAATCTGGCAGAGGGGGGTAGAATTCCACGTGTAGCAGTGAAATGCGTAGAGATGTGGAGGAACACCGATGGCGAAGGCAGCCCCCTGGGTCAAGATTGACGCTCATGCACGAAAGCGTGGGGAGCAAACAGG	Chloroflexi(100)	Thermomicrobia(100)	JG30-KF-CM45(100)	unclassified(100)	unclassified(100)
Otu00750	81	0.1148	0.082	0.5738	0.2295	0.1148	0.6393	0.2459	0.3934	0.6066	Yes	Rhizosphere			GGTGTGTAGGCGGTCGTATTAGTCTTTCGTAAAAGCCCGCAGGCTTAACCTGTGGAATGCGGGAGAAACGGTACGACTCAGAGGATGCGAGAGGTTATGGGAACTCATGGTGTAGGGGTGAAATCCGTTGATATCATGGGGAACACCGAATGCGAAGGCACATAACTGGCGCACTCCTGACGCTGAGACACGAAAGCGTGGGAATCGAACGGG	Planctomycetes(100)	Planctomycetacia(100)	Planctomycetales(100)	Planctomycetaceae(100)	Pir3_lineage(82)
Otu00751	81	0.12	0.12	0.66	0.1	0.36	0.38	0.26	0.92	0.08					CGTGTGTAGGTGGATGCCTAAGTACCTTGTGAAATCCCACAGCTTAACTGTGGAATTGCTTGGTATACTGGGTGTCTTGAGCCACTCAGGGGCTACCGGAACAAGCGGTGGAGCGGTGAAATGCGTAGATATCGCTTGGAACGCCAATGGTGAAAACAGGTAGCTGGGGGTGTGCTGACACTGAGACACGAAAGCCAGGGGAGCAAACGGG	Firmicutes(100)	Clostridia(100)	Clostridiales(100)	Peptostreptococcaceae(100)	Romboutsia(100)
Otu00752	81	0.0816	0.0408	0.8571	0.0204	0.4694	0.3469	0.1837	0.9388	0.0612					GGTGCGTAGGTGGCATGGAAAGTAGGGTGTGAAATGCCTTGGCTCAACCAAGGCACAGCGCTCTAAACTACTTTGCTTGAGTGAGTCAGGGGTGCACGGAACTTCCGGTGGAGCGGTGAAATGTGTTGATATCGGAAGGAACACCGGCGGCGAAAGCGGTGCACTGGGGCTTAACTGACACTGAGGCACGAAAGCCAGGGGAGCGAACGGG	Proteobacteria(100)	Alphaproteobacteria(100)	Rhizobiales(100)	Rhizobiales_Incertae_Sedis(100)	Rhizomicrobium(100)
Otu00753	81	0.0345	0.1552	0.7414	0.069	0.3448	0.3793	0.2759	0.7759	0.2241					GGTGCGTAGGCGGATTATTAAGTCAGTGGTGAAAGCCTACAGCTTAACTGTAGAATTGCCATTGATACTGATGATCTTGAGTATGATTGAGGTGGGCGGAATGTGTCATGTAGCGGTGAAATGCTTAGATATGACACAGAACACCGATTGCGAAGGCAGCTCACTAAGCCATAACTGACGCTGATGCACGAAAGCGTGGGGAGCAAACAGG	Bacteroidetes(100)	Sphingobacteriia(100)	Sphingobacteriales(100)	Chitinophagaceae(100)	Hydrotalea(97)
Otu00754	81	0.1622	0.2162	0.4865	0.1351	0.3784	0.3784	0.2432	0.1892	0.8108					CGTGCGCAGGCGGTCTTTTAAGTCAGATGTGAAATCCCCGGGCTTAACCTGGGAACTGCGTTTGAAACTGAAAGGCTAGAGTGTGGCAGAGGGGGGTGGAATTCCACGTGTAGCAGTGAAATGCGTAGAGATGTGGAGGAACACCGATGGCGAAGGCAGCCCCCTGGGCTAACACTGACGCTCATGCACGAAAGCGTGGGGAGCAAACAGG	Bacteroidetes(100)	Sphingobacteriia(100)	Sphingobacteriales(100)	Chitinophagaceae(100)	Parafilimonas(83)
Otu00755	81	0.1304	0.2754	0.5362	0.058	0.3333	0.5217	0.1449	0.0725	0.9275					CGTGCGCAGGCGGTTCGCCAAGTCAGGTGTGAAATCCCCGGGCTTAACCTGGGAATTGCGCTTGAAACTAGCGGGCTTGAGTGTGGCAGAGGGGGGTGGAATTCCACGTGTAGCAGTGAAATGCGTAGAGATGTGGAGGAACACCGATGGCGAAGGCAGCCCCCTGGGTCAACACTGACGCTCATGCACGAAAGCGTGGGGAGCAAACAGG	Parcubacteria(100)	unclassified(100)	unclassified(100)	unclassified(100)	unclassified(100)
Otu00756	81	0.0909	0.0727	0.7455	0.0909	0.4	0.4909	0.1091	0.8364	0.1636					GGTGCGTAGGTGGGTTGGTAAGTCAGTGGTGAAATCTCCGAGCTTAACTTGGAAACTGCCATTGATACTATTAATCTTGAATATTGTGGAGGTCAGCGGAATATGTCATGTAGCGGTGAAATGCTTAGAGATGACATAGAACACCAATTGCGAAGGCAGCTGACTACACATATATTGACACTGAGGCACGAAAGCGTGGGGATCAAACAGG	Proteobacteria(100)	Deltaproteobacteria(100)	Myxococcales(100)	BIrii41(100)	unclassified(100)
Otu00757	81	0.0333	0.3167	0.5833	0.0667	0.15	0.8	0.05	0.15	0.85					GGAGCGCAGACGGCGAAGCAAGTCTGAAGTGAAATGCATGGGCTCAACCCATGAATTGCTTTGGAAACTGTTTGGCTTGAGTGTCGGAGGGGTAAGCGGAATTCCTAGTGTAGCGGTGAAATGCGTAGATATTAGGAGGAACACCGGAGGCGAAGGCGGCTTACTGGACGACAACTGACGTTGAGGCTCGAAGGCGTGGGGAGCAAACAGG	Chlamydiae(100)	Chlamydiae(100)	Chlamydiales(100)	Parachlamydiaceae(100)	Candidatus_Protochlamydia(100)
Otu00758	81	0.0952	0.0238	0.5	0.381	0.381	0.2857	0.3333	0.3333	0.6667					CGTGCGCAGGCGGCTTTGCAAGACAGATGTGAAATCCCCGGGCTTAACCTGGGAACTGCATTTGTGACTGCATGGCTAGAGTGCGGCAGAGGGGGATGGAATTCCGCGTGTAGCAGTGAAATGCGTAGATATGCGGAGGAACACCGATGGCGAAGGCAATCCCCTGGGCCTGCACTGACGCTCATGCACGAAAGCGTGGGGAGCAAACAGG	Proteobacteria(100)	Alphaproteobacteria(100)	Rhodospirillales(100)	I-10(100)	unclassified(100)
Otu00759	81	0.1489	0.1702	0.5532	0.1277	0.383	0.3617	0.2553	0.3617	0.6383					GGTGCGTAGGCGGCGGAGTAAGTTGGGTGTGAAATCCCGGGGCTTAACCTCGGAATTGCATTCAATACTGCTTCGCTTGAGTACTGGAGAGGAGGCTGGAATTTACGGTGTAGCAGTGAAATGCGTAGATATCGTAAGGAAGGCCGGTGGCGAAAGCGAGCCTCTGGACAGTTACTGACGCTGATGCACGAAGGCCAGGGGAGCAAACGGG	Bacteroidetes(100)	Sphingobacteriia(100)	Sphingobacteriales(100)	Chitinophagaceae(100)	Parasegetibacter(97)
Otu00760	81	0.1481	0.1481	0.6296	0.0741	0.2593	0.4444	0.2963	0.7963	0.2037					CGAGTGTAGGTGGTTGTTCAAGTTGGATGTGAAAGCCTTGAGCTCAACTCAAGAAATGCATTCAGGACTGAGCGACTAGAGGACCGGAGAGGATAGTGGAATTCCCAGTGTAGTGGTGAAATACGTAGAGATTGGGAAGAACACCAGTGGCGAAGGCGGCTATCTGGACGGTTTCTGACACTAAGACTCGAAAGCGTGGGGAGCAAACAGG	Bacteroidetes(100)	Sphingobacteriia(100)	Sphingobacteriales(100)	Chitinophagaceae(100)	Flavisolibacter(100)
Otu00761	80	0.0385	0.3077	0.4103	0.2436	0.7692	0.0641	0.1667	0.0128	0.9872					GGTGCGTAGGCGGTCATGTAAGTCAGTGCTGAAATATCCCGGCTTAACCGGGAGGGTGGCATTGATACTGTATGACTTGAGTAAAGTTGAGGTTGGCGGAATTGACGGTGTAGCGGTGAAATGCTTAGATATCGTCAAGAACACCTATTGCGAAGGCAGCTAACTAAGCTTTAACTGACGCTGAGGCACGAAAGTGTGGGGATCAAACAGG	Bacteroidetes(100)	Sphingobacteriia(100)	Sphingobacteriales(100)	Chitinophagaceae(100)	Chitinophaga(100)
Otu00762	80	0.14	0.1	0.6	0.16	0.46	0.36	0.18	0.64	0.36					CGTGCGCAGGCGGTTTGCTAAGACAGGTGTGAAATCCCCGGGCTTAACCTGGGAACTGCGCTTGTAACTGGCAAGCTAGAGTGTGGCAGAGGGGGGTGGAATTCCACGTGTAGCAGTGAAATGCGTAGAGATGTGGAGGAACACCGATGGCGAAGGCAGCCCCCTGGGCTAACACTGACGCTCATGCACGAAAGCGTGGGGAGCAAACAGG	Proteobacteria(100)	Deltaproteobacteria(100)	Bdellovibrionales(100)	Bacteriovoracaceae(100)	Peredibacter(100)
Otu00763	80	0.2093	0.3256	0.186	0.2791	0.2791	0.3721	0.3488	0.4419	0.5581					GGCGCGTAGGCGGAGATAATAGTCAGATGTGAAATCCTGGGGCTCAACCTCAGAACTGCATTTGAAACTGTATCTCTAGAGGATAGGAGGAGAAAACGGAATTCCACAAGTAGCGGTGAAATGCGTAGATATGTGGAAGAACACCGGTGGCGAAGGCGGTTTTCTATCTTATTCCTGACGCTGAGGCGCGAAAGCAAGGGGATCAAACAGG	Gemmatimonadetes(100)	Gemmatimonadetes(100)	Gemmatimonadales(100)	Gemmatimonadaceae(100)	unclassified(100)
Otu00764	80	0.0896	0.1045	0.6567	0.1493	0.2836	0.4627	0.2537	0.7313	0.2687	Yes	Rhizosphere			CGAGCGCAGGCGGTTCCTTAAGTCTGATGTGAAAGCCCCCGGCTCAACCGGGGAGGGTCATTGGAAACTGGGGAACTTGAGTGCAGAAGAGGAGAGTGGAATTCCATGTGTAGCGGTGAAATGCGTAGATATATGGAGGAACACCAGTGGCGAAGGCGACTCTCTGGTCTGTAACTGACGCTGAGGCTCGAAAGCGTGGGTAGCAAACAGG	Bacteroidetes(100)	Sphingobacteriia(100)	Sphingobacteriales(100)	Chitinophagaceae(100)	Terrimonas(100)
Otu00765	80	0.0952	0.0952	0.5952	0.2143	0.2857	0.4762	0.2381	0.4048	0.5952	Yes	Rhizosphere			GGTGCGTAGGCGGGTTGGTAAGTCAGTGGTGAAATCCCCGAGCTTAACTTGGGAACTGCCATTGATACTATTAATCTTGAATACCGTGGAGGTCGACGGAATATGTCATGTAGCGGTGAAATGCTTAGATATGACATAGAACACCAATTGCGAAGGCAGTTGACTACGCGAGTATTGACGCTGAGGCACGAAAGCGTGGGGATCAAACAGG	Verrucomicrobia(100)	Spartobacteria(100)	Chthoniobacterales(100)	Chthoniobacteraceae(100)	Chthoniobacter(100)
Otu00766	80	0.0851	0.3404	0.2979	0.2766	0.2766	0.3404	0.383	0.2979	0.7021					GGCGCGTAGGTGGTTATGTAAGATCAATGTGAAATCCCTGGGCTTAACCTAGGAACTGCGTTGATGACTGGATAGCTAGAGTACTGTAGAGGGTAGTAGAATTTCCGGTGTAGCAGTGAAATGCGTAGAGATCGGAAGGAATACCAGTGGCGAAGGCGGCTACCTGGACAGATACTGACACTGAGGCGCGAAAGCGTGGGGAGCAAACAGG	Bacteroidetes(100)	Flavobacteriia(100)	Flavobacteriales(100)	Cryomorphaceae(100)	Crocinitomix(100)
Otu00767	79	0.1739	0.3043	0.4565	0.0652	0.3261	0.413	0.2609	0.2391	0.7609					GGTGCGTAGGAGGGTTGGTAAGTCAGTGGTGAAATCTCCGAGCTTAACTTGGAAACTGCCGTTGATACTATCAATCTTGAATATCGTGGAGGTGAGCGGAATATGTCATGTAGCGGTGAAATGCTTAGATATGACATAGAACACCAATTGCGAAGGCAGCTCGCTACACGAATATTGACTCTGAGGCACGAAAGCGTGGGGATCAAACAGG	Proteobacteria(100)	Alphaproteobacteria(100)	DB1-14(100)	unclassified(100)	unclassified(100)
Otu00768	79	0.1111	0.1852	0.4074	0.2963	0.3148	0.3704	0.3148	0.5185	0.4815					GGCGCGTAGGCGGTTGTTTAAGTGAGATGTGAAATCCCTGGGCTTAACCTAGGAATTGCATTTTAGACTAGATGACTGGAGTACAGTAGAGGGTAGCGGAATTTCCGGTGTAGCGGTGAAATGCGTAGAGATCGGAAGGAACATCTGTGGCGAAGGCGGCTACCTGGACTGAAACTGACGCTGAGGCGCGAAAGCGTGGGTAGCAAACAGG	Proteobacteria(100)	Alphaproteobacteria(100)	Rhizobiales(100)	Xanthobacteraceae(98)	Variibacter(95)
Otu00769	79	0.1176	0.2059	0.5588	0.1176	0.3235	0.5294	0.1471	0.1176	0.8824					GGTGCGTAGGCGGCCACGTAAGTGAGATGTGAAATCCCTCGGCTCAACCGAGGAAGTGCATTTCATACTGCATGGCTTGAGGGAGACAGGGGTAAGCGGAACTGATGGTGGAGCGGTGAAATGCGTTGATATCATCAGGAACACCGGTGGCGAAAGCGGCTTACTGGGTCTCTTCTGACGCTGAGGTACGAAAGCTAGGGTAGCGAACGGG	Proteobacteria(100)	Alphaproteobacteria(100)	Rickettsiales(100)	bac2nit3(100)	unclassified(100)
Otu00770	79	0.0833	0.0556	0.5556	0.3056	0.4167	0.3889	0.1944	0.6111	0.3889					GGCGCGTAGGCGGGCTATCAAGTCCGGGGTGAAATCCTCCAGCTTAACTGGAGAACTGCCTCGGATACTGATGGTCTCGAGGAGGATAGGGGCACACGGAACTGTGGGTGGAGCGGTGAAATGCGTTGATATCCATAGGAACTCCGGTGGCGAAAGCGGTGTGCTGGATCCTTTCTGACGCTGAGGCGCGAAAGCCAGGGGAGCAAACGGG	Proteobacteria(100)	Deltaproteobacteria(100)	Myxococcales(100)	BIrii41(100)	unclassified(100)
Otu00771	79	0.0909	0.1515	0.6667	0.0909	0.4242	0.4848	0.0909	0.1212	0.8788					GGCTCGTAGGCGGTTCGTCACGTCGGGAGTGAAAACTCGGAGCTTAACTCCGAGCCTGCTTCCGATACGGGCAGACTAGAGGTAGGCAGGGGAGAGCGGAACTCCTGGTGTAGCGGTGGAATGCGCAGATATCAGGAAGAACACCGGTGGCGAAGGCGGCTCTCTGGGCCTTACCTGACGCTGAGGAGCGAAAGCGTGGGTAGCGAACAGG	Verrucomicrobia(100)	OPB35_soil_group(100)	unclassified(100)	unclassified(100)	unclassified(100)
Otu00772	79	0.1129	0.1613	0.629	0.0968	0.3387	0.4516	0.2097	0.371	0.629					GGTGCGTAGGCGGTCTGATAAGTCAGTTGTGAAATTCCTCGGCTTAACCGAGTGGACTGCGATTGATACTGTCAGACTTGAATCAGGTTGAGGTAGGCGGAATGTGACATGTAGCGGTGAAATGCTTAGATATGTCATAGAACACCGATTGCGAAGGCAGCTTGCTGGGCTTAGATTGACGCTGAGGCACGAAAGCGTGGGGAGCAAACAGG	Bacteroidetes(100)	Sphingobacteriia(100)	Sphingobacteriales(100)	Chitinophagaceae(100)	Taibaiella(100)
Otu00773	79	0.098	0.1569	0.6275	0.1176	0.1961	0.549	0.2549	0.7843	0.2157					GGCGCGTAGGCGGTTATAAAAGTCAGATGTGAAATTCCGGGGCTCAACCCCGGAGCTGCATTTGAAACTCTATGACTAGAGTTCAGTTAGGGTAAACGGAATTCCACGTGTAGCGGTGAAATGCGTAGATATGTGGAAGAACACCGGTGGTGAAGACGGTTTACTGGGCTGAAACTGACGCTGAGGCGCGAAAGCATGGGGAGCAAACAGG	Firmicutes(100)	Bacilli(100)	Bacillales(100)	Planococcaceae(75)	Chungangia(75)
Otu00774	79	0.0213	0.2553	0.5532	0.1702	0.617	0.1277	0.2553	0.8085	0.1915					GGCGCGTAGGCGGCCGCCTAAGTCAGACGTGAAATCCCTCGGCTCAACCGGGGAACTGCGTCTGATACTGGGTGGCTTGAATTCGGGAGAGGGATGCGGAATTCCAGGTGTAGCGGTGAAATGCGTAGATATCTGGAGGAACACCGGTGGCGAAGGCGGCATCCTGGACCGAGATTGACGCTGAGGCGCGAAAGCCAGGGGAGCAAACGGG	Proteobacteria(100)	Betaproteobacteria(100)	Burkholderiales(100)	Oxalobacteraceae(100)	Massilia(100)
Otu00775	78	0.0429	0.8429	0.1143	0	0.0143	0.2	0.7857	0.1286	0.8714					CGCGTGTAGGTGGCTTGGCACGTCTGTCGCTGAAATCCCCCGGCTCAACCGGGGAACGGGCGTGGATACGACCAGGCTGGAGGGATGTAGGGGGATCGGGAACTTCCGGTGGAGCGGTGAAATGCGTTGAGATCGGAAGGAACGCCCGTGGCGAAAGCGCGGTCCTGGACATTTCCTGACACTGAGACGCGAAAGCTAGGGGAGCAAACGGG	Caldiserica(99)	Caldisericia(99)	Caldisericales(99)	TTA-B15(99)	unclassified(99)
Otu00776	78	0.0625	0.1406	0.7188	0.0781	0.3281	0.3438	0.3281	0.8594	0.1406					GGTACGTAGGTGGCTTTGTAAGTCTCGACTAAAGAATCTGAGCATAACTCAGAAATTATTCTTGATACTACTCAGCTTGAGGTCGAAAGAGGTTAGTTATATTCTTGAAGTAAAAGTAAAATCTTTAGATATCAAGAGGATAACCGAGTGGTTAATGCGACTTTCTGGTTCGACGCTGACGCTGAGGTACGAAGGCATGGGTATCAAACGGG	Verrucomicrobia(100)	Spartobacteria(100)	Chthoniobacterales(100)	DA101_soil_group(100)	unclassified(100)
Otu00777	78	0	0.2308	0.3333	0.4359	0.5128	0.2051	0.2821	0.0769	0.9231					GGCACGTAGGCGGCTCAGCAAATCAGTCGTGGAATCCCGACGCTTACCGTCGGAACGGCGGCTGAAAATACTGGGCTTGAGGGCGTGAGGGGTCACTGGAACTCCCGGTGAAGCGGTGAAATGCGTAGATATCGGGAGGAACGCCGGAGGCGAAAGCGAGTGACTGGCGCGTTCCTGACGCTGAGGTGCGAAAGCTAGGGGAGCAAACAGG	Proteobacteria(100)	Gammaproteobacteria(100)	Legionellales(100)	Coxiellaceae(100)	Aquicella(100)
Otu00778	78	0.0968	0.0645	0.4839	0.3548	0.4516	0.2581	0.2903	0.2581	0.7419					CGCGTGTAGGCTGCTCGGAAAGTCGGATGTGAAAGCCCTGGGCTCAACCTAGGAAGTGCATTCGAAACTTCCGAGCTGGAGTGCTGGAGAGGAAGGCGGAATTCTCGGTGTAGAGGTGAAATTCGTAGATATCGAGAGGAACACCGGTGGCGAAGGCGGCCTTCTGGACAGCTACTGACGCTGAGACGCGAAAGCGTGGGGAGCAAACAGG	Firmicutes(100)	Bacilli(100)	Bacillales(100)	Paenibacillaceae(100)	Paenibacillus(100)
Otu00779	78	0.1	0.2	0.4667	0.2333	0.2333	0.4333	0.3333	0.3667	0.6333					GGCAACTAGGCTGTTCCGCTGGTGGGGGGTCTAAGTCCGGTTTTTCATCGGCCTGGCCCCCCCGACGGCTGAACTGGAGTTCGGTAGGGGGTGGCGGTACCTCCGGTGTAGAGGTAAAATTCGGTGATACCGGAGGGACCAACGGCCGGCGAAGGCAGCTACCTGGTCCGTGACTGACGCTGAAAGGCAAAAGCGTGGGGAGCAAACAGG	Proteobacteria(100)	Alphaproteobacteria(100)	Caulobacterales(100)	Caulobacteraceae(100)	Phenylobacterium(99)
Otu00780	78	0.129	0.1935	0.5161	0.1613	0.4516	0.3871	0.1613	0.2581	0.7419					GGTGCGTAGGCGGCCTATTAAGTCAGTGGTGAAATATTTCAGCTCAACTGGAATTGTGCCATTGATACTGATGGGCTTGAGTACAGATGAGGTAGGCGGAATTGACGGTGTAGCGGTGAAATGCTTAGATATCGTCAAGAACACCTATAGCGAAGGCAGCTTACTAGGCTGTAACTGACGCTGAGGCACGAAAGTGTGGGGATCAAACAGG	Proteobacteria(100)	Deltaproteobacteria(100)	Oligoflexales(100)	unclassified(100)	unclassified(100)
Otu00781	78	0.0313	0.1875	0.7188	0.0625	0.4063	0.4688	0.125	0.25	0.75					GGTGCGTAGGTGGTGAGGTAAGTCGGATGTGAAATCTCCAGGCTCAACCTGGAAACTGCATTGGAAACTACCTTGCTTGAGGGTTTGAGGGGGGACTGGAATTCTCGGTGTAGCAGTGAAATGCGTAGATATCGAGAGGAACACCAGTGGCGAAGGCGAGTCCCTGGAAAACACCTGACACTGAGGCACGAAAGCTAGGGGAGCAAACAGG	Bacteroidetes(100)	Sphingobacteriia(100)	Sphingobacteriales(100)	Chitinophagaceae(100)	Flavisolibacter(100)
Otu00782	78	0.0556	0.1667	0.3889	0.3889	0.2222	0.5278	0.25	0.3056	0.6944					GGTGCGTAGGCCGCACGGTAAGTCAGAGGTGAAATCCCGGAGCTCAACTTCGGAATTGCCTCCGATACTGCCGTGCTTGAGGACTGGAGAGGAGATTGGAATTCACAGTGGAGCAGTGAAATGCGTAGATATTGTGAGGAACACTAGTGGCGAAGGCGAATCTCTGGACAGTTCCTGACGCTGAGGCACGAAGGCCAGGGGAGCAAACGGG	Bacteroidetes(100)	Sphingobacteriia(100)	Sphingobacteriales(100)	Sphingobacteriaceae(100)	Mucilaginibacter(100)
Otu00783	78	0.0889	0.0444	0.7111	0.1556	0.3111	0.4222	0.2667	0.7333	0.2667	Yes	Rhizosphere			GGCGCGTAGGCGGCCTGTTAAGTCGAACGTGAAATCCCTGGGCTCAACCCAGGAACTGCGTCCGATACTGGCAGGCTTGAATCCGGGAGAGGGATGTGGAATTCCAGGTGTAGCGGTGAAATGCGTAGATATCTGGAGGAACACCGGTGGCGAAGGCGGCATCCTGGACCGGTATTGACGCTGAGGCGCGAAAGCCAGGGGAGCAAACGGG	Planctomycetes(100)	Planctomycetacia(100)	Planctomycetales(100)	Planctomycetaceae(100)	Planctomyces(100)
Otu00784	78	0.05	0.15	0.6	0.2	0.35	0.4	0.25	0.3	0.7					GGTGCGTAGGTGGTCGTATTAGTCGTCTGTCAAAACCCAGGGCTCAACCCTGGATCCGCGGGCGAAACGGTACGACTAGAGAGCGTGAGAGGTACATGGAACTCTAGGTGTAGGGGTGAAATCCGTTGATATCTAGGGGAACACCGAAAGCGAAGGCAATGTACTGGCGCGTTTCTGACACTCAAGCACGAAAGCGTGGGTAGCGAACGGG	Proteobacteria(100)	Deltaproteobacteria(100)	Bdellovibrionales(100)	Bdellovibrionaceae(100)	Bdellovibrio(100)
Otu00785	78	0.0274	0.6301	0.3425	0	0.4795	0.411	0.1096	0.137	0.863					CGTGCGCAGGCGGTTTTGTAAGTCTGTCGTGAAATCCCCGGGCTCAACCTGGGAATGGCGATGGAGACTGCAAGGCTAGAATCTGGCAGAGGGGGGTAGAATTCCACGTGTAGCAGTGAAATGCGTAGAGATGTGGAGGAACACCGATGGCGAAGGCAGCCCCCTGGGTCAAGATTGACGCTCATGCACGAAAGCGTGGGGAGCAAACAGG	Bacteroidetes(100)	Flavobacteriia(100)	Flavobacteriales(100)	Cryomorphaceae(100)	Lishizhenia(100)
Otu00786	78	0.1053	0.3158	0.4211	0.1579	0.3158	0.4737	0.2105	0.2632	0.7368					GGAGCGTAGGTGGCATTCTAAGTCTGATGTGAAAGCTCTGAGCTTAACTCAGAAATGGCATTAGATACTAGTTTGCTTGAGGATTGGAGGGGAGATTGGAATACTTGGTGTAGCAGTGAAATGCGTAGATATCAAGTGGAACACCAGTGGCGAAGGCGAATCTCTGGACAATTCCTGACACTGATGCTCGAAAGCTAGGGGAGCAAACGGG	Chloroflexi(100)	Anaerolineae(100)	Anaerolineales(100)	Anaerolineaceae(100)	unclassified(100)
Otu00787	77	1	0	0	0	0	1	0	1	0					CGCGTGTAGGCGGCTCTGTAAGTCGGATGTGAAATCCCACGGCTCAACCATGGAAGTGCATTCGAAACTACAGGGCTAGAGTTCTGGAGAGGAAGGTGGAATGCTTGGTGTAGAGGTGAAATTCGTAGATATCAAGCGGAACACCGGTGGCGAAGGCGGCCTTCTGGACAGTAACTGACGCTGAGACGCGAAAGCGTGGGGAGCAAACAGG	Firmicutes(100)	Clostridia(100)	Clostridiales(100)	Family_XIII(100)	Family_XIII_UCG-002(100)
Otu00788	77	0	0.3878	0.4898	0.1224	0.3265	0.5102	0.1633	0.0408	0.9592					GGCGCGTAGGCGGGGATATTAGTCAGATGTGAAATCCCGGGGCTCAACCTCGGAACTGCATTTGAAACTGTATCTCTAGAGGATAGGCGGAGAAAACGGAATTCCACAAGTAGCGGTGAAATGCGTAGATATGTGGAAGAACACCGGTGGCGAAGGCGGTTTTCTAGCTTATTCCTGACGCTGAGGCGCGAAAGCAAGGGGATCAAACAGG	Cloacimonetes(98)	SHA-41(98)	unclassified(98)	unclassified(98)	unclassified(98)
Otu00789	77	0.8108	0.027	0.027	0.1351	0.0811	0.8378	0.0811	0.9459	0.0541					GGTGCGCAGGTGGCCGTGTGTGTCAGATGTGAAATCCCGGAGCTTAACTCCGGAACTGCGTCTGAAACTACACGGCTAGAGCATTGGAGAGGGTAGTGGAATTCACGGTGTAGCAGTGAAATGCGTAGATATCGTGAGGAACACCAGAGGCGAAGGCGACTACCTGGACAATAGCTGACACTCAGGCACGAAAGCGTGGGGAGCCAAAGGG	Firmicutes(100)	Bacilli(100)	Lactobacillales(100)	Carnobacteriaceae(100)	Granulicatella(100)
Otu00790	77	0.1538	0.1346	0.5962	0.1154	0.3269	0.5	0.1731	0.7885	0.2115					GGTGCGTAGGTGGCGCTGTAAGTCGGGTGTGAAATTTCGGAGCTTAACTCCGAAACTGCATTCGATACTGCGGTGCTTGAGGACTGGAGAGGAGACTGGAATTCATGGTGTAGCAGTGAAATGCGTAGAGATCATGAGGAAGACCAGTGGCGAAGGCGGGTCTCTGGACAGTTCCTGACACTGAGGCACGAAGGCCAGGGGAGCAAACGGG	Chloroflexi(100)	Caldilineae(100)	Caldilineales(100)	Caldilineaceae(100)	unclassified(100)
Otu00791	77	0	0.2813	0.5	0.2188	0.5625	0.1563	0.2813	0.1875	0.8125					GGTGCGTAGGTGGCGATGTAAGTCTGGTGTGAAATCTCGGGGCTCAACCTCGAAATTGCATTGGATACTGCGTTGCTAGAGGATTGTAGAGGAGAGTGGAATTCACGGTGTAGCAGTGAAATGCGTAGATATCGTGAGGAAGACCAGTTGCGAAGGCGACTCTCTGGGCAATTCCTGACACTGAGGCACGAAGGCTAGGGGAGCAAACGGG	Armatimonadetes(100)	unclassified(100)	unclassified(100)	unclassified(100)	unclassified(100)
Otu00792	77	0.0889	0.2889	0.4222	0.2	0.3111	0.4222	0.2667	0.1778	0.8222					GGTGCGTAGGCGGCCCTGTAAGTCAGTGCTGAAATATCCCGGCTTAACCGGGAGGGTGGCATTGATACTGCGGGGCTAGAGTACAGATGAGGTAGGCGGAATTGACGGTGTAGCGGTGAAATGCTTAGATATCGTCAAGAACACCTATAGCGAAGGCAGCTTACTAGGCTGTAACTGACGCTGAGGCACGAAAGTGTGGGGATCAAACAGG	Parcubacteria(100)	unclassified(100)	unclassified(100)	unclassified(100)	unclassified(100)
Otu00793	77	0	0.1053	0.7632	0.1316	0.6316	0.2632	0.1053	0.3684	0.6316					GGCGCGTAGGCGGCAAATTAAGTCAGCTGTGAAATCTCCGAGCTTAACTCGGAACTGTCAGCTGATACTGATCTGCTTGAGTGCGGAAGGGGCAATCGGAATTCTTGGTGTAGCGGTGAAATGCGTAGATATCAAGAGGAACACCTGAGGTGAAGACGGGTTGCTGGGCCGACACTGACGCTGACAGCGCGAAAGCCAGGGGAGCAAACGGG	Verrucomicrobia(100)	Opitutae(100)	Opitutales(100)	Opitutaceae(100)	Opitutus(100)
Otu00794	77	0.1346	0.2308	0.5	0.1346	0.3462	0.3846	0.2692	0.3654	0.6346					CGAGCGCAGGCGGTTAGATAAGTCTGAAGTTAAAGGCTGTGGCTTAACCATAGTACGCTTTGGAAACTGTTTAACTTGAGTGCAGAAGGGGAGAGTGGAATTCCATGTGTAGCGGTGAAATGCGTAGATATATGGAGGAACACCGGTGGCGAAAGCGGCTCTCTGGTCTGTAACTGACGCTGAGGCTCGAAAGCGTGGGGAGCAAACAGG	Proteobacteria(100)	Alphaproteobacteria(100)	Sphingomonadales(100)	Sphingomonadaceae(100)	Novosphingobium(100)
Otu00795	76	0.0741	0.1296	0.7222	0.0741	0.3704	0.2593	0.3704	0.8519	0.1481					CGCGCGCAGGTGGTTCCTTAAGTCTGATGTGAAAGCCCACGGCTCAACCGTGGAGGGTCATTGGAAACTGGGGGACTTGAGTGCAGAAGAGGAAAGCGGAATTCCACGTGTAGCGGTGAAATGCGTAGAGATGTGGAGGAACACCAGTGGCGAAGGCGGCTTTCTGGTCTGTAACTGACGCTGAGGCGCGAAAGCGTGGGGAGCAAACAGG	Proteobacteria(100)	Betaproteobacteria(100)	Nitrosomonadales(100)	Nitrosomonadaceae(100)	unclassified(100)
Otu00796	76	0.1471	0.0882	0.5882	0.1765	0.2353	0.5	0.2647	0.1765	0.8235					CGTGCGCAGGCGGTGATGTAAGACAGATGTGAAATCCCCGGGCTCAACCTGGGAACTGCATTTGTGACTGCATTGCTGGAGTGCGGCAGAGGGGGATGGAATTCCGCGTGTAGCAGTGAAATGCGTAGATATGCGGAGGAACACCGATGGCGAAGGCAATCCCCTGGGCCTGCACTGACGCTCATGCACGAAAGCGTGGGGAGCAAACAGG	Bacteroidetes(100)	Flavobacteriia(100)	Flavobacteriales(100)	NS9_marine_group(100)	unclassified(100)
Otu00797	76	0.0702	0.1228	0.5965	0.2105	0.3333	0.4386	0.2281	0.8772	0.1228					CGTGCGCAGGCGGTTCGGAAAGAAAGATGTGAAATCCCAGAGCTTAACTTTGGAACTGCATTTTTAACTACCGGGCTAGAGTGTGTCAGAGGGAGGTGGAATTCCGCGTGTAGCAGTGAAATGCGTAGATATGCGGAGGAACACCGATGGCGAAGGCAGCCTCCTGGGATAACACTGACGCTCATGCACGAAAGCGTGGGGAGCAAACAGG	Proteobacteria(100)	Gammaproteobacteria(100)	Xanthomonadales(100)	Xanthomonadaceae(100)	Luteimonas(100)
Otu00798	76	0.1304	0.087	0.5435	0.2391	0.2826	0.3913	0.3261	0.2391	0.7609					GGTGCGTAGGTGGGTTGGTAAGTCAGTGGTGAAATCTCCGAGCTTAACTTGGAAACTGCCATTGATACTATCAATCTTGAATACCGTGGAGGTCAGCGGAATATGTCATGTAGCGGTGAAATGCTTAGATATGACATAGAACACCAATTGCGAAGGCAGCTGGCTACACGAATATTGACACTGAGGCACGAAAGCGTGGGGATCAAACAGG	Planctomycetes(100)	Pla4_lineage(100)	unclassified(100)	unclassified(100)	unclassified(100)
Otu00799	76	0.0566	0.0566	0.8302	0.0566	0.3396	0.4528	0.2075	0.9245	0.0755					GGCGCGTAGGCGGCGTAACAAGTCACTTGTGAAATCTCCGGGCTTAACCCGGAGCGGCCAAGTGATACTGTTGTGCTAGAGTGCGGAAGGGGCTACTGGAATTCTCGGTGTAGCGGTGAAATGCGTAGATATCGAGAGGAACACCTGCGGCGAAGGCGGGTAGCTGGGCCGACACTGACGCTGAGGCGCGAAAGCCAGGGGAGCGAACGGG	Firmicutes(100)	Bacilli(100)	Bacillales(100)	Planococcaceae(98)	Rummeliibacillus(95)
Otu00800	76	1	0	0	0	0	1	0	1	0					CGCACGTAGGCGGCTTTGTAAGTTAGAGGTGAAAGCCCGGAGCTCAACTCCGGAACTGCCTTTAAGACTGCATCGCTTGAATCCAGGAGAGGTGAGTGGAATTCCGAGTGTAGAGGTGAAATTCGTAGATATTCGGAAGAACACCAGTGGCGAAGGCGGCTCACTGGACTGGTATTGACGCTGAGGTGCGAAAGCGTGGGGAGCAAACAGG	Firmicutes(100)	Clostridia(100)	Clostridiales(100)	Lachnospiraceae(100)	Lachnoanaerobaculum(100)
Otu00801	76	0.0408	0.0612	0.8163	0.0816	0.3673	0.2245	0.4082	0.6939	0.3061	Yes	Rhizosphere			CGTGTGTAGGCGGATTGGTAAGTACCTTGTGAAATCCCACGGCTCAACCGTGGAACTGCTTGGTATACTGCTTATCTTGAGCCACTTAGGGGCTGTCGGAACAAATGGTGGAGCGGTGAAATGCGTAGATATCATTTGGAACGCCAACGGTGAAAACAGACAGCTGGGAGTGTGCTGACGCTGAGACACGAAAGCCAGGGGAGCGAACGGG	Acidobacteria(100)	Acidobacteria(100)	Subgroup_6(100)	unclassified(100)	unclassified(100)
Otu00802	76	0.0263	0.4737	0.4474	0.0526	0.3947	0.5263	0.0789	0.2368	0.7632					GGCGCGTAGGCGGCTTTATAAGTCGGGGGTGAAAGCCTGTGGCTCAACCACAGAATTGCCTTCGATACTGTATGGCTTGAGACCGGAAGAGGTTAGTGGAACTGCGAGTGTAGAGGTGAAATTCGTAGATATTCGCAAGAACACCAGTGGCGAAGGCGGCTGACTGGTCCGGTTCTGACGCTGAGGCGCGAAAGCGTGGGGAGCAAACAGG	Parcubacteria(100)	unclassified(100)	unclassified(100)	unclassified(100)	unclassified(100)
Otu00803	76	0.0781	0.3281	0.4531	0.1406	0.2031	0.5469	0.25	0.1406	0.8594					CGCACGTAGGCGGCCTGGTATGTCGGATGTGAAAGCCCTCGGCTCAACTGAGGAAGTGCATCCGAAACTGGCAGGCTAGAGTACTAAAGAGGGTCGCGGAATTCCCGGTGTAGAGGTGAAATTCGTAGATATCGGGAGGAACACCGGTGGCGAAGGCGGCGACCTGGGTAGATACTGACGCTGAGGTGCGAAAGCGTGGGGAGCAAACAGG	Gracilibacteria(100)	unclassified(100)	unclassified(100)	unclassified(100)	unclassified(100)
Otu00804	76	0.2619	0.2143	0.3571	0.1667	0.2381	0.2143	0.5476	0.2857	0.7143					GGTGCGTAGGTGGTTATGAAGATTTTATTGAAAATACTGCATATAAACTGTAGAATGTGGATAAAATATTTCATAGCTTGGTGTTTATAGAGAATAATAGAATTTTTGGAGTCAGGGGTTAAATCCGATGATACTATGAGGAATACCGAAGGCGAAGGCATTTATTTGGGTAAAACAGACGCTAAAGCACGAAGGTGTGGGGAGCAAACGGG	Proteobacteria(100)	Alphaproteobacteria(100)	Sphingomonadales(100)	Sphingomonadaceae(100)	Novosphingobium(100)
Otu00805	75	0.2381	0.1905	0.2381	0.3333	0.1667	0.4286	0.4048	0.2143	0.7857					GGTGCGTAGGTGGGTTGGTAAGTCAGTGGTGAAATCTCCGTGCTTAACATGGAAACTGCCATTGATACTACTGATCTTGAATTTTCCGGAGGTAAGCGGAATATGTCATGTAGCGGTGAAATGCTTAGATATGACATAGAACACCAATTGCGAAGGCAGCTTACTACAGGGACATTGACACTGAGGCACGAAAGCGTGGGGATCAAACAGG	Proteobacteria(100)	Gammaproteobacteria(100)	Oceanospirillales(100)	Oceanospirillaceae(100)	Pseudospirillum(100)
Otu00806	75	0.1176	0.1765	0.5686	0.1373	0.2941	0.3922	0.3137	0.7647	0.2353					AGCTCGTAGGCGGTTTGTCGCGTCGGCCGTGAAAACTTGGGGCTTAACCCCAAGCTTGCGGTCGATACGGGCAGACTTGAGTTCGGCAGGGGAGACTGGAATTCCTGGTGTAGCGGTGAAATGCGCAGATATCAGGAGGAACACCGGTGGCGAAGGCGGGTCTCTGGGCCGACACTGACGCTGAGGAGCGAAAGCGTGGGGAGCGAACAGG	Actinobacteria(100)	Actinobacteria(100)	Pseudonocardiales(100)	Pseudonocardiaceae(100)	Pseudonocardia(100)
Otu00807	75	0.1765	0.2157	0.549	0.0588	0.6078	0.2353	0.1569	0.6667	0.3333					GGTGCGTAGGCGGAATGGAAAGTCCGTTGTGAAATCTCTGAGCTTAACTCGGAAATTGCGGTGGATACTATCATTCTTGAATACTGTGGAGGTTAGCGGAATATGTCATGTAGCGGTGAAATGCATAGATATGACATAGAACACCAATTGCGAAGGCAGCTGGCTACACAGATATTGACGCTGAGGCACGAAAGCGTGGGGATCAAACAGG	Acidobacteria(100)	Acidobacteria(100)	Subgroup_4(100)	Unknown_Family(100)	Blastocatella(100)
Otu00808	75	0.1064	0.2766	0.4255	0.1915	0.2766	0.4681	0.2553	0.2553	0.7447					GGTGCGTAGGCGGTGCAGCAAGTCGGGTGTGAAAGCCCTCAGCTCAACTGAGGAATTGCGCCCGAAACTGCTGTGCTTGAGGAATACAGAGGTATGCGGAACTTAGGGTGGAGCGGTGAAATGCGTTGATATCCTAAGGAACACCGGTGGCGAAAGCGGCATACTGGGTATTATCTGACGCTCATGCACGAAAGCTAGGGTAGCGAACGGG	Proteobacteria(100)	Alphaproteobacteria(100)	Sphingomonadales(100)	Sphingomonadaceae(100)	Sphingomonas(100)
Otu00809	75	0.1132	0.1321	0.566	0.1887	0.4151	0.434	0.1509	0.4906	0.5094					CGTGCGTAGGCGGCTTTTTAAGTCGGATGTGAAATCCCCGAGCTTAACTTGGGAATTGCATTCGATACTGGGAAGCTAGAGTATGGGAGAGGATGGTAGAATTCCAGGTGTAGCGGTGAAATGCGTAGAGATCTGGAGGAATACCGATGGCGAAGGCAGCCATCTGGCCTAATACTGACGCTGAGGTACGAAAGCATGGGGAGCAAACAGG	Bacteroidetes(100)	Flavobacteriia(100)	Flavobacteriales(100)	NS9_marine_group(100)	unclassified(100)
Otu00810	74	0.25	0.0833	0.4722	0.1944	0.2778	0.25	0.4722	0.3056	0.6944					GGTCCGTAGGCGGACTGTTAAGTCAGCGGTGAAAGCCCACAGCTCAACTGTGGAACTGCCGTTGATACTGACAGTCTTGAGTACAAGTGAGGTTGGCGGAATGTGTGGTGTAGCGGTGAAATGCTTAGATATCACACAGAACACCGATTGCGAAGGCAGCTGGCCAACTTGTAACTGACGCTGAGGGACGAAAGTGTGGGGATCAAACAGG	Proteobacteria(100)	Deltaproteobacteria(100)	Myxococcales(100)	Sandaracinaceae(100)	unclassified(100)
Otu00811	74	0.0465	0.1628	0.3721	0.4186	0.4186	0.4651	0.1163	0.3488	0.6512					GGTGCGTAGGCGGGTAAGTAAGTCAGTGGTGAAATCTCCGGGCTTAACTCGGAAACTGCCGTTGATACTATTTATCTTGAATATCATGGAGGTAAGCGGAATATGTCATGTAGCGGTGAAATGCTTAGATATGACATAGAACACCGATAGCGAAGGCAGCTTACTACATGTTAATTGACGCTGAGGCACGAAAGCGTGGGGAGCAAACAGG	Proteobacteria(100)	Gammaproteobacteria(100)	NKB5(100)	unclassified(100)	unclassified(100)
Otu00812	74	0.0465	0.2326	0.5581	0.1628	0.3721	0.4186	0.2093	0.186	0.814					GGTCTGTAGGCAGTCGTTAAACACTTAGCACGACACTTCACGATTTACTCGTATTTTGTGCTTTAGTTGAAACGTCTTGAATTCAGTGGAGGTTTTTGGTACCTGCGAAGGAGGGGTGAAATCCGTTGATAGCGTTAGGGACCACCGATGGCGAAGGCAAATTACTATACTGAATTGACGCTGAGGGACGAAAGCGTGGGGCGCGAACGGG	Chloroflexi(100)	Anaerolineae(100)	Anaerolineales(100)	Anaerolineaceae(100)	unclassified(100)
Otu00813	74	0	0	0.6522	0.3478	0.3478	0.3261	0.3261	0.0217	0.9783					GGTGCGTAGGCGGCCTATTAAGTCAGGGGTGAAAGACGGTAGCTTAACTATCGCAGTGCCTTTGATACTGATGGGCTTGAATCTACTAGAGGCAGGCGGAATGTGACAAGTAGCGGTGAAATGCATAGATATGTCACAGAACACCGATTGCGAAGGCAGCTTGCTATGGTAGTATTGACGCTGAGGCACGAAAGCGTGGGGATCAAACAGG	Proteobacteria(100)	Gammaproteobacteria(100)	Enterobacteriales(100)	Enterobacteriaceae(100)	Candidatus_Zinderia(100)
Otu00814	74	0.619	0.0476	0.0952	0.2381	0.1905	0.8095	0	0.9048	0.0952					GGTCCGTAGGCGGGCCTGTAAGTCAGTGGTGAAATCTTTCGGCTCAACCGGAAAATTGCCATTGATACTGCAGGCCTTGAATTATTGGGAAGTAACTAGAATATGTAGTGTAGCGGTGAAATGCTTAGATATTACATGGAATACCGATTGCGAAGGCAGGTTACTATCAATACATTGACGCTGATGGACGAAAGCGTGGGGAGCGAACAGG	Firmicutes(100)	Bacilli(100)	Lactobacillales(100)	Streptococcaceae(100)	Streptococcus(100)
Otu00815	74	0.1296	0.2037	0.5741	0.0926	0.5185	0.3704	0.1111	0.7037	0.2963	Yes	Rhizosphere			CGTGCGCAGGCGGTTTTGTAAGTCTGACGTGAAATCCCCGGGCTTAACCTGGGAATTGCGTTGGAGACTGCAAGGCTGGAGTCTGGCAGAGGGGGGTAGAATTCCACGTGTAGCAGTGAAATGCGTAGAGATGTGGAGGAACACCGATGGCGAAGGCAGCCCCCTGGGTCAAGACTGACGCTCATGCACGAAAGCGTGGGGAGCAAACAGG	Proteobacteria(100)	Alphaproteobacteria(100)	Rickettsiales(100)	TK34(100)	unclassified(100)
Otu00816	74	0.1875	0.2188	0.5	0.0938	0.25	0.4375	0.3125	0.5313	0.4688					AGTTCGTAGGCGGTCTGGAAAGTTGGGTGTGAAATCCCTCGGCTCAACCGAGGAACTGCGCTTGAAACTACCAGACTCGAGGGAGATAGAGGAAAGCGGAACTGATGGTGGAGCGGTGAAATGCGTTGATATCATCAGGAACACCGGTGGCGAAGGCGGCTTTCTGGGTCTTACCTGACGCTGAGGAACGAAAGCTAGGGGAGCGAACGGG	Proteobacteria(100)	Deltaproteobacteria(100)	Myxococcales(100)	Nannocystaceae(100)	Nannocystis(100)
Otu00817	74	0.1515	0.0303	0.7576	0.0606	0.303	0.4242	0.2727	0.5152	0.4848					CGTGTGTAGGCGGATCGTTAAGTGTCTTGTGAAATCCCACGGCTCACCCGTGGAACTGCTGGGCATACTGGCGATCTCGGGCCGTTCAGGGGCGACTGGAACAAGCGGTGGAGCGGTGAAATGCGTAGATATCGCTTGGAACGCCGAAGGTGAAAACAGGTCGCTGGGGACGCGCCGACGCTGAGACACGAAAGCCAGGGGAGCAAACGGG	Proteobacteria(100)	Deltaproteobacteria(100)	Myxococcales(100)	Haliangiaceae(100)	Haliangium(100)
Otu00818	74	0.0755	0.2642	0.434	0.2264	0.4151	0.3962	0.1887	0.2453	0.7547					CGTGCGCAGGCGGTTTGCTAAGACAGGTGTGAAATCCCCGAGCTTAACTTGGGAATTGCGCTTGTAACTGGCAGGCTAGAGTGTAGCAGAGGGGGGTGGAATTCCACGTGTAGCAGTGAAATGCGTAGATATGTGGAGGAACACCGATGGCGAAGGCAGCCCCCTGGGTTAACACTGACGCTCATGCACGAAAGCGTGGGGAGCAAACAGG	Proteobacteria(100)	Deltaproteobacteria(100)	Bdellovibrionales(100)	Bdellovibrionaceae(100)	Bdellovibrio(100)
Otu00819	74	0.0526	0.2456	0.614	0.0877	0.386	0.386	0.2281	0.7544	0.2456					GGTGCGTAGGCGGCCTTATAAGTCAGTGCTGAAATACTCTAGCTTAACTAGAGGGGTGGCATTGATACTGTAGGGCTTGAGTATAGTCGAGGTAGGCGGAATTGACGGTGTAGCGGTGAAATGCTTAGATATCGTCAAGAACACCGATAGTGTAGACAGCTTACTAGGCTATAACTGACGCTGAGGCACGAAAGTGTGGGGATCAAACAGG	Planctomycetes(100)	Planctomycetacia(100)	Planctomycetales(100)	Planctomycetaceae(100)	Pir4_lineage(96)
Otu00820	74	0.1778	0.2222	0.4222	0.1778	0.3778	0.3778	0.2444	0.4889	0.5111					CGCACGTAGGCGGCTTTTTAAGTCAGGGGTGAAATCCTGGAGCTCAACTCCAGAACTGCCTTTGATACTGAGAAGCTTGAGTTCGGGAGAGGTGAGTGGAACTGCGAGTGTAGAGGTGAAATTCGTAGATATTCGCAAGAACACCAGTGGCGAAGGCGGCTCACTGGCCCGATACTGACGCTGAGGTGCGAAAGCGTGGGGAGCAAACAGG	Bacteroidetes(100)	Bacteroidetes_VC2.1_Bac22(100)	unclassified(100)	unclassified(100)	unclassified(100)
Otu00821	73	0.1961	0.0784	0.6078	0.1176	0.2941	0.4706	0.2353	0.7843	0.2157					CGTGCGCAGGCGGTTTGCTAAGACAGGTGTGAAATCCCCGGGCTTAACCTGGGAACTGCGCTTGTAACTGGCAAGCTTGAGTGTGGCAGAGGGGGGTGGAATTCCACGTGTAGCAGTGAAATGCGTAGAGATGTGGAGGAACACCGATGGCGAAGGCAGCCCCCTGGGCTAACACTGACGCTCATGCACGAAAGCGTGGGGAGCAAACAGG	Bacteroidetes(100)	Cytophagia(100)	Cytophagales(100)	Cytophagaceae(100)	Ohtaekwangia(100)
Otu00822	73	0.1852	0.3148	0.3333	0.1667	0.3519	0.2222	0.4259	0.2222	0.7778					GGCGCGTAGGCGGCCACCGCAAGTCGGTTGTGAAATCTCCGGGCTTAACCCGGAAAGGTCAATCGATACTGCGGGGCTAGAGTGCAGAAGGGGCAACTGGAATTCTCGGTGTAGCGGTGAAATGCGTAGATATCGAGAGGAACACCTGCGGCGAAGGCGGGTTGCTGGGCTGACACTGACGCTGAAGCGCGAAAGCTAGGGGAGCGAACGGG	Proteobacteria(100)	Gammaproteobacteria(100)	Thiotrichales(100)	Thiotrichales_Incertae_Sedis(100)	Fangia(100)
Otu00823	72	0.0833	0.1944	0.6667	0.0556	0.3056	0.4444	0.25	0.6389	0.3611					GGTGCGCAGGCGGACTTGTTAGTCAGAGGTGAAATCTCACTGCTCAACAGTGAAACTGCCTTTGATACTGCAGGTCTTGAATCCAGAAGAGAGTTGTGGAATTCCGAGTGTAGCAGTGAAATGTGTAGATATTCGGAAGAACACCAGCGGCGAAGGCAGCAACTTGGTCTGGTATTGACGCTCAGGCACGAAAGCATGGGGATCAAACAGG	Proteobacteria(100)	Alphaproteobacteria(100)	Caulobacterales(100)	Hyphomonadaceae(100)	Woodsholea(100)
Otu00824	72	0.2258	0.1613	0.5161	0.0968	0.3871	0.3548	0.2581	0.1935	0.8065					GGTGCGCAGGTGGCCGCGCAAGTTCGATGTGAAAGCCCCGGGCTTAACCCGGGAATGGCATTGAAAACTGCGTGGCTGGAGGATCGGAGGGGGGACTGGAATTCTTGGTGTAGCAGTGAAATGCGTAGATATCAAGAGGAACACCAGTGGCGAAGGCGAGTCCCTGGACGATACCTGACACTGAGGCACGAAAGCCAAGGGAGCAAACAGG	Acidobacteria(100)	Acidobacteria(100)	Subgroup_4(100)	Unknown_Family(100)	Blastocatella(100)
Otu00825	72	0.0536	0.125	0.7857	0.0357	0.375	0.3929	0.2321	0.8571	0.1429	Yes	Rhizosphere			GGTGCGTAGGTGGGATGTTAAGTGTGATGTGAAATCCCTGGGCTTAACCTGGGAATGGCATCGCAAACTGATGTTCTAGAGGGCAGGAGAGGTGAGTGGAATTTCCGGTGTAGCAGTGAAATGCGTAGAGATCGGAAGGAACACCCGAGGCGAAGGCGGCTCACTGGCCTGTTACTGACACTGAGGCACGAAAGCGTGGGGAGCAAACAGG	Bacteroidetes(100)	Sphingobacteriia(100)	Sphingobacteriales(100)	Chitinophagaceae(100)	Terrimonas(98)
Otu00826	72	0.0889	0.1111	0.6444	0.1556	0.2889	0.5333	0.1778	0.5333	0.4667					GGTGCGTAGGCGGGGTGATAAGTCAGTGGTGAAATCTTGCGGCTTAACCGTAAAATTGCCATTGATACTGTCATTCTTGAGTAGGCTCGACGTGGGCGGAATGTGCCGTGTAGCGGTGAAATGCTTAGATATGGCACAGAACACCGATAGTGAAGACAGCTCACGAGGGCCAGACTGACGCTGAGGCACGAAAGCGTGGGGATCGAACAGG	Bacteroidetes(100)	Sphingobacteriia(100)	Sphingobacteriales(100)	Chitinophagaceae(100)	Taibaiella(100)
Otu00827	72	0.1143	0.0286	0.6571	0.2	0.4286	0.4286	0.1429	0.2857	0.7143					GGCTCGTAGGCGGCCAACTAAGTCAGACGTGAAATCCCTCGGCTTAACCGGGGAACTGCGTCTGATACTGGATGGCTTGAGTTCGGGAGAGGGATGCGGAATTCCAGGTGTAGCGGTGAAATGCGTAGATATCTGGAGGAACACCGGTGGCGAAGGCGGCATCCTGGACCGATACTGACGCTGAGGAGCGAAAGCCAGGGGAGCAAACGGG	Proteobacteria(100)	Alphaproteobacteria(100)	Rhizobiales(100)	Hyphomicrobiaceae(100)	Pedomicrobium(100)
Otu00828	72	0.2051	0.5385	0.1026	0.1538	0.4615	0.2821	0.2564	0.2564	0.7436					GGCATCTAGGCGGTATAACAAGTTGAAGGTGAAAAGCTGTAGCTCAACTATAGTCTTGCCTACAAAACTGTAATACTAGAGTACTGGAAAGGTGGGTGGAACTACACGAGTAGAGGTGAAATTCGTAGATATGTGTAGGAATGCCGATGATGAAGATAACTCACTGGACAGAAACTGACGCTGAAGTGCGAAAGCTAGGGGAGCAAACAGG	Saccharibacteria(100)	unclassified(100)	unclassified(100)	unclassified(100)	unclassified(100)
Otu00829	72	0.2162	0.2973	0.2703	0.2162	0.2162	0.3243	0.4595	0.5135	0.4865					CGCACGTAGGCGGATTGTTAAGTGAGGGGTGAAATCCCAGGGCTCAACCCTGGAACTGCCTTTCATACTGGCAATCTAGAGTCCAGAAGAGGTGAGTGGAATTCCGAGTGTAGAGGTGAAATTCGTAGATATTCGGAGGAACACCAGTGGCGAAGGCGGCTCACTGGTCTGGTACTGACGCTGAGGTGCGAAAGCTAGGGGAGCGAATGGG	Planctomycetes(99)	Planctomycetacia(94)	Brocadiales(87)	Brocadiaceae(87)	Candidatus_Kuenenia(87)
Otu00830	72	0.1538	0.1923	0.4615	0.1923	0.3462	0.1923	0.4615	0.5769	0.4231					CGTGTGTAGGTGGTTAGATAAGTTAGATGTGAAATCCCCGGGCTTAACCTGGGCACTGCGTTTAAGACTGTTTAACTAGAGTGCTGTAGAGGGTAGTGGAATTTCCAGTGTAGCGGTGAAATGCGTAGATATTGGAAGGAACACCAGTGGCGAAGGCGACTACCTGGACAGACACTGACACTGAGACACGAAAGCGTGGGGAGCAAACAGG	Proteobacteria(100)	Deltaproteobacteria(100)	Oligoflexales(100)	unclassified(100)	unclassified(100)
Otu00831	72	0.0962	0.1346	0.6538	0.1154	0.3846	0.4038	0.2115	0.7308	0.2692	Yes	Rhizosphere			CGCGTGTAGGCGGCTTGGCAAGTCGGATGTGAAAGCCCACGGCTCAACCGTGGAAGCGCATCCGAAACTGCTTCGCTCGAGTCTCGGAGAGGAAGGTGGAATGCTTGGTGTAGAGGTGAAATTCGTAGATATCAAGCAGAACACCTGCGGCGAAGGCGGCCTTCTGGACGATGACTGACGCTGAGACGCGAAAGCGTGGGGAGCAAACAGG	Verrucomicrobia(100)	OPB35_soil_group(100)	unclassified(100)	unclassified(100)	unclassified(100)
Otu00832	72	0.1176	0.098	0.5686	0.2157	0.4118	0.3725	0.2157	0.549	0.451	Yes	Rhizosphere			CGTCTGTAGGTGTCCTTCCACGTCTGGGTTAAAATCGCAGGGCTCAACCCCGCGTCCGATCTGGAAACGAGAAGGATTGAGTCATTCAGAGGCATCTGGAATGTCGTGTGTAGGGGTAAAATCCGTAGATACACGATGGAACGCCAAAAGCGAAGGCAGGATGCTAGGAATGTACTGACACTCAGAGACGAAAGCGTGGGGAGCAAAGGGG	Acidobacteria(100)	Acidobacteria(100)	Subgroup_6(100)	unclassified(100)	unclassified(100)
Otu00833	72	0.1905	0.0476	0.7143	0.0476	0.1667	0.7381	0.0952	0.7857	0.2143					CGCGCGTAGGCGGCTTTGCAAGTCGAGTGTGAAATCCCCAGGCTTAACCTGGGAACTGCATTCGAGACTGCATAGCTAGAGTATGGGAGAGGGAAGTGGAATTTCAGGTGTAGCGGTGAAATGCGTAGATATCTGAAGGAACATCAGTGGCGAAAGCGACTTCCTGGACCAATACTGACGCTCATGTGCGAAAGCGTGGGGAGCAAACAGG	Proteobacteria(100)	Alphaproteobacteria(100)	Rhizobiales(100)	Phyllobacteriaceae(100)	Aminobacter(98)
Otu00834	71	0.0222	0.3778	0.4667	0.1333	0.3778	0.5111	0.1111	0.1333	0.8667					GGCGCGTAGGCGGCGACTCAAGTTAGATGTGAAAGTCCTGGGCTTAACCTGGGGACTGCATTTGATACTGGGTTGCTTGAATTCGGGAGAGGATAGCGGAATTCCCAGTGTAGAGGTGAAATTCGTAGATATTGGGAAGAACACCGGTGGCGAAGGCGGCTATCTGGACCGACATTGACGCTGAGGCGCGAAAGCGTGGGGAGCAAACAGG	Parcubacteria(100)	unclassified(100)	unclassified(100)	unclassified(100)	unclassified(100)
Otu00835	71	0.1026	0.2308	0.4615	0.2051	0.3333	0.2821	0.3846	0.4872	0.5128					CGTGTGTAGGCGGGTTTCTAAGTACCTTGTGAAATCCCACGGCTCAACCGTGGAACTGCTGGGTATACTGGGAATCTTGAGCCACTTAGGGGCAACCGGAACAAATGGTGGAGCGGTGAAATGCGTAGATATCATTTGGAACGCCAATGGTGAAAACAGGTTGCTGGGAGTGTGCTGACGCTGAGACACGAAAGCCAGGGGAGCGAACGGG	Proteobacteria(100)	Alphaproteobacteria(100)	Rhizobiales(100)	Rhizobiaceae(96)	Ensifer(88)
Otu00836	71	0.0833	0.1667	0.5	0.25	0.3333	0.4167	0.25	0.4167	0.5833					GGCGTGCAGGTGGTTCAATAAGTTGGTTATGAAAGCTCCTGGCTAAACTGGGAGAGGTTGACCAAGACTGTTGAACTTGAGTGGATGAGAGGTAAACGGAATTCCGCGTGTAGTGGTGAAATGCGTAGAGATGCGGAGGAACACCAGTGGCGAAGGCGGTTTACTGGCATCCAACTGACACTGAGACGCGAAAGCATGGGTAGCGAACGGG	Chloroflexi(100)	Anaerolineae(100)	Anaerolineales(100)	Anaerolineaceae(100)	unclassified(100)
Otu00837	71	0.4286	0.1429	0.2857	0.1429	0.3333	0.4762	0.1905	0.8095	0.1905					CGCACGTAGGCGGGTTCCTAAGTCAGGGGTGAAATCCTGGAGCTCAACTCCAGAACTGCCTTTGATACTGGGAATCTCGAGTCCGGGAGAGGTGAGTGGAACTGCGAGTGTAGAGGTGAAATTCGTAGATATTCGCAAGAACACCAGTGGCGAAGGCGGCTCACTGGCCCGGTACTGACGCTGAGGTGCGAAAGCGTGGGGAGCAAACAGG	Saccharibacteria(100)	unclassified(100)	unclassified(100)	unclassified(100)	unclassified(100)
Otu00838	71	0.1667	0.119	0.5476	0.1667	0.3333	0.3571	0.3095	0.3571	0.6429					CGCACGTAGGCGGCTTTGTAAGTTAGAGGTGAAAGCCTGGAGCTCAACTCCAGAATTGCCTTTAAGACTGCATCGCTTGAATCCAGGAGAGGTGAGTGGAATTCCGAGTGTAGAGGTGAAATTCGTAGATATTCGGAAGAACACCAGTGGCGAAGGCGGCTCACTGGACTGGTATTGACGCTGAGGTGCGAAAGCGTGGGGAGCAAACAGG	Proteobacteria(100)	Alphaproteobacteria(100)	Rhizobiales(100)	Methylobacteriaceae(100)	Microvirga(100)
Otu00839	71	0.0652	0.1522	0.5435	0.2391	0.4783	0.4565	0.0652	0.2174	0.7826					GGTGCGTAGGCGGTCGCGTAAGTCGGATGTGAAATCTCAGGGCTCAACCCTGAAACTGCATTCGATACTGCGTGGCTAGGGTACTGGAGAGGAGACTGGAATTTACGGTGTAGCAGTGAAATGCGTAGATATCGTAAGGAAGACCAGTGGCGAAGGCGAGTCTCTGGACAGTTACCGACGCTGAGGCACGAAGGCCAGGGGAGCAAACGGG	Proteobacteria(100)	Deltaproteobacteria(100)	Bdellovibrionales(100)	Bdellovibrionaceae(100)	Bdellovibrio(100)
Otu00840	71	0.16	0.12	0.5	0.22	0.32	0.46	0.22	0.72	0.28					GGTGCGTAGGCGGTCTTTTAAGTCAGTGCTGAAATATCCCGGCTTAACCGGGAGGGTGGCATTGATACTGAAGGACTTGAGTAAAGTTGAGGTAGGCGGAATTGACGGTGTAGCGGTGAAATGCTTAGATATCGTCAAGAACACCGATAGTGTAGACAGCTTACTAAGCTTTAACTGACGCTGAGGCACGAAAGTGTGGGGATCAAACAGG	Acidobacteria(100)	Acidobacteria(100)	Subgroup_3(100)	Unknown_Family(100)	Bryobacter(100)
Otu00841	70	0.0263	0.2632	0.5	0.2105	0.3421	0.2895	0.3684	0.3158	0.6842					GGTGCGCAGGCGGCCATGTGTGTGAGGCGTGAAAGCCCGATGCTCAACATCGGAATTGCACCTCAAACTACATGGCTAGAGCATTGGAGAGGGTAGCGGAATTCACGGTGTAGCAGTGAAATGCGTAGATATCGTGAGGAACACCAGAGGCGAAGGCGGCTACCTGGACAATTGCTGACGCTCAGGCACGAAAGCGTGGGGAGCAAAAGGG	Proteobacteria(100)	Alphaproteobacteria(100)	Caulobacterales(100)	Hyphomonadaceae(100)	Hirschia(100)
Otu00842	70	0.1471	0.0588	0.6471	0.1471	0.2059	0.5882	0.2059	0.4412	0.5588					GGTGCGTAGGTGGCGTGGTAAGTTTGATGTGAAAGCTCAGGGCTTAACCCTGAAATGGCATTGAATACTACTGTGCTGGAGGTTTGGAGGGGGGACTGGAATTCTTGGTGTAGCAGTGAAATGCGTAGATATCAAGAGGAACACCAGTGGCGAAGGCGAGTCCCTGGACAACACCTGACACTGAGGCACGAAAGCTAGGGGAGCAAACAGG	Planctomycetes(100)	Planctomycetacia(100)	Planctomycetales(100)	Planctomycetaceae(100)	Gemmata(100)
Otu00843	70	0.125	0.125	0.6071	0.1429	0.3571	0.3036	0.3393	0.7679	0.2321					CGCGCGCAGGCGGATTTGTAAGTCAGGTGTGAAATCTCGAAGCTCAACTTCGAAACTGCGCCTGAAACTACAAGTCTAGAATGTCGGAGGGGGCAGGGGAATTTCACGTGTAGGGGTAAAATCCGTAGAGATGTGAAGGAACACCGGAGGCGAAGGCGCCTGCCTGGACGACTATTGACGCTGAGGCGCGAAAGCGTGGGGAGCAAACAGG	Gemmatimonadetes(100)	Gemmatimonadetes(100)	Gemmatimonadales(100)	Gemmatimonadaceae(100)	unclassified(100)
Otu00844	70	1	0	0	0	0	1	0	1	0					GGTGCGTAGGTGGGCAGGTAAGTCAGTGGTGAAATCTCCGGGCTTAACCCGGAAACTGCCATTGATACTATCTGTCTTGAATACCCTGGAGGTGAGCGGAATATGTCATGTAGCGGTGAAATGCTTAGATATGACATAGAACACCCATTGCGAAGGCAGCTCACTACGGGAATATTGACACTGAGGCACGAAAGCGTGGGGATCAAACAGG	Fusobacteria(100)	Fusobacteriia(100)	Fusobacteriales(100)	Leptotrichiaceae(100)	Streptobacillus(100)
Otu00845	70	0.1613	0.2581	0.4839	0.0968	0.1935	0.3226	0.4839	0.3871	0.6129					GGTGCGTAGGCGGCTATGTAAGTCAGGAGTGAAAGTTTGCGGCTCAACCGTAAAATTGCTTTTGATACTGCATGGCTAGAATCAGGATGAGGTTAGCGGAATGTGGCATGTAGCGGTGAAATGCATAGATATGCCATAGAACACCAATTGCGAAGGCAGCTGGCTAGACCTGCATTGACGCTGAGGCACGAAAGCGTGGGGAGCGAACAGG	Proteobacteria(100)	Deltaproteobacteria(100)	Myxococcales(100)	BIrii41(100)	unclassified(100)
Otu00846	70	0.0667	0.1111	0.7111	0.1111	0.2	0.5111	0.2889	0.7111	0.2889					CGCGCGCAGGTGGTTTCTTAAGTCTGATGTGAAATCTTGTGGCTCAACCACAAGCGGTCATTGGAAACTGGGAGACTTGAGTGCAGAAGAGGAAAGTGGAATTCCAAGTGTAGCGGTGAAATGCGTAGAGATTTGGAGGAACACCAGTGGCGAAGGCGACTTTCTGGTCTGTAACTGACGCTGAGGCGCGAAAGCATGGGGAGCAAACAGG	Chloroflexi(100)	KD4-96(100)	unclassified(100)	unclassified(100)	unclassified(100)
Otu00847	69	0.0667	0.1	0.6	0.2333	0.4333	0.3333	0.2333	0.3667	0.6333					CGTGTGTAGGCGGTCTTATTAGTCTCTTGTAAAATTCTTCGGCTTAACCGGGGGCGCGCGGGGGATACGGTAAGACTAGAGGATGCGAGAGGTGAATGGAACTCTAAGTGTAGGGGTGAAATCCGTTGATATTTAGGGGAACACCAAATGCGAAGGCAATTCACTGGCGCACTCCTGACGCTGAGACACTAAAGCGTGGGTAGCGAATGGG	Gemmatimonadetes(100)	Gemmatimonadetes(100)	AT425-EubC11_terrestrial_group(100)	unclassified(100)	unclassified(100)
Otu00848	69	0.2083	0.1458	0.2708	0.375	0.0833	0.5	0.4167	0.2917	0.7083					GGTGCGTAGGCGGTCTATTAAGTCAGCGGTGAAATACTCCAGCTTAACTGGAGGGGTGCCATTGATACTGATGGACTTGAGTCAAGTCGAGGTAGGCGGAATTGACGGTGTAGCGGTGAAATGCTTAGATATCGTCAAGAACACCAATAGTGAAGACAGCTTACTGGGCTTAAACTGACGCTGAGGCACGAAAGTGTGGGGATCAAACAGG	Planctomycetes(100)	Planctomycetacia(100)	Planctomycetales(100)	Planctomycetaceae(100)	Pir4_lineage(100)
Otu00849	69	0.0185	0.2593	0.4444	0.2778	0.3519	0.3889	0.2593	0.1852	0.8148					GGTGCGCAGGCGGTAAAGTAAGTCAGTGGTGAAATCCCTTCGCTCAACGAAGGAACTGCCATTGATACTGCTATACTTGAATATAGTTGAAGTAGGCGGAATGTGTAGTGTAGCGGTGAAATGCTTAGATATTACACAGAACACCGATAGCGAAGGCAGCTTACTAAACTAATATTGACGCTCATGCACGAAAGCGTGGGGAGCGAACAGG	Bacteroidetes(100)	Sphingobacteriia(100)	Sphingobacteriales(100)	Chitinophagaceae(100)	Ferruginibacter(100)
Otu00850	69	0	0.2857	0.3571	0.3571	0.4286	0.4286	0.1429	0.3571	0.6429					GGCGCGTAGGCGGCCTACTAAGTCAGACGTGAAATCCCCCGGCTTAACCTGGGAACTGCGTCTGATACTGGAAGGCTTGAGTATGGGAGAGGGATGTAGAATTCCAGGTGTAGCGGTGAAATGCGTAGATATCTGGAGGAATACCGGTGGCGAAGGCGGCATCCTGGACCATTACTGACGCTGAGGCGCGAAAGCTAGGGGAGCAAACGGG	Planctomycetes(100)	Planctomycetacia(100)	Planctomycetales(100)	Planctomycetaceae(100)	Planctomyces(100)
Otu00851	69	0.2	0.24	0.48	0.08	0.4	0.46	0.14	0.32	0.68					GGTAGGTAGGTGGTCTCATTTGTCTGAGGTGAAAGCCTTGAGCTTAACTCAAGAAGTGCCTTAGAAACGGTGAGACTGGAGTCCTGGAGAGGGTCGTGGAATTCCCGGTGTAGCGGTGAAATGCGTAGAGATCGGGAGGAACACCAGCGGCGAAGGCGGCGACCTGGACAGGTACTGACACTCAACTACGAAAGCGTGGGTAGCAAACAGG	Proteobacteria(100)	Gammaproteobacteria(100)	Acidithiobacillales(100)	TX1A-55(100)	unclassified(100)
Otu00852	69	0.1026	0.1538	0.4359	0.3077	0.2564	0.5385	0.2051	0.6154	0.3846					CGTGCGCAGGCGGTTTTGTAAGCCAGATGTGAAATCCCCGGGCTTAACCTGGGAATGGCATTTGGGACTGCAAGGCTGGAGTGTGGCAGAGGAGACTGGAATTCCCGGTGTAGCAGTGAAATGCGTAGATATCGGGAGGAATACCGATGGCGAAGGCAGGTCTCTGGGCTGACACTGACGCTCATGCACGAAAGCGTGGGGAGCAAACAGG	Cyanobacteria(100)	Melainabacteria(100)	Vampirovibrionales(100)	unclassified(100)	unclassified(100)
Otu00853	69	0.1304	0.1522	0.587	0.1304	0.3696	0.3696	0.2609	0.7826	0.2174					GGCGTGTAGGCGGGCAGGTAAGTCGGGCGTGAAATCCCTGGGCTCAACCCAGGAACTGCACTCGAAACTACTTGTCTTGAGTGTCGGAGAGGAAAGCGGAATTCCTGGTGTAGAGGTGAAATTCGTAGATATCAGGAGGAACACCAGTGGCGAAGGCGGCTTTCTGGACGATAACTGACGCTGAGACGCGAAAGCGTGGGGAGCAAACAGG	Proteobacteria(100)	Deltaproteobacteria(100)	Myxococcales(100)	Polyangiaceae(100)	Byssovorax(100)
Otu00854	69	0.093	0.3023	0.4884	0.1163	0.3256	0.3953	0.2791	0.2558	0.7442					CGCACGTAGGCGGGTCAATAAGTCGGGGGTGAAATCCTGGAGCTCAACTCCAGAACTGCCTCCGAAACTGCTGATCTTGAGTTCGGGAGAGGTGAGTGGAACTGCGAGTGTAGAGGTGAAATTCGTAGATATTCGCAAGAACACCAGTGGCGAAGGCGGCTCACTGGCCCGATACTGACGCTGAGGTGCGAAAGCGTGGGGAGCAAACAGG	Parcubacteria(100)	unclassified(100)	unclassified(100)	unclassified(100)	unclassified(100)
Otu00855	68	0.0976	0.1951	0.6098	0.0976	0.3415	0.4634	0.1951	0.4146	0.5854					GGTGCGTAGGTGGTCAGAAAAGTCAGGTGTGAAATCCCCCAGCTCAACTGGGGAATGGCGCTTGAAACTCTCTGACTGGAGTGAGCTAGGGGTACTTGGAACTGCCAGTGGAGCGGTGAAATGTGTTGATATTGGCAGGAACACCGGAGCCGAAAGGGAAGTACTGGGGCTTAACTGACACTGAGGCACGAAAGCCAGGGGAGCAAACGGG	Gracilibacteria(100)	unclassified(100)	unclassified(100)	unclassified(100)	unclassified(100)
Otu00856	68	0	0.125	0.875	0	0.025	0.85	0.125	0.85	0.15					AGTTGCGTAGGCGGTTAGTAAAGCGAATAGTGAAACCTGGTGGCTCAACCATACAGACTATTATTCGAACTCACTAACTCGAGAGTAGCAGAGGTAACTGGAATTTCTTGTGTAGGAGTGAAATCCGTAGATATAAGAAGGAACACCAATGGCGTAGGCAGGTTACTGGGCTATTTCTGACGCTAAGGCACGAAAGCGTGGGGAGCGAACCGG	Cyanobacteria(100)	Cyanobacteria(100)	SubsectionIII(100)	FamilyI(100)	Oscillatoria(100)
Otu00857	68	0.0476	0.0476	0.619	0.2857	0.5238	0.2381	0.2381	0.381	0.619					GGCAAGTAGGTGGTCTCATTTGTCTCGTGTGAAAGCCTTGGGCTTAACCCAAGAAGTGCGCGAGAAACGGTGAGACTCGAGTTCTGGAGAGGGTCGTGGAATTCCCGGTGTAGCGGTGAAATGCGTAGAGATCGGGAGGAACACCAGAGGCGAAGGCGGCGACCTGGACAGATACTGACACTCAACTGCGAAAGCGTGGGGAGCAAACAGG	Proteobacteria(100)	Alphaproteobacteria(100)	Rhizobiales(100)	MNG7(100)	unclassified(100)
Otu00858	68	0.1379	0.1379	0.5172	0.2069	0.3103	0.3103	0.3793	0.3793	0.6207					GGTGCGTAGGCGGGTTGATAAGTCCGTGGTGAAATCTCCGAGCTTAACTCGGAAACTGCCGTGGATACTATTGATCTTGAATATCGTGGAGGTAAGCGGAATATGTCATGTAGCGGTGAAATGCTTAGATATGACATAGAACACCAATTGCGTAGGCAGCTTACTACACGATCATTGACGCTGAGGCACGAAAGCGTGGGGAGCAAACAGG	Proteobacteria(100)	Alphaproteobacteria(100)	Rhodospirillales(100)	KCM-B-60(100)	unclassified(100)
Otu00859	68	0.06	0.28	0.62	0.04	0.32	0.44	0.24	0.04	0.96					GGTGCGTAGGTGGCGGGGTTAGTCAGGTGTGAAATCTCGGAGCTCAACTCCGAAACTGCACTTGATACTGCCTTGCTAGAGTACTGGAGAGGAGATTGGAATTTACGGTGTAGCAGTGAAATGCGTAGATATCGTAAGGAAGACCAGTGGCGAAGGCGAATCTCTGGACAGTTACTGACACTGAGGCACGAAGGCCAGGGGAGCAAACGGG	Gracilibacteria(100)	unclassified(100)	unclassified(100)	unclassified(100)	unclassified(100)
Otu00860	68	0.0909	0.0606	0.5758	0.2727	0.303	0.4545	0.2424	0.3939	0.6061					GGTGCGTAGGTGGACATGCAAGTGCCTTGTGAAATCCCCGGGCTCAACCCGGGAACTGCTTGGTAGACTGCATGTCTTGAGGTCGGTAGGGGTCGCTGGAACAGTTGGTGGAGCGGTGAAATGCGTAGATATCAACTGGAACGCCAAAGGCGAAGGCAAGCGACTGGGCCGATTCTGACACTGAGGCACGAAAGCGTGGGGAGCAAACGGG	Proteobacteria(100)	Deltaproteobacteria(100)	Myxococcales(100)	BIrii41(100)	unclassified(100)
Otu00861	68	0.1667	0.2083	0.5625	0.0625	0.3125	0.3958	0.2917	0.6875	0.3125					AGTGCGTAGGCGGCTTATCAGGCGGGGTGTGAAATCCCTCGGCCCAACCGAGGAATAGCGCTCCGAACCGATAGGCTTGAGGAGGATAGAGGTAAGCGGAACAGATGGTGGAGCGGTGAAATGCGTTGATATCATCTGGAACACCTGTGGCGAAAGCGGCTTACTGGGTCCTTTCTGACGCTGAGGCACGAAAGCCAGGGTAGCGAACGGG	Armatimonadetes(100)	Armatimonadia(100)	Armatimonadales(100)	unclassified(100)	unclassified(100)
Otu00862	68	0.2414	0.1034	0.4138	0.2414	0.2414	0.3103	0.4483	0.3448	0.6552					CGCACGTAGGCGGCTACTCAAGTCGGGGGTGAAAGCCCGGGGCTCAACCCCGGAACTGCCCTCGAAACTAGGTGGCTAGAATCTTGGAGAGGTCAGTGGAATTCCGAGTGTAGAGGTGAAATTCGTAGATATTCGGAAGAACACCAGTGGCGAAGGCGACTGACTGGACAAGTATTGACGCTGAGGTGCGAAAGCGTGGGGAGCAAACAGG	Acidobacteria(100)	Acidobacteria(100)	Subgroup_6(100)	unclassified(100)	unclassified(100)
Otu00863	68	0.05	0.15	0.575	0.225	0.25	0.45	0.3	0.45	0.55					CGTGCGTAGGTGGTTCGTTAAGTCTGATGTGAAAGCCCTGGGCTCAACCTGGGAATGGCATTGGATACTGGCGGACTGGAGTGCGGTAGAGGATGGCGGAATTCCCGGTGTAGCAGTGAAATGCGTAGAGATCGGGAGGAACATCCGTGGCGAAGGCGGCCATCTGGACCAGCACTGACACTGAGGCACGAAAGCGTGGGGAGCAAACAGG	Actinobacteria(100)	Actinobacteria(100)	Propionibacteriales(100)	Nocardioidaceae(100)	Nocardioides(100)
Otu00864	68	0.0294	0.8235	0.0294	0.1176	0.0882	0.0147	0.8971	0.1176	0.8824					GGTACGTAGGTTGCTTTTTTTAACTAGATCTGAAATCCTAGAATTTAAAATTTAGAACGAGGTCTAACGATTAATTTGCTATAGAGTTAAGAGGAGGTTAGAAGAATTTTTCATTTAGTTAGTGGAGTAAAATCCCAAATTGAAAAGGACTACCAAAGGCGAAGGCATCTTTCCATTCTTAACTGACACTGAGGTACGAAAGCTTAGGTAATCAAACGG	Proteobacteria(100)	Gammaproteobacteria(100)	Enterobacteriales(100)	Enterobacteriaceae(100)	Candidatus_Kleidoceria(100)
Otu00865	68	0.0968	0.1613	0.2581	0.4839	0.2903	0.2903	0.4194	0.2903	0.7097					CGCGCGCAGGCGGTCCTTTAAGTCTGATGTGAAAGCCCACGGCTCAACCGTGGAGGGTCATTGGAAACTGGGGGACTTGAGTGCAGAAGAGGAAAGTGGAATTCCAAGTGTAGCGGTGAAATGCGTAGAGATTTGGAGGAACACCAGTGGCGAAGGCGACTTTCTGGTCTGTAACTGACACTGAGGCGCGAAAGCGTGGGGAGCAAACAGG	Proteobacteria(100)	Deltaproteobacteria(100)	Bdellovibrionales(100)	Bdellovibrionaceae(100)	Bdellovibrio(100)
Otu00866	68	0.3898	0.0169	0.1186	0.4746	0.0678	0.4576	0.4746	0.0678	0.9322					GGCGCGTAGGCGGCCCATCAAGTCGGATGTGAAAGCCCAGGGCTCAACCTTGGAAGTGCATCCGAAACTGATGAGCTAGAGTTCACGGAGAGGGTGGTGGAATTCCCAGTGTAGAGGTGAAATTCGTAGATATTGGGAGGAACACCGGTGGCGAAGGCGACCACCTGGACGGAAACTGACGCTGAGGCGCGAAAGCGTGGGTAGCAAACAGG	Proteobacteria(100)	Deltaproteobacteria(100)	Myxococcales(100)	BIrii41(100)	unclassified(100)
Otu00867	67	1	0	0	0	0.0732	0.9268	0	1	0					CGCGCGCAGGCGGTTCCTTAAGTCTGATGTGAAAGCCCCCGGCTCAACCGGGGAGGGTCATTGGAAACTGGGGAACTTGAGTGCAGAAGAGAAGAGCGGAATTCCACGTGTAGCGGTGAAATGCGTAGAGATGTGGAGGAACACCAGTGGCGAAGGCGGCTCTTTGGTCTGTAACTGACGCTGAGGCGCGAAAGCGTGGGGAGCAAACAGG	Firmicutes(100)	Clostridia(100)	Clostridiales(100)	Lachnospiraceae(100)	Johnsonella(100)
Otu00868	67	0.1333	0.1111	0.7111	0.0444	0.3111	0.4222	0.2667	0.7778	0.2222					GGAGCGTAGACGGCAAATAAAGTCTGAAGTGAAATCCCGCAGCTCAACTGCGGAGTTGCTTTGGAAACTTATAAGCTGGAGTGTCGGAGGGGTAAGCGGAATTCCCAGTGTAGCGGTGAAATGCGTAGATATTGGGAGGAACACCGGAGGCGAAGGCGGCTTACTGGAAGATAACTGACGTTGAGGCTCGAAGGCGTGGGTAGCAAACAGG	Bacteroidetes(100)	Sphingobacteriia(100)	Sphingobacteriales(100)	Chitinophagaceae(100)	Parafilimonas(59)
Otu00869	67	0.1282	0.1538	0.4615	0.2564	0.2821	0.359	0.359	0.3333	0.6667					GGTGCGCAGGTGGGTTGGCAAGTTCGATGTGAAAGCCCCGGGCTTAACCCGGGAATGGCATTGGAAACTGCTGATCTGGAGGATCGGAGGGGGGACTGGAATTCTTGGTGTAGCAGTGAAATGCGTAGATATCAAGAGGAACACCAGTGGCGAAGGCGAGTCCCTGGACGATACCTGACACTGAGGCACGAAAGCCAAGGGAGCAAACAGG	Proteobacteria(100)	Deltaproteobacteria(100)	Myxococcales(100)	BIrii41(100)	unclassified(100)
Otu00870	67	0.1176	0.1961	0.5882	0.098	0.3333	0.3922	0.2745	0.7255	0.2745	Yes	Rhizosphere			CGAGTGTAGGTGGTTGTCATAGTCAGGTGTGAAAGCCTTGAGCTCAACTCAAGAAATGCACTTGATACTGGGCGACTAGAGGACCGGAGAGGATAGTGGAATTCCCAGTGTAGTGGTGAAATACGTAGAGATTGGGAAGAACACCAGTGGCGAAGGCGGCTATCTGGACGGTTTCTGACACTAAGACTCGAAAGCGTGGGGAGCAAACAGG	Bacteroidetes(100)	Sphingobacteriia(100)	Sphingobacteriales(100)	Chitinophagaceae(100)	Parafilimonas(99)
Otu00871	67	0.098	0.098	0.7255	0.0784	0.3333	0.4314	0.2353	0.8627	0.1373					CGAACGCAGGCGGATGGTTAAGTAAGAAGTGAAAGGTCGGAGCTCAACTCCAACACTGCTTCTTATACTGGCCGTCTTGAGTCCCGGAGAGGAAAGCGGAACTGCACGTGTAGCGGTGAAATGCGTTGATATGTGCAGGAACACCAATGGCGAAGGCAGCTTTCTGGACGAGGACTGACGCTCATGTTCGAAAGCCAAGGTAGCGAACAGG	Proteobacteria(100)	Deltaproteobacteria(100)	Myxococcales(100)	P3OB-42(100)	unclassified(100)
Otu00872	67	0.2308	0.6667	0.0769	0.0256	0.1795	0.4103	0.4103	0.1026	0.8974					GGCGCGTAGGCGGACAGTTAAGTCAGAGGTGAAAGCCCAGGGCTCAACCCTGGAATTGCCTTTGATACTGGCTGTCTTGAGTGCGGGAGAGGTGTGTGGAACTCCGAGTGTAGAGGTGAAATTCGTAGATATTCGGAAGAACACCAGTGGCGAAGGCGACACACTGGCCCGTAACTGACGCTGAGGCGCGAAAGCGTGGGGAGCAAACAGG	Proteobacteria(100)	Gammaproteobacteria(100)	Enterobacteriales(100)	Enterobacteriaceae(100)	Candidatus_Zinderia(100)
Otu00873	67	0.619	0	0.0952	0.2857	0.2857	0.7143	0	0.8571	0.1429					CGCGCGCAGGCGGCTATCCAAGTCAGTGGTGAAAGCCCGGAGCTCAACTCCGGAACTGCCATTGAAACTGTTTAGCTTGAGGACGAGAGAGGTGAGTGGAATTCCCAGTGTAGAGGTGAAATTCGTAGATATTGGGAAGAACACCGGTGGCGAAGGCGGCTCACTGGCTCGTATCTGACGCTCAGGCGCGACAGCGTGGGGATCAAACAGG	Firmicutes(100)	Bacilli(100)	Lactobacillales(100)	Streptococcaceae(100)	Streptococcus(100)
Otu00874	67	0.2273	0.0455	0.5455	0.1818	0.3409	0.5227	0.1364	0.5455	0.4545					CGTGTGCAGGCGGTTCGGCAAGTTGGATGTGAAATCTCCCGGCTCAACTGGGAGGGGTCGTTCAATACTACCGAACTTGAGGGCATCAGAGGAAGGTGGAATTCCGGGTGTAGTGGTGAAATGCGTAGATATCCGGAGGAACACCAGTGGCGAAGGCGGCCTTCTGGGATGATCCTGACGCTCAGACACGAAAGCTAGGGGAGCGAACGGG	Actinobacteria(100)	Acidimicrobiia(100)	Acidimicrobiales(100)	Iamiaceae(100)	Iamia(100)
Otu00875	67	1	0	0	0	0	1	0	1	0					GGCGCGTAGGCGGCGTGTTAAGTCAGCTGTGAAATCTCCAAGCTCAACTTGGAACGGCCAGCTGATACTGATGTGCTAGAGTGCAGAAGGGGCAATCGGAATTCTTGGTGTAGCGGTGAAATGCGTAGATATCAAGAGGAACACCTGAGGTGAAGACGGGTTGCTGGGCTGACACTGACGCTGAGGCGCGAAAGCCAGGGGAGCAAACGGG	Bacteroidetes(100)	Flavobacteriia(100)	Flavobacteriales(100)	Flavobacteriaceae(100)	Capnocytophaga(100)
Otu00876	67	0.0652	0.1522	0.6087	0.1739	0.2174	0.5	0.2826	0.6957	0.3043					GGTCCGTAGGCGGGCTGATAAGTCAGAGGTGAAAGCGCTTAGCTCAACTAAGCAACTGCCTTTGAAACTGTCAGTCTTGAATGATTGTGAAGTAGTTGGAATGTGTAGTGTAGCGGTGAAATGCTTAGATATTACACAGAACACCGATAGCGAAGGCATATTACTAACAATTTATTGACGCTGATGGACGAAAGCGTGGGGAGCGAACAGG	Actinobacteria(100)	Actinobacteria(100)	Micromonosporales(100)	Micromonosporaceae(100)	Micromonospora(83)
Otu00877	67	0.1379	0	0.5172	0.3448	0.2414	0.4483	0.3103	0.6552	0.3448					GGTGCGTAGGCGGCCATGTAAGTGAGGTGTGAAATCCCTCGGCTCAACCGAGGAACTGCGCTTCATACTGCATGGCTTGAGGGAGACAGGGGTAAGCGGAACTGATGGTGGAGCGGTGAAATGCGTTGATATCATCAGGAACACCGGTGGCGAAAGCGGCTTACTGGGTCTCTTCTGACGCTGAGGTACGAAAGCTAGGGGAGCGAACGGG	Proteobacteria(100)	Deltaproteobacteria(100)	Myxococcales(100)	BIrii41(100)	unclassified(100)
Otu00878	66	0.0968	0.0968	0.5806	0.2258	0.3548	0.3548	0.2903	0.4839	0.5161					GGCGAGTAGGTGGTTCAATAAGTTGGTTATGAAAGCTCCTGGCTAAACTGGGAGAGGCTGACCAAGACTGTTGGACTTGAGTGGAGAAGAGGTCAACGGAATTCCGCGTGTAGTGGTGAAATGCGTAGAGATGCGGAAGAACACCAGTGGCGAAGGCGGTTGACTGGTCTCCAACTGACACTGAACCGCGAAAGCATGGGTAGCGAACGGG	Acidobacteria(100)	Acidobacteria(100)	Subgroup_4(100)	DS-100(100)	unclassified(100)
Otu00879	66	0.0588	0.3529	0.5098	0.0784	0.3725	0.1961	0.4314	0.8431	0.1569					CGTGCGCAGGCGGTTCGCCAAGTCAGGTGTGAAATCCCCGGGCTTAACCTGGGAATTGCGCTTGAAACTAGCGGGCTTGAGTGCGGCAGAGGGGGGTGGAATTCCACGTGTAGCAGTGAAATGCGTAGAGATGTGGAGGAACACCGATGGCGAAGGCAGCCCCCTGGGTCGACACTGACGCTCATGCACGAAAGCGTGGGGAGCAAACAGG	Planctomycetes(100)	Planctomycetacia(100)	Planctomycetales(100)	Planctomycetaceae(100)	Schlesneria(100)
Otu00880	66	0.3103	0.1034	0.431	0.1552	0.3621	0.1552	0.4828	0.9138	0.0862					CGTGTGTAGGTGGTCTAGTTAGTCTCCTGCGAAATTCTTCGGCTTAACCGGGGCATGATGGGAGAAACGGCTAGACTTGAGGGTGTGAGAGGTGTGTGGAACTCTACGTGTAGGGGTGAAATCCGTTGATATGTAGGGGAACACCAAAAGCGAAGGCAGCACACTGGCACATTCCTGACACTGAGACACTAAAGCGTGGGTAGCGAATGGG	Proteobacteria(100)	Alphaproteobacteria(100)	Rhodospirillales(100)	ML80(99)	unclassified(99)
Otu00881	66	0.0811	0.2703	0.3243	0.3243	0.4324	0.2973	0.2703	0.1892	0.8108					CGCGTGTAGGCGGCCCTGCAAGTCGGGTGTGAAATCCCATGGCTCAACCATGGAAGTGCATTCGAAACTGCAGGGCTAGAGTCCTGGAGAGGAAGGTGGAATGCTTGGTGTAGAGGTGAAATTCGTAGATATCAAGCGGAACACCGGTGGCGAAGGCGGCCTTCTGGACAGTGACTGACGCTGAGACGCGAAAGCGTGGGGAGCAAACAGG	Bacteroidetes(100)	Sphingobacteriia(100)	Sphingobacteriales(100)	Chitinophagaceae(100)	Chitinophaga(100)
Otu00882	66	0.1875	0.2344	0.4688	0.1094	0.5	0.25	0.25	0.7344	0.2656					TGTGCGCAGGCGGCCGAGCAAGTCGAGTGTGAAAGCCCCGGGCTTAACTTGGGAATTGCGCTCGAAACTACTTGGCTTGAGTGTGGCAGAGGAAGGTGGAATTCCACGTGTAGCGGTGAAATGCGTAGAGATGTGGAGGAACACCGATGGCGAAGGCAGCCTTCTGGGCCAACACTGACGCTCATGCACGAAAGCGTGGGGAGCAAACAGG	Chloroflexi(99)	Chloroflexia(99)	Herpetosiphonales(99)	Herpetosiphonaceae(99)	Herpetosiphon(99)
Otu00883	66	0.1111	0.2444	0.4667	0.1778	0.2667	0.3778	0.3556	0.6667	0.3333					GGTGCGTAGGCGGGTTTTTAAGTCAGAGGTGAAATCCTGGAGCTCAACTCCAGAACTGCCTTTGATACTGAAAGTCTTGAGTATGGGAGAGGTGAGTGGAACTGCGAGTGTAGAGGTGAAATTCGTAGATATTCGCAAGAACACCAGTGGCGAAGGCGGCTCACTGGCCCATAACTGACGCTGAGGCACGAAAGCGTGGGGAGCAAACAGG	Proteobacteria(100)	Alphaproteobacteria(100)	Rhodospirillales(100)	Rhodospirillaceae(100)	Dongia(100)
Otu00884	66	0.0167	0.3833	0.15	0.45	0.4167	0.2	0.3833	0.05	0.95					CGCGCGTAGGCAGCAGCGTGTGTCGGGCGTGAAATCCCACGGCTCAACCGTGGAAGTGCACTCGAAACTGCGCAGCTAGAGTCTCGGAGAGGAAGGCGGAATGCTTGGTGTAGAGGTGAAATTCGTAGATATCAAGCGGAACACCGGTGGCGAAGGCGGCCTTCTGGACGATGACTGACGCTGAAGCGCGAAAGCGTGGGGAGCAAACAGG	Bacteroidetes(100)	Cytophagia(94)	Cytophagales(94)	Cyclobacteriaceae(94)	unclassified(94)
Otu00885	66	0.1463	0.0488	0.5366	0.2683	0.2927	0.3659	0.3415	0.2195	0.7805					GGCTTGTAGGCGGTTCATTAAGTTAGGTGTGAAAACCCTGGGCTCAACCTGGGGCTGGCATCTAATACTGGTGAGCTAGAGTATAGGAGAGGAGAAGGGAATTTCTGGTGTAGCGGTGAAATGCGTAGAGATCAGAAGGAACATCAGTGGCGAAGGCGCTTCTCTGGCCTAATACTGACGCTGAGGAGCGAAGGCGTGGGGATCAAACAGG	Proteobacteria(100)	Alphaproteobacteria(100)	Rhizobiales(100)	Bradyrhizobiaceae(100)	Tardiphaga(100)
Otu00886	66	0.0811	0.1351	0.7027	0.0811	0.2432	0.4595	0.2973	0.4595	0.5405					CGCGCGCAGGCGGATCAGCAAGTCAGATGTGAAATCTCGGAGCTCAACTCCGAAACTGCGTCTGAAACTGCTAGTCTAGAATGTCGGAGGGGGCAGGGGAATTTCACGTGTAGGGGTAAAATCCGTAGAGATGTGAAGGAACACCGGAGGCGAAGGCGCCTGCCTGGACGACTATTGACGCTGAGGCGCGAAAGCGTGGGGAGCAAACAGG	Bacteroidetes(100)	Sphingobacteriia(100)	Sphingobacteriales(100)	AKYH767(100)	unclassified(100)
Otu00887	66	0	0.1026	0.641	0.2564	0.3846	0.359	0.2564	0.5641	0.4359					CGTCCGCAGGTGGTTATTCAAGTCTGCTGTCAAAGCCCGGGGCTTAACCCTGGAGAGGCAGTGGAAACTGAATGGCTAGAGTATGGTAGGGGTAGAGGGAATTCCAGGTGTAGCGGTGAAATGCGTAGATATCTGGAAGAACACCAGTGGCGAAGGCGCTCTACTGGGCCATAACTGACACTGAGGGACGAAAGCTAGGGGAGCGAAAGGG	Proteobacteria(100)	Betaproteobacteria(100)	Burkholderiales(100)	Comamonadaceae(100)	Piscinibacter(91)
Otu00888	66	0.0417	0.0417	0.7708	0.1458	0.3125	0.3125	0.375	0.7708	0.2292	Yes	Rhizosphere			GGTGTGTAGGCGGTCGTATTAGTCTTTCGTGAAAGCTTCCAGGCTTAACCTGGAAAACGCGGGGGAAACGGTACGACTGAGAGGACGCGAGAGGTAGAGGGAACTCATGGTGTAGGGGTGAAATCCGTTGATATCATGGGGAACACCAAATGCGAAGGCACTCTACTGGCGCGCTCCTGACGCTGAAACACGAAAGCGTGGGTATCGAACGGG	Acidobacteria(100)	Acidobacteria(100)	Subgroup_6(100)	unclassified(100)	unclassified(100)
Otu00889	66	0.0323	0.0161	0.2581	0.6935	0.5484	0.0323	0.4194	0.2258	0.7742					GGTACGTAGGTTGCTTTTTTTAACTAGATCTGAAATCCTAGAATTTAAAATTTAGAACGAGGTCTAACGATTAATTTGCTATAGAGTTAAGAGGAGGTTAGAAGAATTTTTCATTTAGTTAGTGGAGTAAAATCCCAAATTGAAAAGGACTACCAAAGGCGAAGGCATCTTTCCATTCTTAACTGACACTGAGGTACGAAAGCTTAGGTAATCAAACGG	Actinobacteria(100)	Actinobacteria(100)	Pseudonocardiales(100)	Pseudonocardiaceae(100)	Pseudonocardia(100)
Otu00890	66	0.1471	0.1176	0.4706	0.2647	0.4118	0.4118	0.1765	0.2353	0.7647					GGCGTGTAGGCGGAGAGGTAAGTCGGGCGTGAAATCCCCAAGCTCAACTTGGGAACTGCACTCGAAACTACCTTTCTTGAGTGTCGGAGAGGAAAGCGGAATTCCTGGTGTAGAGGTGAAATTCGTAGATATCAGGAGGAACACCAGTGGCGAAGGCGGCTTTCTGGACGATAACTGACGCTGAGACGCGAAAGCGTGGGGAGCAAACAGG	Proteobacteria(100)	Alphaproteobacteria(100)	Sphingomonadales(100)	Sphingomonadaceae(100)	Sphingomonas(100)
Otu00891	66	0	0	1	0	1	0	0	0	1					GGCTCGTAGGCGGCCAACTAAGTCAGACGTGAAATCCCTCGGCTTAACCGGGGAACTGCGTCTGATACTGGATGGCTTGAGATTGGGAGAGGGATGCGGAATTCCAGGTGTAGCGGTGAAATGCGTAGATATCTGGAGGAACACCGGTGGCGAAGGCGGCATCCTGGACCAACACTGACGCTGAGGAGCGAAAGCCAGGGGAGCAAACGGG	Bacteroidetes(100)	Flavobacteriia(99)	Flavobacteriales(99)	Flavobacteriaceae(99)	Chishuiella(99)
Otu00892	66	0.1064	0.0851	0.7447	0.0638	0.3404	0.3617	0.2979	0.9149	0.0851					CGGGTGTAGGTGGCTCTATAAGTCAGGAGTGAAAGCCCCAAGCTTAACTTGGGAAGTGCTTTTGATACTGCAGAGCTTGAATGTGGGAGAGGGTAGTAGAATTCCAGGTGTAGTGGTGAAATACGTAGATATCTGGAGGAATACCGGTGGCGAAGGCGGCTACCTGGCCCAACATTGACACTGAGACCCGAAAGCGTGGGGATCAAACAGG	Proteobacteria(100)	Deltaproteobacteria(100)	Myxococcales(100)	BIrii41(100)	unclassified(100)
Otu00893	65	0.0417	0.2708	0.2917	0.3958	0.3958	0.125	0.4792	0.4167	0.5833					CGTGCGCAGGCGGTTGTGAAAGTCAGAAGTGAAATCCCAGGGCTCAACCCTGGAATTGCTTTTGAAACTTCACGACTAGAGTACTGGAGGGGTTGGCGGAATTTCGAGTGTAGCAGTGAAATGCGTAGATATTCGAAGGAACACCGATGGCGTAGGCAGCCAACTGGACAGTTACTGACGCTCATGCACGAAAGCGTGGGGATCAAACAGG	Bacteroidetes(100)	Sphingobacteriia(100)	Sphingobacteriales(100)	Chitinophagaceae(100)	Taibaiella(100)
Otu00894	65	0.2391	0.1957	0.3261	0.2391	0.4783	0.413	0.1087	0.6522	0.3478					GGTGCGTAGGCGGAATATTAAGTCAGTGGTGAAATCCTGCAGCTCAACTGTAGAATTGCCATTGATACTGGTATTCTTGAGTGCGCTTGAAGTAGGCGGAATGTGCCGTGTAGCGGTGAAATGCTTAGATATGGCACAGAACACCAATTGCGAAGGCAGCTTACTAAGGCGATACTGACGCTGAGGCACGAAAGCGTGGGGATCGAACAGG	Chloroflexi(100)	Anaerolineae(100)	Anaerolineales(100)	Anaerolineaceae(100)	unclassified(100)
Otu00895	65	0	0.4074	0.3704	0.2222	0.1481	0.7037	0.1481	0.2593	0.7407					CGCGCGTAGGCGGTTTCTTAAGTCTGGGGTGAAAGGTTCAACGCTCAACGTGAACAGTGCCTTGGATACTGGGAGACTTGAGTCTGGGAGGGGGTAGTGGAATTCCTGGTGTAGCGGTGAAATGCGTAGATATCAGGAGGAACACCGGTGGCGAAGGCGGCTACCTGGCCTAAGACTGACGCTGAGGTGCGAAAGCGTGGGGAGCGAACGGG	Proteobacteria(100)	Deltaproteobacteria(100)	Bdellovibrionales(100)	Bdellovibrionaceae(100)	Bdellovibrio(100)
Otu00896	65	0.2647	0.2647	0.2059	0.2647	0.3235	0.2353	0.4412	0.6471	0.3529					CGTGCGCAGGCGGTGATGTAAGACAGATGTGAAATCCCCGGGCTCAACCTGGGAACTGCATTTGTGACTGCATCGCTGGAGTACGGCAGAGGGGGATGGAATTCCGCGTGTAGCAGTGAAATGCGTAGATATGCGGAGGAACACCGATGGCGAAGGCAATCCCCTGGGCCTGTACTGACGCTCATGCACGAAAGCGTGGGGAGCAAACAGG	Bacteroidetes(100)	ML602M-17(96)	unclassified(96)	unclassified(96)	unclassified(96)
Otu00897	65	0.1091	0.2364	0.5636	0.0909	0.4364	0.4182	0.1455	0.2364	0.7636					GGTGCGTAGGCGGTGGCGTAAGTCAGTGGTGAAATGCCAGGGCTCAACCTTGGAACTGCCACAGATACTGCGCCGCTTGAGTGCGCCCGAGGTGGCTGGAACGCGTGGTGTAGCGGTGAAATGCTTAGATATCACGCAGAACACCGATTGCGAAGGCAGGTCACTGGGGCGCAACTGACGCTGAGGCACGAAAGTGCGGGGATCGAACAGG	Bacteroidetes(100)	Sphingobacteriia(100)	Sphingobacteriales(100)	Chitinophagaceae(100)	Sediminibacterium(100)
Otu00898	65	0.0926	0.1296	0.537	0.2407	0.3148	0.4259	0.2593	0.7778	0.2222					GGTTCGTAGGTGGTTTTGTGATGTTGCATATGAAAGACCAAACTTAACTTTGGAAGGATTTGCAAGACCGCATAACTAGAGGAAAAAAAAGGAAAGTAGAATTTTGCAAGGAGGGATGGTATCTTTAGAGATGCAAAGGAATATCAGTGTGCACAGGCAACTTTCTAGTTTTTTGCTGACATTGAGGAACTAAAGTGTGGGGAGCAAACAGG	Proteobacteria(100)	Alphaproteobacteria(100)	Rhizobiales(100)	Rhizobiales_Incertae_Sedis(100)	Rhizomicrobium(100)
Otu00899	65	0.1463	0.0976	0.5122	0.2439	0.1707	0.3415	0.4878	0.4878	0.5122					CGCGCGCAGGCGGTTCTTCAAGTCAGAGGTGAAAGCCCAGAGCTCAACTCTGGAATGGCCTTTGAGACTAGAGAACTAGGGTACGGGAGAGGTGAGTGGAATTCCGAGTGTAGAGGTGAAATTCGTAGATATTCGGAAGAACACCAGTGGCGAAGGCGGCTCACTGGCCCGTTACCGACGCTCAGGCGCGACAGCGTGGGGAGCAAACAGG	Planctomycetes(100)	Phycisphaerae(100)	WD2101_soil_group(100)	unclassified(100)	unclassified(100)
Otu00900	65	0.0156	0.4375	0.4219	0.125	0.2813	0.625	0.0938	0.0625	0.9375					CGGGTGTAGGTGGCTATGTAAGTCAAGTGTGAAAGCCTGGGGCTCAACCCCAGAAGTGCATTTGATACTGCGTAGCTTGAGTGCTGGAGAGGATAGTAGAATTGTTGGTGTAGTGGTGAAATACGTAGATATCAACAGGAATACCGGTGGCGAAGGCGGCTATCTGGCCAAGCACTGACACTCAGACCCGAAAGCGTGGGGATCAAACAGG	Proteobacteria(100)	Betaproteobacteria(100)	Hot_Creek_32(100)	unclassified(100)	unclassified(100)
Otu00901	65	0.0943	0.1887	0.5472	0.1698	0.283	0.5283	0.1887	0.3962	0.6038					GGTGCTAAGATTGCTAAAGTTTGTTCTAATGAAAAAATCAATGGAAATATTGAGAGAAATTATATAAACAATTTAGCTTGAGTAGATTGGAGAATAGAGTTACTAGTTTTTGAGGGGTAGAATCCGACGAGAAGATTAGGAGGTACGAAGGCGAAGGCAACTATTTATGATCGACTGACATTGATACACAAAAGCGTGGGGAGCAAACAGG	Bacteroidetes(100)	Sphingobacteriia(100)	Sphingobacteriales(100)	S15-21(100)	unclassified(100)
Otu00902	65	0.2121	0.3636	0.2121	0.2121	0.1212	0.4242	0.4545	0.5152	0.4848					CGTGCGCAGGCGGTTTTGTAAGACAGGCGTGAAATCCCCGGGCTCAACCTGGGAATTGCGCTTGTGACTGCAAGGCTAGAGTGCGTCAGAGGGGGGTAGAATTCCACGTGTAGCAGTGAAATGCGTAGAGATGTGGAGGAATACCGATGGCGAAGGCAGCCCCCTGGGACGTGACTGACGCTCATGCACGAAAGCGTGGGGAGCAAACAGG	Armatimonadetes(100)	unclassified(100)	unclassified(100)	unclassified(100)	unclassified(100)
Otu00903	65	0.0714	0.0714	0.6429	0.2143	0.5	0.2143	0.2857	0.5714	0.4286					GGCGCGTAGGCGGCCTATCGAGTCAGGCGTGAAAATCCCGGGCTTAACCTGGGGACTGCGCTTGAGACTGATGGGCTTGAATTCGGGAGAGGATGGCGGAATTCCCAGTGTAGAGGTGAAATTCGTAGATATTGGGAAGAACACCGGTGGCGAAGGCGGCCATCTGGACCGAGATTGACGCTGAGGCGCGAAAGCGTGGGGAGCAAACAGG	Verrucomicrobia(100)	OPB35_soil_group(100)	unclassified(100)	unclassified(100)	unclassified(100)
Otu00904	65	0.1212	0.0606	0.4848	0.3333	0.3333	0.2727	0.3939	0.303	0.697					CGAGCGCAGGCGGTTAGATAAGTCTGAAGTTAAAGGCTGTGGCTTAACCATAGTATGCTTTGGAAACTGTTTAACTTGAGTGCAGAAGGGGAGAGTGGAATTCCATGTGTAGCGGTGAAATGCGTAGATATATGGAGGAACACCGGTGGCGAAAGCGGCTCTCTGGTCTGTAACTGACGCTGAGGCTCGAAAGCGTGGGGAGCAAACAGG	Gemmatimonadetes(100)	Gemmatimonadetes(100)	AT425-EubC11_terrestrial_group(100)	unclassified(100)	unclassified(100)
Otu00905	65	0.1667	0.0238	0.5238	0.2857	0.2143	0.381	0.4048	0.2381	0.7619					AGTGCGTAGGCGGCCTTGTAAGTAGGGTGTGAAATCCCACAGCTCAACTGTGGAACTGCGCTCTAAACTACATGGCTAGAGGGATATAGAGGTGAGCGGAACTGATGGTGGAGCGGTGAAATGCGTTGATATCATCAGGAACACCGGAGGCGAAGGCGGCTCACTGGGTATCTTCTGACGCTGAGGTACGAAAGCTAGGGGAGCGAACGGG	Proteobacteria(100)	Betaproteobacteria(100)	Nitrosomonadales(99)	Nitrosomonadaceae(99)	unclassified(99)
Otu00906	65	0.0426	0.0851	0.8298	0.0426	0.2128	0.5319	0.2553	0.9362	0.0638					GGTGCGTAGGTGGATCGGTAAGTCCGTGGTGAAATCCCCAAGCTTAACTTGGGAACTGCCGTGGATACTATCGATCTTGAATACTGTGGAGGTAAGCGGAATATGTCATGTAGCGGTGAAATGCTTAGATATGACATAGAACACCGATAGCGAAGGCAGCTTGCTACACAGTCATTGACACTGAGGCACGAAAGCGTGGGGAGCAAACAGG	Verrucomicrobia(100)	Opitutae(100)	Opitutales(100)	Opitutaceae(100)	Opitutus(100)
Otu00907	64	0.1961	0.1373	0.5686	0.098	0.2745	0.4902	0.2353	0.8039	0.1961					CGTGCGCAGGCGGTTGTGCAAGACAGATGTGAAATCCCCGGGCTTAACCTGGGAACTGCATTTGTGACTGCACGGCTAGAGTGTGTCAGAGGGGGGTAGAATTCCACGTGTAGCAGTGAAATGCGTAGAGATGTGGAGGAATACCGATGGCGAAGGCAGCCCCCTGGGATAACACTGACGCTCATGCACGAAAGCGTGGGGAGCAAACAGG	Proteobacteria(100)	Alphaproteobacteria(100)	Sphingomonadales(100)	WW2-159(100)	unclassified(100)
Otu00908	64	0.1875	0.125	0.5625	0.125	0.5	0.2188	0.2813	0.4375	0.5625					GGTGCGTAGGCGGCCTGTTAAGTCAGGGGTGAAAGACGGTAGCTTAACTATCGCAGTGCCCTTGATACTGATGGGCTTGAATATACTTGAGGTAGGCGGAATGTGACAAGTAGCGGTGAAATGCATAGATATGTCACAGAACACCAATTGCGAAGGCAGCTTACTAAGGTATGATTGACGCTGAGGCACGAAAGCGTGGGGATCAAACAGG	Proteobacteria(100)	Deltaproteobacteria(100)	Bdellovibrionales(100)	Bdellovibrionaceae(100)	Bdellovibrio(100)
Otu00909	64	0.1071	0.2857	0.5714	0.0357	0.4286	0.3929	0.1786	0.1429	0.8571					CGCACGTAGGCGGCGCCGTAAGTCAGGGGTGAAATCCCGGAGCTCAACTCCGGAACTGCCCTTGAAACTGCAGTGCTAGAATTCTGGAGAGGCGAGTGGAATTCCGAGTGTAGAGGTGAAATTCGTAGATATTCGGAAGAACACCAGTGGCGAAGGCGACTCGCTGGACAGACATTGACGCTGAGGTGCGAAAGCGTGGGGAGCAAACAGG	Bacteroidetes(100)	Sphingobacteriia(100)	Sphingobacteriales(100)	Chitinophagaceae(100)	Flavisolibacter(100)
Otu00910	64	0.122	0.1707	0.6098	0.0976	0.2439	0.4634	0.2927	0.6098	0.3902					GGTGCGTAGGCGGATACACAAGTGCCTTGTGAAATCCCCGGGCTCAACCCGGGAACTGCTTGGTAGACTGTGTGTCTTGAGGTCGGTAGGGGTCGCTGGAACAGTTGGTGGAGCGGTGAAATGCGTAGATATCAACTGGAACGCCAAAGGCGAAGGCAAGCGACTGGGCCGATTCTGACGCTGAGGCACGAAAGCGTGGGGAGCAAACGGG	Proteobacteria(100)	Betaproteobacteria(100)	TRA3-20(100)	unclassified(100)	unclassified(100)
Otu00911	64	0.0851	0.0638	0.7447	0.1064	0.4255	0.4043	0.1702	0.8511	0.1489					GGTGCGTAGGAGGGCAGGTAAGTCAGTGGTGAAATCTTCGAGCTTAACTCGGAAACTGCCGTTGATACTATCTGTCTTGAATACCGTGGAGGTGAGCGGAATATGTCATGTAGCGGTGAAATGCTTAGATATGACATAGAACACCGATTGCGAAGGCAGCTCACTACACGAATATTGACTCTGAGGCACGAAAGCGTGGGGATCAAACAGG	Cyanobacteria(100)	ML635J-21(100)	unclassified(100)	unclassified(100)	unclassified(100)
Otu00912	64	0.1282	0.3077	0.1026	0.4615	0.2564	0.1282	0.6154	0.8718	0.1282					GGCGCGTAGGCGGCTTTGCAAGTGACGGGTGAAAGCCCTCGGCTTAACCGAGGAACTGCCTGTCAGACTGTGAGGCTTGAGACCGGGAGAGGTGAGTGGAATTCCCAGTGTAGCGGTGAAATGCGTAGATATTGGGAGGAACACCAGTGGCGAAGGCGGCTCACTGGACCGGAACTGACGCTGAGGCGCGAAAGCGTGGGGAGCAAACAGG	Actinobacteria(100)	Actinobacteria(100)	Micrococcales(100)	Micrococcaceae(100)	Micrococcus(100)
Otu00913	64	0.122	0.2683	0.4878	0.122	0.3659	0.4146	0.2195	0.2439	0.7561					GGCGCGTAGGCGGCCGATTAAGTTAGATGTGAAAGTCCTGGGCTCAACCTGGGGACTGCATTTAATACTGGTTGGCTTGAATTCGGGAGAGGATAGCGGAATTCCCAGTGTAGAGGTGAAATTCGTAGATATTGGGAAGAACACCGGTGGCGAAGGCGGCTATCTGGACCGACATTGACGCTGAGGCGCGAAAGCGTGGGGAGCAAACAGG	Proteobacteria(100)	Deltaproteobacteria(100)	Bdellovibrionales(100)	Bdellovibrionaceae(100)	Bdellovibrio(100)
Otu00914	64	0.1667	0.0833	0.625	0.125	0.4167	0.0833	0.5	0.6667	0.3333					GGTGCGTAGGCGGCCTTGTAAGTCGGGTGTGAAATCCCACGGCTCAACCGTGGAACTGCGCCCGATACTGCATGGCTTGAGGGAGACAGAGGTAAGCGGAACTGATGGTGGAGCGGTGAAATGCGTTGATATCATCAGGAACACCGGTGGCGAAAGCGGCTTACTGGGTCTCTTCTGACGCTGAGGCACGAAAGCTAGGGTAGCGAACGGG	Proteobacteria(100)	Betaproteobacteria(100)	Burkholderiales(100)	Comamonadaceae(100)	Azohydromonas(100)
Otu00915	64	0.0769	0.1538	0.5962	0.1731	0.3654	0.25	0.3846	0.7885	0.2115					GGTTCGTAGGTGGTTTTGTAATGTTGCATAAGAAAGACCAAACCAAATTTTGGAAGGTTTTGCAAAACAGCAAAACTAGAGGAAAAAAAAGGAAAGTAGAATTTTGCAAGGAGGGATGGTATCTTAAGATATGCAAAGGAATATCGGTTTGCACAGGCAGCTTTCTAGTTTTTTACTGACATTGGGGAACTAAAGTGTGGGGAGCAAACAGG	Verrucomicrobia(100)	Spartobacteria(100)	Chthoniobacterales(100)	DA101_soil_group(100)	unclassified(100)
Otu00916	64	0.0714	0.2143	0.5714	0.1429	0.5	0.2143	0.2857	0.2143	0.7857					GGTCTGTAGGCAGACGTTAAACACTTAGCACGACACTTCACGATCTACTCGTATTTTGTGCTTTAGCTGAAACGTCTTGAATTCAGTAGAGGTTTTTGGTACCTGCGAAGGAGGGGTGAAATCCGTTGATAGCGTTAGGGACCACCGAAGGCGAAGGCAAACTACTATGCTGAATTGACGCTGAGGGACGAAAGCGTGGGGCGCGAACGGG	Proteobacteria(100)	Deltaproteobacteria(100)	Myxococcales(100)	Sandaracinaceae(100)	unclassified(100)
Otu00917	64	0.0417	0.4375	0.4583	0.0625	0.4375	0.4792	0.0833	0.0625	0.9375					GGTGCGCAGGCGGTTGGGTGTGTCAGATGTGAAATCCCGAGGCTTAACCTCGGAACTGCGTCTGAAACTACTCGACTAGAGTACTGGAGAGGGAAACGGAATTCACGGTGTAGCAGTGAAATGCGTAGATATCGTGAGGAACACCAGAGGCGAAGGCGGTTTCCTGGACAGTTACTGACGCTCAGGCACGAAAGCATGGGGAGCAAAAGGG	Parcubacteria(100)	unclassified(100)	unclassified(100)	unclassified(100)	unclassified(100)
Otu00918	63	0.1739	0.2174	0.4783	0.1304	0.413	0.2826	0.3043	0.5652	0.4348					GGTGCGTAGGTGGCCTTATAAGTCAGTGGTGAAAGCCTGCAGCTTAACTGTAGGACTGCCATTGATACTGTAGGGCTTGAGTACTGATGAGGTAGGCGGAATTGATAGTGTAGCGGTGAAATGCATAGATATTATCAAGAACACCGATTGCGAAGGCAGCTTACTAAGGAGTTACTGACACTGAGGCACGAAAGCGTGGGGATCAAACAGG	Proteobacteria(100)	Alphaproteobacteria(100)	Rhizobiales(100)	Rhizobiaceae(100)	Rhizobium(100)
Otu00919	63	0.15	0.1	0.45	0.3	0.275	0.3	0.425	0.325	0.675					GGTGCGTAGGCGGTCCTTTAAGTCAGTGCTGAAATACTCCAGCTTAACTGGAGGGGTGGCATTGATACTGGGGGACTTGAATGAAGTCGAGGTAGGCGGAATTGACGGTGTAGCGGTGAAATGCTTAGATATCGTCAAGAACACCGATAGTGAAGACAGCTTACTAGGCTTATATTGACGCTGAGGCACGAAAGTGTGGGGATCAAACAGG	Proteobacteria(100)	Alphaproteobacteria(100)	Rhizobiales(99)	Phyllobacteriaceae(96)	Phyllobacterium(96)
Otu00920	63	0.0571	0.0857	0.7714	0.0857	0.2857	0.3714	0.3429	0.7143	0.2857	Yes	Rhizosphere			GGTGCGTAGGCGGGTCTGTAAGTCAGGGGTGAAATCCGGCGGCTCAACCGTCGAACTGCCTCTGATACTGCGGACCTTGAGTCGACATGAGGCAGGCGGAATATGGCATGTAGCGGTGAAATGCATAGATATGCCATAGAACACCGATAGCGAAGGCAGCCTGCCAAAGTCGAACTGACGCTGATGCACGAAAGCGTGGGTAGCGAACAGG	Proteobacteria(100)	Alphaproteobacteria(100)	Rhodospirillales(100)	DA111(100)	unclassified(100)
Otu00921	63	0.3846	0.0769	0.3846	0.1538	0.3462	0.5769	0.0769	0.1923	0.8077					AGTTCGTAGGTGGTTCGTTAAGTTTGGTGTTAAAGACCAGGGCTCAACCTTGGGACCGCACTGAATACTGGCGGACTGGAGTGAAGTAGAGGCAAGCGGAATTCCAGGTGTAGCGGTGAAATGCGTAGATATCTGGAAGAACACCGGTGGCGTAAGCGGCTTGCTGGGCTTTAACTGACGCTGAGGAACGAAAGCTAGGGTAGCGAATGGG	Firmicutes(100)	Bacilli(100)	Bacillales(100)	Paenibacillaceae(100)	Paenibacillus(100)
Otu00922	63	0.093	0.2558	0.4419	0.2093	0.4186	0.3023	0.2791	0.4419	0.5581					GGTGCGTAGGCGGTCCTATAAGTCAGTGGTGAAATATCGCAGCTCAACTGTGAGGGTGCCATTGATACTGTAGGACTTGAGTGAATTTGAGGTAGGCGGAATTGACGGTGTAGCGGTGAAATGCTTAGATATCGTCAAGAACACCGATAGTGAAGACAGCTTACCAAGCTTCAACTGACGCTGAGGCACGAAAGTGTGGGGATCAAACAGG	Bacteroidetes(100)	Sphingobacteriia(100)	Sphingobacteriales(100)	env.OPS_17(100)	unclassified(100)
Otu00923	63	0.1404	0.1579	0.5789	0.1228	0.4561	0.2632	0.2807	0.8421	0.1579					GGTGCGTAGGCGGGCAGGTAAGTCAGTGGTGAAATCCCCGAGCTTAACTTGGGAACTGCCGTTGATACTATCTGTCTTGAATACTGTGGAGGTAAGCGGAATATGTCATGTAGCGGTGAAATGCTTAGATATGACATAGAACACCTATTGCGAAGGCAGCTTGCTACACAGTCATTGACGCTGAGGCACGAAAGCGTGGGGATCAAACAGG	Chloroflexi(100)	Chloroflexia(100)	Chloroflexales(100)	Chloroflexaceae(100)	Chloronema(100)
Otu00924	63	0.0889	0.1333	0.6667	0.1111	0.3333	0.3778	0.2889	0.7778	0.2222					CGCTCGCAGGTGGTCCGATGCGTCGTGCGTGAAAGACCCCGGCTCAACTGGGGAGGGTCGTGCGATACGGTCGGACTGGAGGCCAGTAGGGGGATGCGGAATTCCGGGTGTAGTGGTGGAATGCGTAGAGATCCGGAGGAACACCAGCGGCGAAGGCGGCATCCTGGACTGGTCCTGACACTCAGGAGCGAAAGCGTGGGGAGCGATCCGG	Actinobacteria(100)	Acidimicrobiia(80)	Acidimicrobiales(80)	Acidimicrobiales_Incertae_Sedis(80)	Aciditerrimonas(80)
Otu00925	63	0.3056	0.0278	0.4722	0.1944	0.25	0.3611	0.3889	0.6389	0.3611					CGCACGTAGGCGGACTTTCAAGTCAGGGGTGAAATCCCGGGGCTCAACCTCGGAACTGCCTTTGATACTGTTGGTCTTGAGTCCGGAAGAGGTGGGTGGAATTCCTAGTGTAGAGGTGAAATTCGTAGATATTAGGAAGAACACCGGTGGCGAAGGCGGCCCACTGGTCCGGTACTGACGCTGAGGTGCGAAAGCGTGGGGAGCAAACAGG	Chloroflexi(100)	Anaerolineae(100)	Anaerolineales(100)	Anaerolineaceae(100)	unclassified(100)
Otu00926	63	0.0857	0.0857	0.7429	0.0857	0.4286	0.4857	0.0857	0.3429	0.6571					CGCGTGTAGGCGGCTATGCAAGTCGGGCGTGAAAGCCCTCGGCTCAACCGAGGAAGTGCACTCGAAACTGCGTAGCTAGAGTCTCGGAGAGGAAGGTGGAATACTTGGTGTAGAGGTGAAATTCGTAGATATCAAGTGGAACACCGGTGGCGAAGGCGGCCTTCTGGACGATGACTGACGCTGAGACGCGAAAGCGTGGGGAGCAAACAGG	Proteobacteria(100)	Alphaproteobacteria(100)	Sphingomonadales(100)	Sphingomonadaceae(96)	Sphingomonas(94)
Otu00927	63	0.1471	0.1176	0.7059	0.0294	0.2059	0.6176	0.1765	0.5294	0.4706					AGCTCGTAGGCGGTTTGTCGCGTCGGCCGTGAAAACTTGGGGCTTAACTCCAAGCTTGCGGTCGATACGGGCAGACTTGAGTTCGGCAGGGGAGACTGGAATTCCTGGTGTAGCGGTGAAATGCGCAGATATCAGGAGGAACACCGGTGGCGAAGGCGGGTCTCTGGGCCGACACTGACGCTGAGGAGCGAAAGCGTGGGGAGCGAACAGG	Bacteroidetes(100)	Sphingobacteriia(100)	Sphingobacteriales(100)	Chitinophagaceae(100)	Parasegetibacter(100)
Otu00928	63	0.1833	0.1833	0.55	0.0833	0.7	0.2167	0.0833	0.9	0.1					CGCGTGTAGGCGGCTGCGCAAGTCGGGCGTGAAATCCCACGGCTCAACCGTGGAAGTGCACTCGAAACTGCGCAGCTTGAGTCCTGGAGAGGAAGGTGGAATGCTTGGTGTAGAGGTGAAATTCGTAGATATCAAGCGGAACACCGGTGGCGAAGGCGACCTTCTGGACAGTGACTGACGCTGAGACGCGAAAGCGTGGGGAGCAAACAGG	Bacteroidetes(100)	Cytophagia(100)	Cytophagales(100)	Cytophagaceae(100)	Chryseolinea(100)
Otu00929	63	0.0169	0.9153	0.0339	0.0339	0.0678	0.8136	0.1186	0.0678	0.9322					GGTGCGTAGGTGGCATGGTAAGTTTGATGTGAAAGCTCAGGGCTCAACCCTGAAATGGCATTGAATACTACTGTGCTGGAGGTTTGGAGGGGGGACTGGAATTCTCGGTGTAGCAGTGAAATGCGTAGATATCGAGAGGAACACCAGTGGCGAAGGCGAGTCCCTGGACAACACCTGACACTGAGGCACGAAAGCTAGGGGAGCAAACAGG	Proteobacteria(100)	Gammaproteobacteria(100)	Enterobacteriales(100)	Enterobacteriaceae(100)	Candidatus_Kleidoceria(100)
Otu00930	63	0.1316	0.1579	0.6053	0.1053	0.3947	0.3158	0.2895	0.7632	0.2368					GGTGCGTAGGTGGTTTCTTAAGTCAGAGGTGAAAGGCTACGGCTCAACCGTAGTAAGCCTTTGAAACTGAGAAACTTGAGTGCAGGAGAGGAGAGTAGAATTCCTAGTGTAGCGGTGAAATGCGTAGATATTAGGAGGAATACCAGTTGCGAAGGCGGCTCTCTGGACTGTAACTGACACTGAGGCACGAAAGCGTGGGGAGCAAACAGG	Proteobacteria(100)	Alphaproteobacteria(100)	Rhodospirillales(100)	MNC12(100)	unclassified(100)
Otu00931	62	0.0789	0.0789	0.6842	0.1579	0.5	0.2105	0.2895	0.8421	0.1579					GGTACGTAGGTGGCTTTGTAAGTCTTGATTAAAGAATCTAAGCATAACTTAGAAATTACTCTTGATACTGCTAAGCTCGAGGTCGAAAGAGGTTAGTTATATTCTTGAAGTAAAAGTAAAATCTTTAGATATCGAGAGGATAACCAAGTGGGTAATGCGACTTTCTGGTTCGACGCTGACGCTGAGGTACGAAGGCATGGGTATCAAACGGG	Bacteroidetes(100)	Cytophagia(100)	Cytophagales(100)	Cytophagaceae(100)	Chryseolinea(100)
Otu00932	62	0.2667	0.2	0.3333	0.2	0.2333	0.4333	0.3333	0.6	0.4					GGTGCGTAGGCGGGCAAGTAAGTCAGTGGTGAAATCTCCGGGCTTAACTCGGAAACTGCCGTTGATACTATTTGTCTTGAATATCATGGAGGTAAGCGGAATATGTCATGTAGCGGTGAAATGCTTAGATATGACATAGAACACCGATAGCGAAGGCAGCTTACTACATGTTCATTGACGCTGAGGCACGAAAGCGTGGGGAGCAAACAGG	Actinobacteria(100)	Actinobacteria(100)	Micrococcales(100)	Micrococcaceae(100)	Arthrobacter(70)
Otu00933	62	0.0952	0.1667	0.0714	0.6667	0.4048	0.0952	0.5	0.5476	0.4524					CGCGCGCAGGTGGACAAGTATGTGCCGTGTGAAAGCGCCGTCCTTACGATGGCGAGGTCGTGGTAGACAGCTTGTCTAGAGGCTCAGAGAGGTCGATGGAATTCCGGGTGGAGCGGTGAAATGCGTAGAGATCCGGAGGAACACCAGGGGCGAAAGCGGTCGACTGGCTGAGTTCTGACACTGAGGCGCGACGGCGTGGGGAGCAAACCGG	Actinobacteria(100)	Actinobacteria(100)	Corynebacteriales(100)	Dietziaceae(99)	Dietzia(99)
Otu00934	62	0.1053	0.0789	0.6842	0.1316	0.2895	0.2895	0.4211	0.8158	0.1842					AGCTCGTAGGCGGTTTGTCGCGTCTGTCGTGAAAGTCCGGGGCTTAACCCCGGATCTGCGGTGGGTACGGGCAGACTAGAGTGCAGTAGGGGAGACTGGAATTCCTGGTGTAGCGGTGGAATGCGCAGATATCAGGAGGAACACCGATGGCGAAGGCAGGTCTCTGGGCTGTAACTGACGCTGAGGAGCGAAAGCATGGGGAGCGAACAGG	Verrucomicrobia(100)	OPB35_soil_group(100)	Unknown_Order(100)	Unknown_Family(100)	Pedosphaera(100)
Otu00935	62	0.1613	0.0645	0.6129	0.1613	0.2903	0.2903	0.4194	0.3548	0.6452					CGCACGTAGGCGGCTTTTTAAGTCGGAGGTGAAATCCTGGAGCTCAACTCCAGAACTGCCTTCGATACTGAAGAGCTTGAGTTCGGGAGAGGTGAGTGGAACTGCGAGTGTAGAGGTGAAATTCGTAGATATTCGCAAGAACACCAGTGGCGAAGGCGGCTCACTGGCCCGATACTGACGCTGAGGTGCGAAAGCGTGGGGAGCAAACAGG	Acidobacteria(100)	Acidobacteria(100)	Subgroup_6(100)	unclassified(100)	unclassified(100)
Otu00936	62	0.0161	0.4839	0.5	0	0.129	0.4516	0.4194	0.3226	0.6774					AGTCCGTAGGCGGCGCGGAAAGTGGGGTGTGAAAGCCCTCGGCTCAACCGAGGAATTGCGCTCCAAACTACCGTGCTTGAGGAACCTAGAGGTGAGCAGAACTGATGGTGGAGCGGTGAAATGCGTTGATATCATCAGGAATACCGGAGGCGAAGGCGGCTCACTGGGGGTTTTCTGACGCTGAGGGACGAAAGCCAGGGTAGCGAACGGG	Cyanobacteria(100)	Cyanobacteria(100)	SubsectionII(100)	FamilyII(100)	Chroococcidiopsis(100)
Otu00937	62	0.42	0.06	0.34	0.18	0.32	0.34	0.34	0.82	0.18					AGCTCGTAGGCGGTTTGTCGCGTCGGCCGTGAAAACTTGGGGCTTAACCCCAAGCCTGCGGTCGATACGGGCAGACTTGAGTTCGGCAGGGGAGACTGGAATTCCTGGTGTAGCGGTGAAATGCGCAGATATCAGGAGGAACACCGGTGGCGAAGGCGGGTCTCTGGGCCGACACTGACGCTGAGGAGCGAAAGCGTGGGGAGCGAACAGG	Proteobacteria(100)	Alphaproteobacteria(100)	Rhizobiales(100)	Methylobacteriaceae(100)	Microvirga(97)
Otu00938	62	0.08	0.24	0.44	0.24	0.28	0.48	0.24	0.16	0.84					CGCGCGTAGGCGGTCATTTAAGTCTGGGGTGAAAGGTTCAACGCTCAACGTGAACAGTGCCTTGGATACTGGGTGACTTGAGTTCGGGAGGGGGCAGTGGAATTCCTGGTGTAGCGGTGAAATGCGTAGATATCAGGAGGAACACCGATGGCGAAGGCAGCTGCCTGGCCCAGAACTGACGCTGAGGTGCGAAAGCGTGGGGAGCGAACGGG	Verrucomicrobia(100)	Spartobacteria(100)	Chthoniobacterales(100)	FukuN18_freshwater_group(100)	unclassified(100)
Otu00939	62	0.1944	0.1111	0.5278	0.1667	0.3889	0.3333	0.2778	0.5	0.5					AGAACGTAGGTGGCTTGTTAAGTTCGGTCTTAAAGACCGGGGCTCAACCCCGGGAATGGACTGAAAACTGGCGAGCTAGAGGATGTTAGAGGATGGTGGAATTCCCAGTGTAGCGGTGAAATGCGTAGATATTGGGAGGAACACCAGTGGCGAAAGCGGCCATCTGGGACATTCCTGACACTGAGGTTCGAAAGCTCGGGGAGCAAACAGG	Proteobacteria(100)	Deltaproteobacteria(99)	Desulfuromonadales(99)	M113(99)	unclassified(99)
Otu00940	62	0.2083	0.1667	0.4583	0.1667	0.2917	0.4167	0.2917	0.3333	0.6667					CGCGCGCAGGCGGCTAATTAAGTCTGGTGTTTAATCTCGGGGCTCAACCCCGAGTCGCACTGGAAACTGGTTGGCTTGAGTGCAGAAGAGGAAAGTGGAATTCCACGTGTAGCGGTGAAATGCGTAGAGATGTGGAGGAACACCAGTGGCGAAGGCGACTTTCTGGGCTGTAACTGACGCTGAGGCGCGAAAGCGTGGGGAGCAAACAGG	Proteobacteria(100)	Alphaproteobacteria(100)	Rhizobiales(100)	Xanthobacteraceae(99)	Variibacter(99)
Otu00941	62	0.087	0.087	0.6739	0.1522	0.2609	0.413	0.3261	0.7391	0.2609					AGCTCGTAGGCGGTTTGTCACGTCGTCTGTGAAATCCTAGGGCTTAACCCTGGACGTGCAGGCGATACGGGCTGACTTGAGTACTACAGGGGAGACTGGAATTTCTGGTGTAGCGGTGGAATGCACAGATATCAGGAAGAACACCGATGGCGAAGGCAGGTCTCTGGGTAGTAACTGACGCTGAGGAGCGAAAGCATGGGTAGCGAACAGG	Actinobacteria(100)	Actinobacteria(100)	Kineosporiales(100)	Kineosporiaceae(100)	Quadrisphaera(75)
Otu00942	62	0.0606	0.1515	0.4545	0.3333	0.3939	0.3333	0.2727	0.1515	0.8485					CGTGCGCAGGCGGTTGTGCAAGACAGGTGTGAAATCCCCGGGCTTAACCTGGGAACTGCACTTGTGACTGCACAGCTGGAGTGCGGTAGAGGGGGATGGAATTCCGCGTGTAGCAGTGAAATGCGTAGATATGCGGAGGAACACCGATGGCGAAGGCAATCCCCTGGACCTGTACTGACGCTCATGCACGAAAGCGTGGGGAGCAAACAGG	Acidobacteria(100)	Acidobacteria(100)	Subgroup_4(100)	Unknown_Family(100)	Blastocatella(100)
Otu00943	61	0.0857	0.1143	0.2571	0.5429	0.1143	0.6	0.2857	0.5714	0.4286					CGGGTGTAGGTGGCTATGTAAGTCGGGTGTGAAAGCCTGGGGCTCAACCCCAGAAGTGCATTCGATACTGCGTAGCTTGAGTGGTAGAGAGGATAGTAGAATTGTTGGTGTAGTGGTGAAATACGTAGATATCAACAGGAATACCGGTGGCGAAGGCGGCTATCTGGCTACACACTGACACTCAGACCCGAAAGCGTGGGGATCAAACAGG	Actinobacteria(100)	Actinobacteria(100)	Micromonosporales(100)	Micromonosporaceae(100)	Plantactinospora(76)
Otu00944	61	0.2857	0.1429	0.4524	0.119	0.2381	0.3333	0.4286	0.4762	0.5238					AGTTGCGTAGGTGGCAGAGTAAGTAGATAGTGAAAGCGTGTGGCTCAACCATATACACATTATCTAAACTGCTCAGCTAGAGAATGAGAGAGGTCGCTAGAATTTCTGGTGTAGGGGTGAAATCCGTAGATATCAGAAGGAATACCGATGGCGTAGGCAGGCGACTGGCTCATTTCTGACACTGAGGCACGAAAGCGTGGGGAGCGATCGGG	Firmicutes(100)	Bacilli(100)	Bacillales(99)	Planococcaceae(51)	unclassified(100)
Otu00945	61	0.1143	0.1143	0.6571	0.1143	0.1714	0.4286	0.4	0.6286	0.3714					GGTGCGTAGGTGGCAATATAAGTCTGTTGTTAAATTTTCCGGCCTAACTGGAAGCTCGCGATGGATACTGTATTGCTAGAGGGTGGAAGAGAGAAGTGGAATTCTTGGAGTAGCGGTAAAATGCGTAGATCTCAAGAGGAACACCAATGGCGAAGGCAGCTTCTTGGTCCAATCCTGACACTGAGGCACGAAAGCGTGGGGAGCAAACAGG	Actinobacteria(100)	Actinobacteria(100)	Micromonosporales(100)	Micromonosporaceae(100)	Phytohabitans(64)
Otu00946	61	1	0	0	0	0	0.7949	0.2051	1	0					CGCACGTAGGCGGACTCGTAGGTCAATTGTGAAATACCTGGGCTCAACCCGGGAACTGCAGTTGAAACCGCTTGTCTTGAATACCTGAGAGGGTGGGGGAATACCTGGTGGAGAAGTGAAATTCGTAGAGATCAGGTGGAACACCGGAGGCGAAGGCGCCTGCCTGGCAGTGTATTGACGCTGAGGTGCGAAAGTGCGGGGAGCAAACAGG	Fusobacteria(100)	Fusobacteriia(100)	Fusobacteriales(100)	Leptotrichiaceae(100)	Leptotrichia(100)
Otu00947	61	0.0513	0.0769	0.7692	0.1026	0.2564	0.4359	0.3077	0.5385	0.4615	Yes	Rhizosphere			GGTGCGTAGGAGGGCAGGTAAGTCAGTGGTGAAATCTTCGAGCTTAACTCGGAAACTGCCGTTGATACTATCTGTCTTGAATACCGTGGAGATGAGCGGAATATGTCATGTAGCGGTGAAATGCTTAGATATGACATAGAACACCAATTGCGAAGGCAGCTCGTTACACGAATATTGACTCTGAGGCACGAAAGCGTGGGGATCAAACAGG	Verrucomicrobia(100)	OPB35_soil_group(100)	unclassified(100)	unclassified(100)	unclassified(100)
Otu00948	61	0.0606	0.3636	0.3939	0.1818	0.3939	0.303	0.303	0.2121	0.7879					CGCACGTAGGCGGATTGTTAAGTTAGGGGTGAAATCCCAGGGCTCAACCCTGGAACTGCCTTTAATACTGGCAATCTCGAGTCCGAGAGAGGTGAGTGGAATTCCGAGTGTAGAGGTGAAATTCGTAGATATTCGGAGGAACACCAGTGGCGAAGGCGGCTCACTGGCTCGGTACTGACGCTGAGGTGCGAAAGCGTGGGGAGCAAACAGG	Bacteroidetes(100)	Sphingobacteriia(100)	Sphingobacteriales(100)	Sphingobacteriaceae(100)	Pedobacter(100)
Otu00949	61	0.122	0.0732	0.7073	0.0976	0.1707	0.4878	0.3415	0.6585	0.3415	Yes	Rhizosphere			GGTTTGTAGGCGGCGCTGTTAGTCGGGTGTGAAATCCCAGGGCTCAACCCTGGAACTGCGCCCGATACTGCAGTGCTTGAGGGAGACAGAGGTAAGCGGAACTGATGGTGGAGCGGTGAAATGCGTTGATATCATCAGGAACACCGGTGGCGAAAGCGGCTTACTGGGTCTCTTCTGACGCTGAGAAACGAAAGCTAGGGGAGCGAAGGGG	Proteobacteria(100)	Deltaproteobacteria(100)	Myxococcales(100)	Polyangiaceae(100)	Byssovorax(100)
Otu00950	61	0.1714	0.0857	0.5429	0.2	0.4286	0.2286	0.3429	0.4571	0.5429					GGTGCGTAGGCGGGTTGGTAAGTCCGTGGTGAAATCTCCGAGCTTAACTCGGAAACTGCCGTGGATACTATCAATCTTGAATATCGTGGAGGTAAGCGGAATATGTCATGTAGCGGTGAAATGCTTAGATATGACATAGAACACCAATTGCGTAGGCAGCTTACTACACGATCATTGACGCTGAGGCACGAAAGCGTGGGGAGCAAACAGG	Proteobacteria(100)	Alphaproteobacteria(100)	Rhodospirillales(100)	AKYH478(100)	unclassified(100)
Otu00951	61	0.1304	0.087	0.4783	0.3043	0.2609	0.2609	0.4783	0.3913	0.6087					CGCACGCAGGCGGTCTTTTAAGTTTGACGTGAAAGCTCCCGGCTTAACTGGGAGAGGTCGTTGAATACTGGAAGACTTGAGGCAATGAGAGGGGTGTAGAATTCCCGGTGTAGTGGTGGAATGCGTAGATATCGGGGGGAATACCAGTGGCGAAAGCGGCACCCTAGCGTTAGCCTGACGCTCATGTGCGAAAGCGTGGGGAGCGAACGGG	Proteobacteria(100)	Deltaproteobacteria(100)	Myxococcales(100)	Phaselicystidaceae(100)	Phaselicystis(100)
Otu00952	61	0.1795	0.0769	0.4103	0.3333	0.3077	0.2308	0.4615	0.2308	0.7692					GGTGCGTAGGCGGCTTTGTAAGTCAGTGGTGAAATATGGCAGCTTAACTGTCAAGGTGCCATTGATACTGCGGAGCTTGAGTACAGATGAGGTAGGCGGAATTGACGGTGTAGCGGTGAAATGCTTAGATATCGTCAAGAACACCTATAGCGAAGGCAGCTTACTAGGCTGTAACTGACGCTGAGGCACGAAAGTGTGGGGATCAAACAGG	Bacteroidetes(100)	Sphingobacteriia(100)	Sphingobacteriales(100)	Chitinophagaceae(100)	Ferruginibacter(100)
Otu00953	61	0.1463	0.2195	0.6098	0.0244	0.3415	0.439	0.2195	0.561	0.439					GGTGCGTAGGCGGCGGGGCAAGTCTGGTGTGAAATCCCGGGGCTCAACCCCGGAACTGCACTGGATACTGCCTTGCTAGAGTACTGGAGAGGGAACTGGAATTTACGGTGTAGCAGTGAAATGCGTAGATATCGTAAGGAAGACCAGCGGCGAAGGCGAGTTCCTGGACAGTAACTGACGCTGAGGCACGAAGGCCAGGGGAGCAAACGGG	Bacteroidetes(100)	Sphingobacteriia(100)	Sphingobacteriales(100)	Chitinophagaceae(100)	Taibaiella(100)
Otu00954	61	0.0517	0.3448	0.4483	0.1552	0.1724	0.5172	0.3103	0.2759	0.7241					GGTGCGTAGACGGAAATGCAAGTTAGTTGTGAAATACCTCGGCTTAACTGAGGAACTGCAACTAAAACTATATTTCTTGAGTATCGGAGGGGTTTGTGGAATTCCTAGTGTAGCGGTGAAATGCGTAGATATTAGGAAGAACACCGGTGGCGAAGGCGACAAACTGGACGATAACTGACGTTGAGGCACGAAAGTGTGGGGAGCAAACAGG	Cyanobacteria(100)	Cyanobacteria(100)	SubsectionIII(100)	FamilyI(100)	Microcoleus(100)
Otu00955	60	0.1628	0.093	0.6047	0.1395	0.2791	0.4884	0.2326	0.7209	0.2791					CGTGCGCAGGCGGTTTTGTAAGTCTGACGTGAAATCCCCGGGCTCAACCTGGGAATTGCGTTGGAGACTGCAAGGCTAGAATCTGGCAGAGGGGGGTAGAATTCCACGTGTAGCAGTGAAATGCGTAGAGATGTGGAGGAACACCGATGGCGAAGGCAGCCCCCTGGGTCAAGATTGACGCTCATGCACGAAAGCGTGGGGAGCAAACAGG	Firmicutes(100)	Clostridia(100)	Halanaerobiales(100)	Halobacteroidaceae(100)	Halanaerobacter(100)
Otu00956	60	0.0784	0.8627	0.0392	0.0196	0.1176	0.1373	0.7451	0.0196	0.9804					GGCGAGTAGGTGGTTTTGTAAGTTGGTTATGAAAGCTCCTGGCTAAACTGGGAGAGGCTGACCAAGACTGCAAGACTTGAGTGGAGAAGAGGTCAACGGAATTCCGCGTGTAGTGGTGAAATGCGTAGAGATGCGGAAGAACACCAGTGGCGAAGGCGGTTGACTGGTCTCCAACTGACACTGAACCGCGAAAGCATGGGTAGCGAACGGG	Saccharibacteria(100)	unclassified(100)	unclassified(100)	unclassified(100)	unclassified(100)
Otu00957	60	0.0185	0.4074	0.5185	0.0556	0.1667	0.7222	0.1111	0.1481	0.8519					GGTGCGTAGGTGGGTTTGTAAGTCAGTGGTGAAATCTCCGAGCTTAACTCGGAAACTGCCATTGATACTATAGATCTTGAATTATCTGGAGGTAAGCGGAATATGTCATGTAGCGGTGAAATGCTTAGATATGACATAGAACACCAATTGCGAAGGCAGCTTACTACGGATATATTGACACTGAGGCACGAAAGCGTGGGGATCAAACAGG	Firmicutes(100)	Erysipelotrichia(100)	Erysipelotrichales(100)	Erysipelotrichaceae(100)	Asteroleplasma(100)
Otu00958	60	0.0488	0.2195	0.4878	0.2439	0.3902	0.439	0.1707	0.6829	0.3171					GGTGCGTAGGTGGGTTGGTAAGTCAGTGGTGAAATCCCCGAGCTTAACTTGGGAACTGCCATTGATACTATTAATCTTGAATATTGTGGAGGTCAGCGGAATATGTCATGTAGCGGTGAAATGCTTAGAGATGACATAGAACACCAATTGCGAAGGCAGCTGGCTACGCATATATTGACACTGAGGCACGAAAGCGTGGGGATCAAACAGG	Planctomycetes(100)	OM190(100)	unclassified(100)	unclassified(100)	unclassified(100)
Otu00959	60	0.0769	0.25	0.5	0.1731	0.2885	0.3846	0.3269	0.5192	0.4808	Yes	Rhizosphere			CGCACGTAGGCGGGTCGTTAAGTCAGGGGTGAAATCCCGGAGCTCAACTCCGGAACTGCCTTTGATACTGGCGATCTCGAGATCGGAAGAGGTGAGTGGAATTCCCAGTGTAGAGGTGAAATTCGTAGATATTGGGAAGAACACCGGTGGCGAAGGCGGCTCACTGGTCCGATACTGACGCTGAGGTGCGAAAGCGTGGGGAGCAAACAGG	Planctomycetes(89)	SPG12-401-411-B72(89)	unclassified(89)	unclassified(89)	unclassified(89)
Otu00960	60	0.0909	0.0909	0.6667	0.1515	0.3333	0.4848	0.1818	0.6061	0.3939					GGTGCGTAGGTGGGATAATAAGTCAGAGGTGAAAGCTAGCAGCTTAACTGTTAAATTGCCTTTGATACTGTTATTCTTGAGTATAGTTGGCGTTGGCGGAATGTGACATGTAGCGGTGAAATGCGTAGATATGTCACAGAACACCGATCGCGAAGGCAGCTAACGAAACTATCACTGACACTGATGCACGAAAGCGTGGGGAGCAAACAGG	Planctomycetes(100)	Planctomycetacia(100)	Planctomycetales(100)	Planctomycetaceae(100)	Planctomyces(100)
Otu00961	60	0.0976	0.0976	0.7561	0.0488	0.5122	0.3415	0.1463	0.9268	0.0732					CGCGCGTAGGCGGCTTTGTAAGTCGGATGTGAAATCCCCGGGCTTAACCTGGGAACTGCATTCGAGACTGCATAGCTAGAGTATGGGAGAGGGAAGTGGAATTTCAGGTGTAGCGGTGAAATGCGTAGATATCTGAAGGAACATCAGTGGCGAAAGCGACTTCCTGGACCAATACTGACGCTCATGTGCGAAAGCGTGGGGAGCAAACAGG	Bacteroidetes(100)	Cytophagia(100)	Cytophagales(100)	Cytophagaceae(100)	Ohtaekwangia(100)
Otu00962	60	0.075	0.175	0.7	0.05	0.225	0.425	0.35	0.4	0.6	Yes	Rhizosphere			GGTGCGTAGGCGGCCTGTTAAGTAGGGTGTGAAATCCCCCGGCCCAACCGGGGAATTGCGCTCTAAACTAGCAGGCTTGAGTGAGCTAGGGGTACACGGAACTTCCAGTGGAGCGGTGAAATGTGTTGATATTGGAAGGAACACCGGAGGCGAAAGCGGTGTACTGGGGCTCAACTGACGCTGAGGCACGAAAGCCAGGGTAGCGAACGGG	Proteobacteria(100)	Alphaproteobacteria(100)	Rhizobiales(100)	MNG7(100)	unclassified(100)
Otu00963	60	0.05	0.2	0.55	0.2	0.325	0.425	0.25	0.5	0.5					CGTGCGCAGGCGGTAATGTAAGACAGATGTGAAATCCCCGGGCTTAACCTGGGACCTGCATTTGTGACTGCATTGCTGGAGTGCGGCAGAGGGGGATGGAATTCCGCGTGTAGCAGTGAAATGCGTAGATATGCGGAGGAACACCGATGGCGAAGGCAATCCCCTGGGCCTGCACTGACGCTCATGCACGAAAGCGTGGGGAGCAAACAGG	Bacteroidetes(100)	Sphingobacteriia(100)	Sphingobacteriales(100)	Chitinophagaceae(100)	Flavitalea(100)
Otu00964	60	0.0698	0.0465	0.7209	0.1628	0.3023	0.5116	0.186	0.7442	0.2558					GGCGCGTAGGCGGCCTGATCAGTCGGGGGTGAAAGCCTGTGGCTCAACCACAGAATGGCCTTCGATACTGTCAGGCTTGAGACCGGAAGAGGTAAGTGGAACTGCGAGTGTAGAGGTGAAATTCGTAGATATTCGCAAGAACACCAGTGGCGAAGGCGGCTTACTGGTCCGGATCTGACGCTGAGGCGCGAAAGCGTGGGGAGCAAACAGG	Proteobacteria(100)	Gammaproteobacteria(100)	Xanthomonadales(100)	Xanthomonadales_Incertae_Sedis(100)	Steroidobacter(100)
Otu00965	60	0.1071	0.2143	0.4286	0.25	0.2143	0.3571	0.4286	0.25	0.75					AGCTCGTAGGCGGCTCGGTAAGTCGGGTGTGAAACCTCCAGGCTCAACCTGGAGACGCCACCTGATACTGCTGTGGCTAGAGTCCGGTAGGGGAGTGTGGAACTCCTGGTGTAGCGGTGAAATGCGCAGATATCAGGAAGAACACCAGCGGCGAAGGCGGCACTCTGGGCCGGAACTGACGCTGAGGAGCGAAAGCGTGGGTAGCAAACAGG	Bacteroidetes(100)	Sphingobacteriia(100)	Sphingobacteriales(100)	Chitinophagaceae(100)	Niastella(100)
Otu00966	60	0.12	0.32	0.36	0.2	0.28	0.32	0.4	0.56	0.44					CGCACGCAGGCGGCGTGTCTAGTCGGAGGTGAAATCCCGGGGCTCAACCCCGGAACGGCCTCCGATACTGGCATGCTGGAACGAGGGAGAGGAGAGCGGAATTCCCAGTGTAGAGGTGAAATTCGTAGATATTGGGAAGAACACCGGTGGCGAAGGCGGCTCTCTGGCCCTCTGTTGACGCTCATGTGCGAAAGCGTGGGGAGCAAACAGG	Verrucomicrobia(100)	Verrucomicrobiae(100)	Verrucomicrobiales(100)	Verrucomicrobiaceae(100)	Haloferula(100)
Otu00967	60	0.0682	0.0227	0.8409	0.0682	0.25	0.3409	0.4091	0.9091	0.0909					CGTGCGTAGGCGGCTTGTTAAGTCTGGTGTGAAAGCTAGGGGCTCAACCCCTGTGTTGCACTGGAAACTGGCAGGCTTGAGTGCGGTAGGGGAAGGTGGAATTCCGAGTGTAGCGGTGAAATGCGTAGATATTCGGAAGAACACCGGTGGCGAAGGCGACCTTCTGGGCCGCCACTGACGCTGAGGCACGAAAGCGTGGGGAGCAAACGGG	TM6(100)	unclassified(100)	unclassified(100)	unclassified(100)	unclassified(100)
Otu00968	60	0.193	0.0351	0.3509	0.4211	0.1228	0.0702	0.807	0.9474	0.0526					AGTTCGTAGGTGGTTCGTTAAGTCTGATGTTAAAGATCGGGGCTCAACCTCGGGAGTGCATTGGATACTGGCGGACTTGAGTGTGGTAGAGGCAATCGGAATTCCAGGTGTAGCGGTGAAATGCGTAGATATCTGGAAGAACACCGGTGGCGCAAGCGGATTGCTGGGCCATAACTGACGCTGAGGAACGAAAGCTAGGGGAGCGAATGGG	Proteobacteria(100)	Alphaproteobacteria(100)	Rhodospirillales(100)	Rhodospirillaceae(100)	Dongia(100)
Otu00969	60	1	0	0	0	0	1	0	1	0					CGTCCGCAGGTGGTGATGCAAGTCTATTGTCAAAGAGCGAGGCTCAACCTCGTCAAGGCGGTGGAAACTGCATACACTAGAGTGCGGTAGGGGTAGAGGGAATTCCCAGTGTAGCGGTGAAATGCGTAGAGATTGGGAAGAACACCGGTGGCGAAAGCGCTCTACTGGGCCTGCACTGACACTCATGGACGAAAGCTAGGGGAGCGAAAGGG	Firmicutes(100)	Clostridia(100)	Clostridiales(100)	Ruminococcaceae(100)	Ruminococcaceae_UCG-014(100)
Otu00970	60	0.0517	0.3966	0.4828	0.069	0.1379	0.7586	0.1034	0.0172	0.9828					CGTGCGTAGACGGTTATTTAAGTCGGATGTGAAAGCCCCGGGCTCAACCTGGGAATTGCATTCGAGACTGAATAGCTAGGGTGCGGTAGAGGGAAGCGGAATTTCCGGTGTAGCGGTGAAATGCGTAGATATCGGAAGGAACATCAGTGGCGAAAGCGGCTTCCTGGACCAGCACCGACGTTCAGGCACGAAAGCGTGGGGAGCAAACAGG	TM6(100)	unclassified(100)	unclassified(100)	unclassified(100)	unclassified(100)
Otu00971	60	0.2069	0.1724	0.5172	0.1034	0.4138	0.2414	0.3448	0.4828	0.5172					GGTGCGCAGGTGGGTTGGCAAGTTCGATGTGAAAGCCCCGGGCTTAACCCGGGAATGGCATTGGATACTGTTGATCTGGAGGGTCGGAGGGGGGACTGGAATTCTTGGTGTAGCAGTGAAATGCGTAGATATCAAGAGGAACACCAGTGGCGAAGGCGAGTCCCTGGACGATACCTGACACTGAGGCACGAAAGCCAAGGGAGCAAACAGG	Verrucomicrobia(100)	Opitutae(100)	Opitutales(100)	Opitutaceae(100)	Opitutus(100)
Otu00972	60	0.1875	0.2813	0.4375	0.0938	0.2188	0.5	0.2813	0.125	0.875					CGCACGTAGGCGGATTTGTTAGTCAGGGGTGAAATCCCGGGGCTCAACCTCGGAACTGCCTTTGATACTGCAAGTCTCGAGTCCGGAAGAGGTGAGTGGAATTCCTAGTGTAGAGGTGAAATTCGTAGATATTAGGAAGAACACCAGTGGCGAAGGCGGCTCACTGGTCCGGTACTGACGCTGAGGTGCGAAAGCGTGGGGAGCAAACAGG	Proteobacteria(100)	Gammaproteobacteria(100)	Xanthomonadales(100)	Xanthomonadales_Incertae_Sedis(100)	Steroidobacter(100)
Otu00973	60	0.087	0.087	0.5652	0.2609	0.4348	0.3478	0.2174	0.6522	0.3478					CGTCTGTAGGTGGTTTGTTAAGTTGGATGTGAAAGCCCCGGGCTCAACCTGGGAACTGCATCCAAAACTGGCAAGCTAGAGTACGGTAGAGGGTGGTGGAATTTCCTGTGTAGCGGTGAAATGCGTAGATATAGGAAGGAACACCAGTGGCGAAGGCGACCACCTGGACTGATACTGACACTGAGGTGCGAAAGCGTGGGGAGCAAACAGG	Actinobacteria(100)	Acidimicrobiia(100)	Acidimicrobiales(100)	Sva0996_marine_group(100)	unclassified(100)
Otu00974	60	0.1667	0.1389	0.5833	0.1111	0.3056	0.3333	0.3611	0.5556	0.4444					CGTGCGCAGGCGGCTATGCAAGACAGATGTGAAATCCCCGGGCTCAACCTGGGAACTGCATTTGTGACTGCATGGCTAGAGTACGGTAGAGGGGGATGGAATTCCGCGTGTAGCAGTGAAATGCGTAGATATGCGGAGGAACACCGATGGCGAAGGCAATCCCCTGGGCCTGCACTGACGCTCATGCACGAAAGCGTGGGGAGCAAACAGG	Proteobacteria(100)	Deltaproteobacteria(100)	Myxococcales(100)	Polyangiaceae(100)	Sorangium(100)
Otu00975	60	0.1176	0.0882	0.5294	0.2647	0.4706	0.2353	0.2941	0.3235	0.6765					CGCACGTAGGCGGCTTTCTAAGTCAGGGGTGAAATCCTGGAGCTCAACTCCAGAACTGCCTTTGATACTGGAGAGCTTGAGTCCGGAAGAGGTGAGTGGAACTCCGAGTGTAGAGGTGAAATTCGTAGATATTCGGAAGAACACCAGTGGCGAAGGCGGCTCACTGGTCCGGTACTGACGCTGAGGTGCGAAAGCGTGGGGAGCAAACAGG	Armatimonadetes(100)	unclassified(100)	unclassified(100)	unclassified(100)	unclassified(100)
Otu00976	59	0.122	0.1951	0.6098	0.0732	0.2439	0.5366	0.2195	0.2195	0.7805					CGCACGTAGGCGGACTCTTAAGTCGGTGGTGAAATCCTGGAGCTCAACTCCAGAACTGCCTTCGATACTGAGAGTCTTGAGTCCGAGAGAGGTGAGTGGAACTGCGAGTGTAGAGGTGAAATTCGTAGATATTCGCAAGAACACCAGTGGCGAAGGCGGCTCACTGGCTCGGTACTGACGCTGAGGTGCGAAAGCGTGGGGAGCAAACAGG	Verrucomicrobia(100)	Spartobacteria(100)	Chthoniobacterales(100)	FukuN18_freshwater_group(100)	unclassified(100)
Otu00977	59	0.0714	0.1667	0.6429	0.119	0.1667	0.4762	0.3571	0.2857	0.7143					GGTCTGTAGGCAGTCGTTTTTCACTTAGCACGACACTTCACGATTTACTCGTATTTTGTGCTTTAGTTGAGACGTTCTAGAATCCAGCGGAGGTTTTTGGTACCTGCGAAGGAGGGGTGAAATCCGTTGATAGCGTTAGGGACCACCGAAGGCGAAGGCAAATTACTATACTGGATTGACGCTGAGGGACGAAAGCGTGGGGAGCGAACGGG	Verrucomicrobia(100)	OPB35_soil_group(100)	unclassified(100)	unclassified(100)	unclassified(100)
Otu00978	59	0.2222	0.1667	0.5833	0.0278	0.5556	0.0556	0.3889	0.1389	0.8611					GGTGCGTAGGCGGCCCGTTAAGTCAGTGGTGAAAGCCTCCAGCTCAACTGGAGAACTGCCATTGATACTGACGGGCTTGAGTACAGACGAGGTTGGCGGAATTGATTGTGTAGCGGTGAAATGCATAGATACAATCAAGAACTCCGATTGCGTAGGCAGCTAACTAGGCTGTAACTGACGCTGAGGCACGAAAGCGTGGGGAGCGAACAGG	Bacteroidetes(100)	Flavobacteriia(100)	Flavobacteriales(100)	Cryomorphaceae(100)	Lishizhenia(100)
Otu00979	59	0.1538	0.3077	0.4359	0.1026	0.5641	0.1795	0.2564	0.4103	0.5897					CGCGCGTAGGCGGCTTTGTAAGTTAGAGGTGAAAGCCCGGGGCTCAACCCCGGAACTGCCTTTAAGACTGCATCGCTTGAATCCGGGAGAGGTGAGTGGAATTCCGAGTGTAGAGGTGAAATTCGTAGATATTCGGAAGAACACCAGTGGCGAAGGCGGCTCACTGGACCGGTATTGACGCTGATGTGCGAAAGCGTGGGGAGCAAACAGG	Bacteroidetes(100)	Cytophagia(100)	Cytophagales(100)	Cytophagaceae(100)	Ohtaekwangia(100)
Otu00980	59	0.0263	0.3684	0.5	0.1053	0.3947	0.5	0.1053	0.0526	0.9474					CGCACGTAGGCGGCTTTCTAAGTCAGAGGTGAAATCCCGGGGCTCAACCCCGGAACTGCCTTTGATACTGGAGAGCTTGAGTTCGGGAGAGGTGAGTGGAACTGCGAGTGTAGAGGTGAAATTCGTAGATATTCGCAAGAACACCAGTGGCGAAGGCGGCTCACTGGCCCGATACTGACGCTGAGGTGCGAAAGCGTGGGGAGCAAACAGG	Verrucomicrobia(100)	Spartobacteria(100)	Chthoniobacterales(100)	FukuN18_freshwater_group(100)	unclassified(100)
Otu00981	59	0.1915	0.1489	0.5319	0.1277	0.2979	0.4894	0.2128	0.8298	0.1702					GGTGCGTAGGTGGCGGGGTAAGTTTGATGTGAAATCTCCGAGCTTAACTCGGAAATGGCATTGAATACTATCTCGCTAGAGGGTCGGAGGGGAGACTGGAATTCTCGGTGTAGCAGTGAAATGCGTAGATATCGAGAGGAACACCAGTGGCGAAGGCGAGTCTCTGGACGACTCCTGACACTGAGGCACGAAAGCTAGGGGAGCAAACAGG	Bacteroidetes(100)	Cytophagia(100)	Cytophagales(100)	Cytophagaceae(100)	Cytophaga(100)
Otu00982	59	0.1622	0.1622	0.5405	0.1351	0.2432	0.4595	0.2973	0.5405	0.4595					GGTGCGTAGGTGGTCATGTAAGTCTAATGTGAAATCTCGGGGCTTAACCCCGAAATTGCATCGGATACTGCGTGACTCGAGGATTGTAGAGGAGATTGGAATTCACGGTGTAGCAGTGAAATGCGTAGATATCGTGAGGAAGACCAGTTGCGAAGGCGAATCTCTGGGCAATTCCTGACACTGAGGCACGAAGGCCAGGGGAGCAAACGGG	Planctomycetes(100)	Planctomycetacia(100)	Planctomycetales(100)	Planctomycetaceae(100)	Planctomyces(100)
Otu00983	59	0.1795	0.5897	0.1538	0.0769	0.359	0.3333	0.3077	0.3077	0.6923					GGCTCGTAGGCGGTTTGTCGCGTCGGGAGTGAAAACACCGGGCTTAACTCGGTGCTTGCTTTCGATACGGGCAGACTAGAGGCATGCAGGGGAGAACGGAATTCCTGGTGTAGCGGTGAAATGCGCAGATATCAGGAGGAACACCGGTGGCGAAGGCGGTTCTCTGGGCATGTCCTGACGCTGAGGAGCGAAAGTGTGGGGAGCGAACAGG	Saccharibacteria(100)	unclassified(100)	unclassified(100)	unclassified(100)	unclassified(100)
Otu00984	59	0.2778	0.2778	0.3056	0.1389	0.2222	0.5556	0.2222	0.5833	0.4167					GGTGCGTAGGCGGATTGATAAGTCAGTGGTGAAAGCCTGTTGCTTAACAACAGAACTGCCATTGATACTGTCAATCTTGAATATGTTTGATGTGGGCGGAATATGACATGTAGCGGTGAAATGCTTAGATATGTCATAGAACACCGATTGCGAAGGCAGCTCACAAAGCCATTATTGACGCTGAGGCACGAAAGCGTGGGGATCAAACAGG	Chloroflexi(100)	Chloroflexia(100)	Chloroflexales(100)	Roseiflexaceae(100)	Roseiflexus(100)
Otu00985	59	0.1071	0.0714	0.6786	0.1429	0.3571	0.1786	0.4643	0.6786	0.3214					GGTGCGTAGGCGGCCTTGTAAGTCAGTGGTGAAATACTCTAGCTTAACTAGAGGGGTGCCAATGATACTGCAGGGCTTGAGTACAGATGAGGTAGGCGGAATTGACGGTGTAGCGGTGAAATGCATAGATATCGTCAAGAACACCTATAGCGAAGGCAGCTTACTGGGCTGTAACTGACGCTGAGGCACGAAAGTGTGGGGATCAAACAGG	Actinobacteria(100)	Actinobacteria(100)	Micrococcales(100)	Cellulomonadaceae(99)	Cellulomonas(99)
Otu00986	59	0.1489	0.1064	0.7234	0.0213	0.3617	0.4043	0.234	0.8723	0.1277					CGCACGTAGGCGGCTCTTTAAGTCGGTGGTGAAATCCTGGAGCTCAACTCCAGAACTGCCTTCGATACTGGAGAGCTTGAGTCCGGGAGAGGTGAGTGGAACTGCGAGTGTAGAGGTGAAATTCGTAGATATTCGCAAGAACACCAGTGGCGAAGGCGGCTCACTGGCCCGGTACTGACGCTGAGGTGCGAAAGCGTGGGGAGCAAACAGG	Acidobacteria(100)	Acidobacteria(100)	Subgroup_3(100)	Unknown_Family(100)	Bryobacter(100)
Otu00987	59	0.1471	0.2353	0.4412	0.1765	0.3529	0.2941	0.3529	0.6765	0.3235					AGTTCGTAGGTGGTTTGTTAAGTCTGATGTTAAAGACTGGGGCTCAACCTCGGAAATGCATTGGATACTGGCAGACTTGAGTGTGGTAGAGGCAATCGGAATTCCAGGTGTAGCGGTGAAATGCGTAGATATCTGGAAGAACACCGGTGGCGCAAGCGGATTGCTGGGCCATAACTGACACTGAGGAACGAAAGCTAGGGGAGCAAATGGG	Planctomycetes(100)	Planctomycetacia(100)	Planctomycetales(100)	Planctomycetaceae(100)	Pirellula(100)
Otu00988	58	0.125	0.0833	0.7083	0.0833	0.25	0.4583	0.2917	0.3333	0.6667					GGTGCGTAGGTGGCATGGTAAGTTTGATGTGAAAGCTCAGGGCTTAACCCTGAAATGGCATTGAATACTACTGTGCTGGAGGTTTGGAGGGGGGACTGGAATTCTTGGTGTAGCAGTGAAATGCGTAGATATCAAGAGGAACACCAGTGGCGAAGGCGAGTCCCTGGACAACACCTGACACTGAGGCACGAAAGCTAGGGGAGCAAACAGG	Proteobacteria(100)	Alphaproteobacteria(100)	Rhizobiales(100)	Hyphomicrobiaceae(100)	Pedomicrobium(100)
Otu00989	58	0.1143	0.1143	0.6	0.1714	0.2286	0.4857	0.2857	0.5714	0.4286					GGAGCGCAGGCGGGAGTATAAGTCAGCTGTTAAATATCAGAGCCCAACTCTGTTATGCAGTTGAAACTATATTTCTTGAGTACGCACAGGGATGGCGGAATTCAGGGTGTAGCGGTGAAATGCTTAGATATCCTGAAGAACTCCGATCGCGAAGGCAGCCATCCGGAGCGTAACTGACGCTGAGGCTCGAAGGTGCGGGTATCGAACAGG	Planctomycetes(100)	Planctomycetacia(100)	Planctomycetales(100)	Planctomycetaceae(100)	Pirellula(100)
Otu00990	58	0.04	0.08	0.72	0.16	0.36	0.28	0.36	0.72	0.28					CGCGCGTAGGCGGTTTCTTAAGTCTGGGGTGAAAGGTTCAACGCTCAACGTGAACAGTGCCTTGGATACTGGGAGACTTGAGTCTGGGAGGGGGCAGTGGAATTCCTGGTGTAGCGGTGAAATGCGTAGATATCAGGAGGAACACCGGTGGCGAAGGCGGCTGCCTGGCCTAAGACTGACGCTGAGGTGCGAAAGCGTGGGTAGCGAACGGG	Planctomycetes(100)	Phycisphaerae(100)	Phycisphaerales(100)	Phycisphaeraceae(100)	SM1A02(100)
Otu00991	58	0.1071	0.1786	0.3214	0.3929	0.3929	0.25	0.3571	0.3929	0.6071					GGTGCGTAGGCGGCCCTGTAAGTCAGTGGTGAAATATCTCAGCTTAACTGAGAGGGTGCCATTGATACTGCAGGGCTTGAGTACAGATGAAGTAGGCGGAATTGACGGTGTAGCGGTGAAATGCATAGATATCGTCAAGAACACCGATAGCGAAGGCAGCTTACTAAGCTGTAACTGACGCTGAGGCACGAAAGTGTGGGGATCAAACAGG	Planctomycetes(100)	Planctomycetacia(100)	Planctomycetales(100)	Planctomycetaceae(100)	Gemmata(100)
Otu00992	58	0.2432	0.2162	0.3514	0.1892	0.2162	0.4324	0.3514	0.4054	0.5946					CGCGCGTAGGCGGTCATTTAAGTCTGAGGTGAAAGGTTCAGCGCTCAACGTGAACAGTGCCTTGGATACTGGGTGACTTGAGTTCGGGAGGGGGCAGTGGAATTCCAGGTGTAGCGGTGAAATGCGTAGATATCTGGAGGAACACCGATGGCGAAGGCAGCTGCCTGGCCCAGAACTGACGCTGAGGTGCGAAAGCGTGGGGAGCGAACGGG	Chloroflexi(100)	Anaerolineae(100)	Anaerolineales(100)	Anaerolineaceae(100)	unclassified(100)
Otu00993	58	0.1	0.15	0.75	0	0.4	0.45	0.15	0.55	0.45					AGCTCGTAGGCGGTTTGTCGCGTCGGCCGTGAAAACTTGGGGCTTAACTCCAAGCTTGCGGTCGATACGGGCAGACTTGAGTTCGGCAGGGGAGACTGGAATTCCTGGTGTAGCGGTGAAATGCGCAGATATCAGGAGGAACACCGGTGGCGAAGGCGGGTCTCTGGGCCGATACTGACGCTGAGGAGCGAAAGCGTGGGGAGCGAACAGG	Acidobacteria(100)	Acidobacteria(100)	Subgroup_6(100)	unclassified(100)	unclassified(100)
Otu00994	58	0.1176	0.4118	0.1176	0.3529	0.3235	0.5588	0.1176	0.2941	0.7059					CGTGCGCAGGCGGCTTTGCAAGACAGATGTGAAATCCCCGGGCTCAACCTGGGAACTGCATTTGTGACTGCATGGCTGGAGTGCGGCAGAGGGGGATGGAATTCCGCGTGTAGCAGTGAAATGCGTAGATATGCGGAGGAACACCGATGGCGAAGGCAATCCCCTGGGCCTGCACTGACGCTCATGCACGAAAGCGTGGGGAGCAAACAGG	Saccharibacteria(100)	unclassified(100)	unclassified(100)	unclassified(100)	unclassified(100)
Otu00995	58	0.1795	0.1026	0.5641	0.1538	0.2564	0.4103	0.3333	0.6154	0.3846					CGTACGTAGGCGGATTTGTAAGTAGGGGGTGAAATCCCCAGGCTCAACCTGGGAACTGCCTTCTAGACTGCAAGTCTTGAGATCAGGAGAGGCGAGTGGAATTCCGAGTGTAGAGGTGAAATTCGTAGATATTCGGAGGAACACCAGTGGCGAAGGCGACTCGCTGGACTGATACTGACGCTGAGGTACGAAAGCGTGGGGAGCAAACAGG	Proteobacteria(100)	Alphaproteobacteria(100)	Sphingomonadales(100)	Sphingomonadaceae(100)	Sphingomonas(100)
Otu00996	58	0.2895	0.1579	0.3158	0.2368	0.2368	0.5526	0.2105	0.3158	0.6842					CGCGCGCAGGCGGTCCTTTAAGTCTGATGTGAAAGCCCACGGCTCAACCGTGGAGGGTCATTGGAAACTGGGGGACTTGAGTGCAGAAGAGGAAAGCGGAATTCCACGTGTAGCGGTGAAATGCGTAGAGATGTGGAGGAACACCAGTGGCGAAGGCGACTCTTTGGTCTGTAACTGACGCTGAGGCGCGAAAGCGTGGGGAGCAAACAGG	Chloroflexi(100)	Thermomicrobia(100)	JG30-KF-CM45(100)	unclassified(100)	unclassified(100)
Otu00997	58	0.1364	0.0909	0.5455	0.2273	0.3636	0.3182	0.3182	0.1364	0.8636					CGTGCGCAGGCGGTCGTGCAAGACAGATGTGAAATCCCCGGGCTCAACCTGGGAACTGCATTTGTGACTGCACGGCTGGAGTGCGGCAGAGGGGGATGGAATTCCGCGTGTAGCAGTGAAATGCGTAGATATGCGGAGGAACACCGATGGCGAAGGCAATCCCCTGGGCCTGCACTGACGCTCATGCACGAAAGCGTGGGGAGCAAACAGG	Parcubacteria(100)	unclassified(100)	unclassified(100)	unclassified(100)	unclassified(100)
Otu00998	58	0.1667	0.0417	0.7292	0.0625	0.4792	0.3125	0.2083	0.875	0.125	Yes	Rhizosphere			CGCGCGTAGGTGGCCTCATAAGTCCGTTGTGAAAGTCAAAGGCTCAACCTTTGAAAGCCGATGGATACTGTGAGGCTAGAGTACGGAAGAGGCGAGTGGAATTCCTGGTGTAGCGGTGGAATGCGCAGATATCAGGAGGAACACCAATAGCGAAGGCAGCTCGCTGGGACGTTACTGACACTGAGGCGCGAAAGCGTGGGGAGCGAACAGG	Bacteroidetes(100)	Cytophagia(100)	Cytophagales(100)	Cytophagaceae(100)	Ohtaekwangia(100)
Otu00999	58	0.2368	0.0789	0.3947	0.2895	0.4211	0.1842	0.3947	0.6316	0.3684					GGCGTGTAGGCGGGATGGTAAGTCGGGCGTGAAATCCCCAAGCTCAACTTGGGAACTGCACTCGAAACTACCTTCCTTGAGTGTCGGAGAGGAAAGCGGAATTCCTGGTGTAGAGGTGAAATTCGTAGATATCAGGAGGAACACCAGTGGCGAAGGCGGCTTTCTGGACGATAACTGACGCTGAGACGCGAAAGCGTGGGGAGCAAACAGG	Actinobacteria(100)	Actinobacteria(100)	Propionibacteriales(100)	Nocardioidaceae(100)	Aeromicrobium(100)
Otu01000	57	0.1905	0.1429	0.4762	0.1905	0.1905	0.3333	0.4762	0.381	0.619					CGCGCGTAGGTGGTTCGTTAAGTTGGATGTGAAAGCCCCGGGCTCAACCTGGGAACTGCATCCAAAACTGGCGAGCTAGAGTACGGTAGAGGGTGGTGGAATTTCCTGTGTAGCGGTGAAATGCGTAGATATAGGAAGGAACACCAGTGGCGAAGGCGACCACCTGGACTGATACTGACACTGAGGTGCGAAAGCGTGGGGAGCAAACAGG	Firmicutes(97)	Bacilli(97)	Lactobacillales(97)	P5D1-392(97)	unclassified(97)
Otu01001	57	0.8571	0.0286	0	0.1143	0.1143	0.8571	0.0286	1	0					CGCGCGCAGGCGGATCCTGCAAGTCCGGAGTGAAATCTCACTGCTCAACGGTGGGGCTGCTTTGGATACTGCGGATCTGGAGACCGGTAGAGGCTGGTAGAATTGCAGGTGTAGCGGTGGAATGCGTAGAGATCTGCAAGAATACCCGTGGCGAAGGCGGCCAGCTGGGCCGGTTCTGACGCTGAGGCGCGAAAGCGTGGGGAGCAAACAGG	Proteobacteria(100)	Gammaproteobacteria(100)	Pasteurellales(100)	Pasteurellaceae(100)	Mannheimia(97)
Otu01002	57	0.2	0.2	0.5	0.1	0.3	0.4	0.3	0.3	0.7					AGCTCGTAGGCGGTGTGTCGCGTCGGCCGTGAAAACCTGCAGCTTAACTGTGGGCTTGCGGTCGATACGGGCATCACTGGAGTTCGGCAGGGGAGACTGGAATTCCTGGTGTAGCGGTGAAATGCGCAGATATCAGGAGGAACACCGGTGGCGAAGGCGGGTCTCTGGGCCGATACTGACGCTGAGGAGCGAAAGCGTGGGGAGCGAACAGG	Firmicutes(100)	Bacilli(100)	Bacillales(100)	Planococcaceae(100)	Domibacillus(100)
Otu01003	57	0.9655	0	0.0345	0	0	1	0	1	0					GGTGCGTAGGTGGCGTGGTAAGTCAGATGTGAAAGCCCGGGGCTCAACCTCGGAATTGCATCCGATACTGCTATGCTTGAGTACTGGAGAGGTGACTAGAATTCTAGGTGTAGCAGTGAAATGCGTAGATATCTAGAGGAATACCAAAGGCGTAGGCAGGTCACTGGACAGTTACTGACACTGAGGCACGAAGGCCAGGGGAGCGAACGGG	Bacteroidetes(100)	Bacteroidia(100)	Bacteroidales(100)	Prevotellaceae(100)	Alloprevotella(100)
Otu01004	57	0.16	0.04	0.56	0.24	0.32	0.28	0.4	0.52	0.48					GGTGCGTAGGCGGGCAGGTAAGTCAGTGGTGAAATCTCCGGGCTTAACCCGGAAACTGCCGTTGATACTATCTGTCTTGAATATCGTGGAGGTAAGCGGAATATGTCATGTAGCGGTGAAATGCTTAGATATGACATAGAACACCCATTGCGAAGGCAGCTTACTACACGATCATTGACGCTGAGGCACGAAAGCGTGGGGAGCAAACAGG	Planctomycetes(100)	Phycisphaerae(100)	Phycisphaerales(100)	Phycisphaeraceae(100)	SM1A02(100)
Otu01005	57	0.02	0	0.14	0.84	0.02	0.52	0.46	0.54	0.46					CGCGTGTAGGCGGCTGAGTGTGTCGGGCGTGAAATCCCATGGCTCAACCATGGAAGTGCACCCGAAACTGCTTAGCTAGAGTCCTGGAGAGGAAGGTGGAATGCTTGGTGTAGAGGTGAAATTCGTAGATATCAAGCGGAACACCGGTGGCGAAGGCGGCCTTCTGGACAGTGACTGACGCTGAGACGCGAAAGCGTGGGGAGCAAACAGG	Actinobacteria(100)	Actinobacteria(100)	Frankiales(100)	Cryptosporangiaceae(100)	Cryptosporangium(100)
Otu01006	57	0.2727	0.0455	0.5909	0.0909	0.2273	0.3636	0.4091	0.1818	0.8182					GGTGCGTAGGCCGCACGGTAAGTCAGAGGTGAAATCCCGGAGCTCAACTTCGGAATTGCCTCCGATACTGCCGTGCTTGAGGACTGGAGAGGAGTCTGGAATTCACAGTGGAGCAGTGAAATGCGTAGATATTGTGAGGAACACTAGTGGCGAAGGCGAGACTCTGGACAGTTCCTGACGCTGAGGCACGAAGGCCAGGGGAGCAAACGGG	Proteobacteria(100)	Deltaproteobacteria(100)	Myxococcales(100)	Sandaracinaceae(100)	Sandaracinus(100)
Otu01007	57	0.0833	0.0278	0.75	0.1389	0.3889	0.4167	0.1944	0.75	0.25					CGCACGTAGGCGGACATTTAAGTCAGGGGTGAAATCCCGGGGCTCAACCCCGGAACTGCCTTTGATACTGGGTGTCTAGAGTATGGAAGAGGTGAGTGGAATTCCGAGTGTAGAGGTGAAATTCGTAGATATTCGGAGGAACACCAGTGGCGAAGGCGGCTCACTGGTCCATTACTGACGCTGAGGTGCGAAAGCGTGGGGAGCAAACAGG	Firmicutes(100)	Bacilli(100)	Bacillales(100)	Planococcaceae(100)	Chungangia(95)
Otu01008	57	0.125	0.0833	0.625	0.1667	0.25	0.4583	0.2917	0.5	0.5					CGTGCGCAGGCGGTCTGCTAAGAGAGGTGTGAAATCCCCGGGCTTAACCTGGGAACTGCGCTTCTAACTGGCAGGCTTGAGTGTGGCAGAGGGGGGTGGAATTCCACGTGTAGCAGTGAAATGCGTAGAGATGTGGAGGAACACCGATGGCGAAGGCAGCCCCCTGGGCTAACACTGACGCTCATGCACGAAAGCGTGGGGAGCAAACAGG	Proteobacteria(100)	Alphaproteobacteria(100)	Caulobacterales(100)	Caulobacteraceae(100)	Caulobacter(99)
[truncated: 2,172 more rows]
