# Supplementary material for: Soil origin and plant genotype structure distinct microbiome compartments in the model legume Medicago truncatula
Source: Microbiome. 2020 Sep 28;8:139. doi: 10.1186/s40168-020-00915-9 (PMC7523075; doi:10.1186/s40168-020-00915-9)
Supplement: Supplementary file 6 — Additional file 5:. Table S3 Core OTUs with taxonomy found within nodule communities across sampling design, an OTU was defined as core if present in >50% nodule samples [file 40168_2020_915_MOESM5_ESM.xlsx]

## Sheet: Sheet1
Table S3 Core OTUs found within nodule communities across sampling design, an OTU was defined as core if present in >50% nodule samples
OTU ID	% Samples containing	Phylum	Class	Order	Family	Genus
Otu00001	1	Proteobacteria(100)	Alphaproteobacteria(100)	Rhizobiales(100)	Rhizobiaceae(100)	Ensifer(100)
Otu00004	1	Proteobacteria(100)	Gammaproteobacteria(100)	Alteromonadales(100)	Shewanellaceae(100)	Shewanella(100)
Otu00002	0.931034	Proteobacteria(100)	Gammaproteobacteria(100)	Oceanospirillales(100)	Halomonadaceae(100)	Halomonas(100)
Otu00034	0.827586	Proteobacteria(100)	Gammaproteobacteria(100)	Oceanospirillales(100)	Halomonadaceae(100)	Halomonas(100)
Otu00003	0.758621	Proteobacteria(100)	Gammaproteobacteria(100)	Pseudomonadales(100)	Pseudomonadaceae(100)	Pseudomonas(100)
Otu00007	0.689655	Proteobacteria(100)	Betaproteobacteria(100)	Burkholderiales(100)	Comamonadaceae(100)	unclassified(100)
Otu00371	0.689655	Proteobacteria(100)	Alphaproteobacteria(100)	Rhizobiales(100)	Rhizobiaceae(100)	Ensifer(100)
Otu00005	0.655172	Proteobacteria(100)	Gammaproteobacteria(100)	Pseudomonadales(100)	Pseudomonadaceae(100)	Pseudomonas(100)
Otu00006	0.655172	Proteobacteria(100)	Betaproteobacteria(100)	Burkholderiales(100)	Comamonadaceae(100)	Rhizobacter(88)
Otu00026	0.655172	Proteobacteria(100)	Alphaproteobacteria(100)	Rhizobiales(100)	Bradyrhizobiaceae(100)	Bradyrhizobium(86)
Otu00030	0.62069	Proteobacteria(100)	Alphaproteobacteria(100)	Rhizobiales(100)	Rhizobiaceae(100)	Rhizobium(100)
Otu00019	0.586207	Proteobacteria(100)	Betaproteobacteria(100)	Burkholderiales(100)	Comamonadaceae(100)	Rhizobacter(98)
Otu00028	0.551724	Bacteroidetes(100)	Sphingobacteriia(100)	Sphingobacteriales(100)	Chitinophagaceae(100)	Niastella(100)
Otu00010	0.517241	Firmicutes(100)	Bacilli(100)	Bacillales(100)	Planococcaceae(97)	Solibacillus(85)
Otu00084	0.517241	Bacteroidetes(100)	Cytophagia(100)	Cytophagales(100)	Cytophagaceae(100)	Ohtaekwangia(100)
