# Supplementary material for: Soil origin and plant genotype structure distinct microbiome compartments in the model legume Medicago truncatula
Source: Microbiome. 2020 Sep 28;8:139. doi: 10.1186/s40168-020-00915-9 (PMC7523075; doi:10.1186/s40168-020-00915-9)
Supplement: Supplementary file 8 — Additional file 7: Table S5 Results of BLASTn identification of all demarcated Ensifer MED nodes. Where these MED nodes best matched Ensifer sp. or our OTU1 representative sequence, full blast results are also presented. The four nodes that matched to OTU1 were used for analysis. [file 40168_2020_915_MOESM7_ESM.xlsx]

## Sheet: Sheet1
Table S5 Results of BLASTn identifying MED nodes and if these Nodes match OTU1
BLASTn resutls of MED nodes agaisnt GenBank											BLASTn results of MED nodes against OTU1
Node ID	Representitive Sequence	Size	Blast Result	Max Score	Total Score	Query Coverage	E Value	Idenenty %	Accession	Match Ensifer?	Match OTU1?	Max Score	Total Score	Query Coverage	E Value	Idenenty %
3	CGCACGTAGGCGGATTGTTAAGTGAGGGGTGAAATCCCAGGGCTCAACCCTGGAACTGCCTTTCATACTGGCAATCTAGAGTCCAGAAGAGGTGAGTGGAATTCCGAGTGTAGAGGTGAAATTCGTAGATATTCGGAGGAACACCAGTGGCGAAGGCGGCTCACTGGTCTGGTACTGACGCTGAGGTGCGAAAGCGTGGGGAGCAAACAGG	339800	Ensifer sp. strain LCK26 16S ribosomal RNA gene, partial sequence	390	390	1	1e-104	1	MN596034.1	Yes	Yes	390	390	1	1e-113	1
6	CGCACGTAGGCGGATTGTTAAGTGAGGGGTGAAATCCCAGGGCTCAACCCTGGAACTGCCTTTCATACTGGCAATCTAGAGTCCAGAAGAGGTGAGTGGAATTCCGAGTGTAGAGGTGAAATTCGTAGATATTCGGAGGAACACCAGTGGCGAAGGCGGCTCACTGGTCTGGAACTGACGCTGAGGTGCGAAAGCGTGGGGAGCAAACAGG	54264	Ensifer sp. strain LCK9 16S ribosomal RNA gene, partial sequence	390	390	1	1e-104	1	MN596033.1	Yes	Yes	385	385	1	4e-112	0.9953
62	CGCACGTAGGCGGATATTTAAGTCAGGGGTGAAATCCCAGAGCTCAACTCTGGAACTGCCTTTGATACTGGGTATCTCGAGTATGGAAGAGGTGAGTGGAATTCCGAGTGTAGAGGTGAAATTCGTAGATATTCGGAGGAACACCAGTGGCGAAGGCGGCTCACTGGTCCATTACTGACGCTGAGGTGCGAAAGCGTGGGGAGCAAACAGG	2292	Ensifer sp. strain S07051 16S ribosomal RNA gene, partial sequence	390	390	1	1e-104	1	MF977601.1	Yes	No	307	307	1	1e-88	0.9289
64	CGCACGTAGGCGGATATTTAAGTCAGGGGTGAAATCCCAGAGCTCAACTCTGGAACTGCCTTTGATACTGGGTATCTTGAGTATGGAAGAGGTAAGTGGAATTGCGAGTGTAGAGGTGAAATTCGTAGATATTCGCAGGAACACCAGTGGCGAAGGCGGCTTACTGGTCCATTACTGACGCTGAGGTGCGAAAGCGTGGGGAGCAAACAGG	1314	Rhizobium sp. strain LCO42 16S ribosomal RNA gene, partial sequence	390	390	1	1e-104	1	MN596036.1
82	CGCACGTAGGCGGATCGATCAGTCAGGGGTGAAATCCCAGGGCTCAACCCTGGAACTGCCTTTGATACTGTCGATCTGGAGTATGGAAGAGGTGAGTGGAATTCCGAGTGTAGAGGTGAAATTCGTAGATATTCGGAGGAACACCAGTGGCGAAGGCGGCTCACTGGTCCATTACTGACGCTGAGGTGCGAAAGCGTGGGGAGCAAACAGG	1175	Rhizobium leguminosarum bv. viciae strain CLA3 16S ribosomal RNA gene, partial sequence	390	390	1	1e-104	1	MN602312.1
93	CGCACGTAGGCGGACATTTAAGTCAGGGGTGAAATCCCAGAGCTCAACTCTGGAACTGCCTTTGATACTGGGTGTCTAGAGTATGGAAGAGGTGAGTGGAATTCCGAGTGTAGAGGTGAAATTCGTAGATATTCGGAGGAACACCAGTGGCGAAGGCGGCTCACTGGTCCATTACTGACGCTGAGGTGCGAAAGCGTGGGGAGCAAACAGG	678	Ensifer sp. strain U032 16S ribosomal RNA gene, partial sequence	390	390	1	1e-104	1	MN186646.1	Yes	No	302	302	1	5e-87	0.9242
94	CGCACGTAGGCGGGTATTTAAGTCAGGGGTGAAATCCCAGAGCTCAACTCTGGAACTGCCTTTGATACTGGGTACCTAGAGTATGGAAGAGGTGAGTGGAATTCCGAGTGTAGAGGTGAAATTCGTAGATATTCGGAGGAACACCAGTGGCGAAGGCGGCTCACTGGTCCATTACTGACGCTGAGGTGCGAAAGCGTGGGGAGCAAACAGG	510	Shinella kummerowiae strain P4O37 16S ribosomal RNA gene, partial sequence	390	390	1	1e-104	1	MN421188.1
57	CGCACGTAGGCGGATATTTAAGTCAGGGGTGAAATCCCAGAGCTCAACTCTGGAACTGCCTTTGATACTGGGTATCTGGAGTATGGAAGAGGTGAGTGGAATTCCGAGTGTAGAGGTGAAATTCGTAGATATTCGGAGGAACACCAGTGGCGAAGGCGGCTCACTGGTCCATTACTGACGCTGAGGTGCGAAAGCGTGGGGAGCAAACAGG	348	Ensifer sp. LS-1246 16S ribosomal RNA gene, partial sequence	390	390	1	1e-104	1	KT387300.1	Yes	No	307	307	1	1e-88	0.9289
81	CGCACGTAGGCGGATCGATCAGTCAGGGGTGAAATCCCAGAGCTCAACTCTGGAACTGCCTTTGATACTGTCGATCTAGAGTATGGAAGAGGTGAGTGGAATTCCGAGTGTAGAGGTGAAATTCGTAGATATTCGGAGGAACACCAGTGGCGAAGGCGGCTCACTGGTCCATTACTGACGCTGAGGTGCGAAAGCGTGGGGAGCAAACAGG	323	Ensifer sp. strain S11101 16S ribosomal RNA gene, partial sequence	390	390	1	1e-104	1	MF977614.1	Yes	No	307	307	1	1e-88	0.9289
100	CGCACGTAGGCGGATATTTAAGTCAGGGGTGAAATCCCAGAGCTCAACTCTGGAACTGCCTTTGATACTGGGTATCTTGAGTATGGAAGAGGTAAGTGGAATTCCGAGTGTAGAGGTGAAATTCGTAGATATTCGGAGGAACACCAGTGGCGAAGGCGGCTTACTGGTCCATTACTGACGCTGAGGTGCGAAAGCGTGGGGAGCAAACAGG	320	Rhizobium sp. strain BS-4 16S ribosomal RNA gene, partial sequence	390	390	1	1e-104	1	MN602302.1
86	CGCACGTAGGCGGATCGATCAGTCAGGGGTGAAATCCCAGAGCTCAACTCTGGAACTGCCTTTGATACTGTCGATCTGGAGTATGGAAGAGGTGAGTGGAATTCCGAGTGTAGAGGTGAAATTCGTAGATATTCGGAGGAACACCAGTGGCGAAGGCGGCTCACTGGTCCATTACTGACGCTGAGGTGCGAAAGCGTGGGGAGCAAACAGG	297	Ensifer sp. strain BO-30 16S ribosomal RNA gene, partial sequence	390	390	1	1e-104	1	MH094652.1	Yes	No	302	302	1	5e-87	0.9242
101	CGCACGTAGGCGGATTGTTAAGTGAGGGGTGAAATCCCAGGGCTCAACCCTGGAACTGCCTTTCATACTGGCAATCTAGAGTCCAGAAGAGGTGAGTGGAATTCCGAGTGTAGAGGTGAAATTCGTAGATATTCGGAGGAACACCAGTGGCGAAGGCGGCTCACTGGTCTGGTACTGACGCTGAGGTGCGAAAGCATGGGGAGCGAACGGG	266	Ensifer sp. strain LCK26 16S ribosomal RNA gene, partial sequence	374	374	0.98	1e-99	0.9904	MN596034.1	Yes	Yes	374	374	0.98	1e-108	0.9904
99	CGCACGTAGGCGGATATTTAAGTCAGGGGTGAAATCCCAGAGCTCAACTCTGGAACTGCCTTTGATACTGGGTATCTTGAGTATGGAAGAGGTAAGTGGAATTCCGAGTGTAGAGGTGAAATTCGTAGATATTCGGAGGAACACCAGTGGCGAAGGCGGCTTACTGGTCCATTACTGACGCTGAGGTGCGAAAGCGTGGGGAGCAAACAGG	163	Rhizobium sp. strain BS-4 16S ribosomal RNA gene, partial sequence	390	390	1	1e-104	1	MN602302.1
70	CGCACGTAGGCGGACATTTAAGTCAGGGGTGAAATCCCAGAGCTCAACTCTGGAACTGCCTTTGATACTGGGTGTCTTGAGTATGGAAGAGGTGAGTGGAATTCCGAGTGTAGAGGTGAAATTCGTAGATATTCGGAGGAACACCAGTGGCGAAGGCGGCTCACTGGTCCATTACTGACGCTGAGGTGCGAAAGCGTGGGGAGCAAACAGG	130	Rhizobium sp. strain SCAU452 16S ribosomal RNA gene, partial sequence	390	390	1	1e-104	1	MK387092.1
102	CGCACGTAGGCGGATTGTTAAGTGAGGGGTGAAATCCCAGGGCTCAACCCTGGAACTGCCTTTCATACTGGCAATCTAGAGTCCAGAAGAGGTGAGTGGAATTCCGAGTGTAGAGGTGAAATTCGTAGATATTCGGAGGAACACCAGTGGCGAAGGCGGCTCACTGGTCTGGTACTGACGCTGAGGTGCGAAAGCGTGGGGAGCGAATGGG	105	Ensifer sp. strain LCK26 16S ribosomal RNA gene, partial sequence	377	377	0.96	8e-101	1	MN596034.1	Yes	Yes	377	377	0.96	7e-110	1
