# Supplementary material for: Soil origin and plant genotype structure distinct microbiome compartments in the model legume Medicago truncatula
Source: Microbiome. 2020 Sep 28;8:139. doi: 10.1186/s40168-020-00915-9 (PMC7523075; doi:10.1186/s40168-020-00915-9)
Supplement: Supplementary file 10 — Additional file 9:. Table S6 Primer and MID sequence information for 16S rRNA gene amplicon sequencing, with sample identifications. MIDs and forward primer (515f) were used for secondary PCR reactions. [file 40168_2020_915_MOESM9_ESM.xlsx]

## Sheet: Sheet1
Table S6 List of primers and MIDs used
Forward Primer	515f	GTGYCAGCMGCCGCGGTAA
Reverse Primer	806r	GGACTACNVGGGTWTCTAAT
Full forward primer construct	MID-515f
MID	Sample	Experiment	Description	Library
ACGAGACTGATT	A321a_L	Inoculation experiment	Strain A321 Leaf	Library 1
GCTGTACGGATT	A321a_R	Inoculation experiment	Strain A321 Root	Library 1
TGGTCAACGATA	A321a_S	Inoculation experiment	Strain A321 Rhizosphere	Library 1
ATCGCACAGTAA	A321b_L	Inoculation experiment	Strain A321 Leaf	Library 1
GTCGTGTAGCCT	A321b_R	Inoculation experiment	Strain A321 Root	Library 1
ATCCTTTGGTTC	A321b_S	Inoculation experiment	Strain A321 Rhizosphere	Library 1
TACAGCGCATAC	A321c_L	Inoculation experiment	Strain A321 Leaf	Library 1
AATTGTGTCGGA	A321c_R	Inoculation experiment	Strain A321 Root	Library 1
TGCATACACTGG	A321c_S	Inoculation experiment	Strain A321 Rhizosphere	Library 1
ACCAGTGACTCA	A321d_L	Inoculation experiment	Strain A321 Leaf	Library 1
GTAGATCGTGTA	A321d_R	Inoculation experiment	Strain A321 Root	Library 1
TAACGTGTGTGC	A321d_S	Inoculation experiment	Strain A321 Rhizosphere	Library 1
CATTATGGCGTG	A321e_L	Inoculation experiment	Strain A321 Leaf	Library 1
CCAATACGCCTG	A321e_R	Inoculation experiment	Strain A321 Root	Library 1
GATCTGCGATCC	A321e_S	Inoculation experiment	Strain A321 Rhizosphere	Library 1
CAAACAACAGCT	A321f_L	Inoculation experiment	Strain A321 Leaf	Library 1
CGAGCAATCCTA	A321f_R	Inoculation experiment	Strain A321 Root	Library 1
AGTCGTGCACAT	A321f_S	Inoculation experiment	Strain A321 Rhizosphere	Library 1
GTATCTGCGCGT	HM007_10a_L	Inoculation experiment	Strain HM007_10 Leaf	Library 1
CGAGGGAAAGTC	HM007_10a_R	Inoculation experiment	Strain HM007_10 Root	Library 1
CAAATTCGGGAT	HM007_10a_S	Inoculation experiment	Strain HM007_10 Rhizosphere	Library 1
AGATTGACCAAC	HM007_10b_L	Inoculation experiment	Strain HM007_10 Leaf	Library 1
AGTTACGAGCTA	HM007_10b_R	Inoculation experiment	Strain HM007_10 Root	Library 1
GCATATGCACTG	HM007_10b_S	Inoculation experiment	Strain HM007_10 Rhizosphere	Library 1
TTGCGTTAGCAG	HM007_10c_L	Inoculation experiment	Strain HM007_10 Leaf	Library 1
TACGAGCCCTAA	HM007_10c_R	Inoculation experiment	Strain HM007_10 Root	Library 1
ACCATAGCTCCG	HM007_10c_S	Inoculation experiment	Strain HM007_10 Rhizosphere	Library 1
TCGACATCTCTT	KH36b_a_L	Inoculation experiment	Strain KH36b Leaf	Library 1
GAACACTTTGGA	KH36b_a_R	Inoculation experiment	Strain KH36b Root	Library 1
GAGCCATCTGTA	KH36b_a_S	Inoculation experiment	Strain KH36b Rhizosphere	Library 1
TTGGGTACACGT	KH36b_b_L	Inoculation experiment	Strain KH36b Leaf	Library 1
TAATACGGATCG	KH36b_b_R	Inoculation experiment	Strain KH36b Root	Library 1
TCGGAATTAGAC	KH36b_b_S	Inoculation experiment	Strain KH36b Rhizosphere	Library 1
TGTGAATTCGGA	KH36b_c_L	Inoculation experiment	Strain KH36b Leaf	Library 1
CATTCGTGGCGT	KH36b_c_R	Inoculation experiment	Strain KH36b Root	Library 1
TACTACGTGGCC	KH36b_c_S	Inoculation experiment	Strain KH36b Rhizosphere	Library 1
GGCCAGTTCCTA	M156a1_L	Inoculation experiment	Strain M156 Leaf	Library 1
CTATCTCCTGTC	M156a1_R	Inoculation experiment	Strain M156 Root	Library 1
ATGATGAGCCTC	M156a1_S	Inoculation experiment	Strain M156 Rhizosphere	Library 1
GTCGACAGAGGA	M156a2_L	Inoculation experiment	Strain M156 Leaf	Library 1
CATCCCTCTACT	M156a2_R	Inoculation experiment	Strain M156 Root	Library 1
AGTTGAGGCATT	M156a2_S	Inoculation experiment	Strain M156 Rhizosphere	Library 1
CGGTCAATTGAC	M156b_L	Inoculation experiment	Strain M156 Leaf	Library 1
AGGCTTACGTGT	M156b_R	Inoculation experiment	Strain M156 Root	Library 1
ACTTCCAACTTC	M156b_S	Inoculation experiment	Strain M156 Rhizosphere	Library 1
CCACAGATCGAT	M156c_L	Inoculation experiment	Strain M156 Leaf	Library 1
TATCGACACAAG	M156c_R	Inoculation experiment	Strain M156 Root	Library 1
GATTCCGGCTCA	M156c_S	Inoculation experiment	Strain M156 Rhizosphere	Library 1
CGTAATTGCCGC	C_1a_L	Plant genotype experiment	Corsica Genotype 1 Leaf	Library 1
GGTGACTAGTTC	C_1a_N	Plant genotype experiment	Corsica Genotype 1 Nodule	Library 1
ATGGGTTCCGTC	C_1a_R	Plant genotype experiment	Corsica Genotype 1 Root	Library 1
TAGGCATGCTTG	C_1a_S	Plant genotype experiment	Corsica Genotype 1 Rhizosphere	Library 1
AACTAGTTCAGG	C_1b_L	Plant genotype experiment	Corsica Genotype 1 Leaf	Library 1
AGCATGTCCCGT	C_1b_N	Plant genotype experiment	Corsica Genotype 1 Nodule	Library 1
GTACGATATGAC	C_1b_R	Plant genotype experiment	Corsica Genotype 1 Root	Library 1
GTGGTGGTTTCC	C_1b_S	Plant genotype experiment	Corsica Genotype 1 Rhizosphere	Library 1
TAGTATGCGCAA	C_1c_L	Plant genotype experiment	Corsica Genotype 1 Leaf	Library 1
TGCGCTGAATGT	C_1c_N	Plant genotype experiment	Corsica Genotype 1 Nodule	Library 1
ATGGCTGTCAGT	C_1c_R	Plant genotype experiment	Corsica Genotype 1 Root	Library 1
GTTCTCTTCTCG	C_1c_S	Plant genotype experiment	Corsica Genotype 1 Rhizosphere	Library 1
GCGTTCTAGCTG	C_1d_L	Plant genotype experiment	Corsica Genotype 1 Leaf	Library 1
GTTGTTCTGGGA	C_1d_N	Plant genotype experiment	Corsica Genotype 1 Nodule	Library 1
GGACTTCCAGCT	C_1d_R	Plant genotype experiment	Corsica Genotype 1 Root	Library 1
CTCACAACCGTG	C_1d_S	Plant genotype experiment	Corsica Genotype 1 Rhizosphere	Library 1
CTGCTATTCCTC	C_1e_L	Plant genotype experiment	Corsica Genotype 1 Leaf	Library 1
TGTAACGCCGAT	C_1e_N	Plant genotype experiment	Corsica Genotype 1 Nodule	Library 1
TGGAGTAGGTGG	C_1e_R	Plant genotype experiment	Corsica Genotype 1 Root	Library 1
TTGGCTCTATTC	C_1e_S	Plant genotype experiment	Corsica Genotype 1 Rhizosphere	Library 1
TGTGCGATAACA	C_27a_L	Plant genotype experiment	Corsica Genotype 27 Leaf	Library 1
GATTATCGACGA	C_27a_N	Plant genotype experiment	Corsica Genotype 27 Nodule	Library 1
GCCTAGCCCAAT	C_27a_R	Plant genotype experiment	Corsica Genotype 27 Root	Library 1
GATGTATGTGGT	C_27a_S	Plant genotype experiment	Corsica Genotype 27 Rhizosphere	Library 1
ACTCCTTGTGTT	C_27b_L	Plant genotype experiment	Corsica Genotype 27 Leaf	Library 1
GTCACGGACATT	C_27b_N	Plant genotype experiment	Corsica Genotype 27 Nodule	Library 1
GCGAGCGAAGTA	C_27b_R	Plant genotype experiment	Corsica Genotype 27 Root	Library 1
ACTTGGTGTAAG	C_27b_S	Plant genotype experiment	Corsica Genotype 27 Rhizosphere	Library 1
TCTTGGAGGTCA	C_27c_L	Plant genotype experiment	Corsica Genotype 27 Leaf	Library 1
GCGACAATTACA	C_27c_N	Plant genotype experiment	Corsica Genotype 27 Nodule	Library 1
CGTGCTTAGGCT	C_27c_S	Plant genotype experiment	Corsica Genotype 27 Rhizosphere	Library 1
CACTCATCATTC	C_27d_L	Plant genotype experiment	Corsica Genotype 27 Leaf	Library 1
GTATTTCGGACG	C_27d_N	Plant genotype experiment	Corsica Genotype 27 Nodule	Library 1
TATCTATCCTGC	C_27d_R	Plant genotype experiment	Corsica Genotype 27 Root	Library 1
TTGCCAAGAGTC	C_27d_S	Plant genotype experiment	Corsica Genotype 27 Rhizosphere	Library 1
GCAATTAGGTAC	C_27e_L	Plant genotype experiment	Corsica Genotype 27 Leaf	Library 1
CCTGCGAAGTAT	C_27c_R	Plant genotype experiment	Corsica Genotype 27 Root	Library 1
ACGAGACTGATT	C_27e_N	Plant genotype experiment	Corsica Genotype 27 Nodule	Library 2
GCTGTACGGATT	C_27e_R	Plant genotype experiment	Corsica Genotype 27 Root	Library 2
TGGTCAACGATA	C_27e_S	Plant genotype experiment	Corsica Genotype 27 Rhizosphere	Library 2
ATCGCACAGTAA	C_96a_L	Plant genotype experiment	Corsica Genotype 96 Leaf	Library 2
GTCGTGTAGCCT	C_96a_N	Plant genotype experiment	Corsica Genotype 96 Nodule	Library 2
ATCCTTTGGTTC	C_96a_R	Plant genotype experiment	Corsica Genotype 96 Root	Library 2
TACAGCGCATAC	C_96a_S	Plant genotype experiment	Corsica Genotype 96 Rhizosphere	Library 2
AATTGTGTCGGA	C_96b_L	Plant genotype experiment	Corsica Genotype 96 Leaf	Library 2
TGCATACACTGG	C_96b_N	Plant genotype experiment	Corsica Genotype 96 Nodule	Library 2
ACCAGTGACTCA	C_96b_R	Plant genotype experiment	Corsica Genotype 96 Root	Library 2
GTAGATCGTGTA	C_96b_S	Plant genotype experiment	Corsica Genotype 96 Rhizosphere	Library 2
TAACGTGTGTGC	C_96c_L	Plant genotype experiment	Corsica Genotype 96 Leaf	Library 2
CATTATGGCGTG	C_96c_N	Plant genotype experiment	Corsica Genotype 96 Nodule	Library 2
CCAATACGCCTG	C_96c_R	Plant genotype experiment	Corsica Genotype 96 Root	Library 2
GATCTGCGATCC	C_96c_S	Plant genotype experiment	Corsica Genotype 96 Rhizosphere	Library 2
CAAACAACAGCT	C_96d_L	Plant genotype experiment	Corsica Genotype 96 Leaf	Library 2
CGAGCAATCCTA	C_96d_N	Plant genotype experiment	Corsica Genotype 96 Nodule	Library 2
AGTCGTGCACAT	C_96d_R	Plant genotype experiment	Corsica Genotype 96 Root	Library 2
GTATCTGCGCGT	C_96d_S	Plant genotype experiment	Corsica Genotype 96 Rhizosphere	Library 2
CGAGGGAAAGTC	C_96e_L	Plant genotype experiment	Corsica Genotype 96 Leaf	Library 2
CAAATTCGGGAT	C_96e_N	Plant genotype experiment	Corsica Genotype 96 Nodule	Library 2
AGATTGACCAAC	C_96e_R	Plant genotype experiment	Corsica Genotype 96 Root	Library 2
AGTTACGAGCTA	C_96e_S	Plant genotype experiment	Corsica Genotype 96 Rhizosphere	Library 2
GCATATGCACTG	F_1a_L	Plant genotype experiment	France Genotype 1 Leaf	Library 2
TTGCGTTAGCAG	F_1a_N	Plant genotype experiment	France Genotype 1 Nodule	Library 2
TACGAGCCCTAA	F_1a_R	Plant genotype experiment	France Genotype 1 Root	Library 2
ACCATAGCTCCG	F_1a_S	Plant genotype experiment	France Genotype 1 Rhizosphere	Library 2
TCGACATCTCTT	F_1b_L	Plant genotype experiment	France Genotype 1 Leaf	Library 2
GAACACTTTGGA	F_1b_N	Plant genotype experiment	France Genotype 1 Nodule	Library 2
GAGCCATCTGTA	F_1b_R	Plant genotype experiment	France Genotype 1 Root	Library 2
TTGGGTACACGT	F_1b_S	Plant genotype experiment	France Genotype 1 Rhizosphere	Library 2
TAATACGGATCG	F_1c_L	Plant genotype experiment	France Genotype 1 Leaf	Library 2
TCGGAATTAGAC	F_1c_N	Plant genotype experiment	France Genotype 1 Nodule	Library 2
TGTGAATTCGGA	F_1c_R	Plant genotype experiment	France Genotype 1 Root	Library 2
CATTCGTGGCGT	F_1c_S	Plant genotype experiment	France Genotype 1 Rhizosphere	Library 2
TACTACGTGGCC	F_1d_L	Plant genotype experiment	France Genotype 1 Leaf	Library 2
GGCCAGTTCCTA	F_1d_N	Plant genotype experiment	France Genotype 1 Nodule	Library 2
CTATCTCCTGTC	F_1d_R	Plant genotype experiment	France Genotype 1 Root	Library 2
ATGATGAGCCTC	F_1d_S	Plant genotype experiment	France Genotype 1 Rhizosphere	Library 2
GTCGACAGAGGA	F_1e_L	Plant genotype experiment	France Genotype 1 Leaf	Library 2
CATCCCTCTACT	F_1e_N	Plant genotype experiment	France Genotype 1 Nodule	Library 2
AGTTGAGGCATT	F_1e_R	Plant genotype experiment	France Genotype 1 Root	Library 2
CGGTCAATTGAC	F_1e_S	Plant genotype experiment	France Genotype 1 Rhizosphere	Library 2
AGGCTTACGTGT	F_27a_L	Plant genotype experiment	France Genotype 27 Leaf	Library 2
ACTTCCAACTTC	F_27a_N	Plant genotype experiment	France Genotype 27 Nodule	Library 2
CCACAGATCGAT	F_27a_R	Plant genotype experiment	France Genotype 27 Root	Library 2
TATCGACACAAG	F_27a_S	Plant genotype experiment	France Genotype 27 Rhizosphere	Library 2
GATTCCGGCTCA	F_27b_L	Plant genotype experiment	France Genotype 27 Leaf	Library 2
CGTAATTGCCGC	F_27b_N	Plant genotype experiment	France Genotype 27 Nodule	Library 2
GGTGACTAGTTC	F_27b_R	Plant genotype experiment	France Genotype 27 Root	Library 2
ATGGGTTCCGTC	F_27b_S	Plant genotype experiment	France Genotype 27 Rhizosphere	Library 2
TAGGCATGCTTG	F_27a_L	Plant genotype experiment	France Genotype 27 Leaf	Library 2
AACTAGTTCAGG	F_27a_N	Plant genotype experiment	France Genotype 27 Nodule	Library 2
AGCATGTCCCGT	F_27a_R	Plant genotype experiment	France Genotype 27 Root	Library 2
GTACGATATGAC	F_27a_S	Plant genotype experiment	France Genotype 27 Rhizosphere	Library 2
GTGGTGGTTTCC	F_27d_L	Plant genotype experiment	France Genotype 27 Leaf	Library 2
TAGTATGCGCAA	F_27d_N	Plant genotype experiment	France Genotype 27 Nodule	Library 2
TGCGCTGAATGT	F_27d_R	Plant genotype experiment	France Genotype 27 Root	Library 2
ATGGCTGTCAGT	F_27d_S	Plant genotype experiment	France Genotype 27 Rhizosphere	Library 2
GTTCTCTTCTCG	F_27e_L	Plant genotype experiment	France Genotype 27 Leaf	Library 2
GCGTTCTAGCTG	F_27e_N	Plant genotype experiment	France Genotype 27 Nodule	Library 2
GTTGTTCTGGGA	F_27e_R	Plant genotype experiment	France Genotype 27 Root	Library 2
GGACTTCCAGCT	F_27e_S	Plant genotype experiment	France Genotype 27 Rhizosphere	Library 2
CTCACAACCGTG	F_96a_L	Plant genotype experiment	France Genotype 96 Leaf	Library 2
CTGCTATTCCTC	F_96a_N	Plant genotype experiment	France Genotype 96 Nodule	Library 2
TGTAACGCCGAT	F_96a_R	Plant genotype experiment	France Genotype 96 Root	Library 2
TGGAGTAGGTGG	F_96a_S	Plant genotype experiment	France Genotype 96 Rhizosphere	Library 2
TTGGCTCTATTC	F_96b_L	Plant genotype experiment	France Genotype 96 Leaf	Library 2
TGTGCGATAACA	F_96b_N	Plant genotype experiment	France Genotype 96 Nodule	Library 2
GATTATCGACGA	F_96b_R	Plant genotype experiment	France Genotype 96 Root	Library 2
GCCTAGCCCAAT	F_96b_S	Plant genotype experiment	France Genotype 96 Rhizosphere	Library 2
GATGTATGTGGT	F_96c_L	Plant genotype experiment	France Genotype 96 Leaf	Library 2
ACTCCTTGTGTT	F_96c_N	Plant genotype experiment	France Genotype 96 Nodule	Library 2
GTCACGGACATT	F_96c_R	Plant genotype experiment	France Genotype 96 Root	Library 2
GCGAGCGAAGTA	F_96c_S	Plant genotype experiment	France Genotype 96 Rhizosphere	Library 2
ACTTGGTGTAAG	F_96d_L	Plant genotype experiment	France Genotype 96 Leaf	Library 2
TCTTGGAGGTCA	F_96d_N	Plant genotype experiment	France Genotype 96 Nodule	Library 2
GCGACAATTACA	F_96d_R	Plant genotype experiment	France Genotype 96 Root	Library 2
TCATGCTCCATT	F_96d_S	Plant genotype experiment	France Genotype 96 Rhizosphere	Library 2
CGTGCTTAGGCT	F_96e_L	Plant genotype experiment	France Genotype 96 Leaf	Library 2
CACTCATCATTC	F_96e_N	Plant genotype experiment	France Genotype 96 Nodule	Library 2
GTATTTCGGACG	F_96e_R	Plant genotype experiment	France Genotype 96 Root	Library 2
TATCTATCCTGC	F_96e_S	Plant genotype experiment	France Genotype 96 Rhizosphere	Library 2
TTGCCAAGAGTC	Negative 1	N/A		Library 1
CATACCGTGAGT	Negative 2	N/A		Library 2
