# Supplementary material for: Soil origin and plant genotype structure distinct microbiome compartments in the model legume Medicago truncatula
Source: Microbiome. 2020 Sep 28;8:139. doi: 10.1186/s40168-020-00915-9 (PMC7523075; doi:10.1186/s40168-020-00915-9)
Supplement: Supplementary file 11 — Additional file 10: Table S7 Sequencing and Assembly Information for Metagenomic Samples. Count of sequences per sample before and after quality control, as well as count of sequences considered plant sequences and Ensifer sequences for each sample. Summarization of reads mapped to plasmid and chromosome for Ensifer medicae WSM419 for each sample. [file 40168_2020_915_MOESM10_ESM.xlsx]

## Sheet: Sheet1
Table S7 Sequencing and Assembly Information for Metagenomic Samples
Sample	read_pairs	read_pairs_after_qc	read_pairs_after_medicago_mapping	read_pairs_mapped_to_ensifer_medicae_wsm419	reads_mapped_ensifer_medicae_rpoB	number_of_scaffolds_over_1kb	largest_scaffold_kb	num_scaffolds_over_50kb	reads_per_MB_psmed01	reads_per_MB_psmed02	reads_per_MB_chromosome
C27a_L	40714582	40655412	1674133	325	0	5863	32	0	0.0446549	0.0234926	0.0536599
c27a_N	40993443	40944733	36976587	34224344	24501	1098	426	35	4059.37	3440.7	5184.43
c27a_R	37589762	37551491	3378976	12602	11	10222	30	0	1.46888	1.34299	1.92075
c27b_L	44466225	44421772	1764697	27	0	5953	35	0	0.00135318	0.000783085	0.00605394
c27b_N	43610267	43574212	34202809	31278555	24048	4183	308	41	3196.77	2954.45	4965.83
c27b_R	45723755	45679202	5311301	940784	587	6170	423	31	113.737	106.25	129.711
c27c_L	43858197	43816212	1727209	30	0	5790	30.5	0	0.00608931	0.000783085	0.0052284
c27c_N	46461177	46429568	36365316	33063554	24934	4500	315	43	3555.03	3042.82	5320.74
c27c_R	45814939	45762737	13826736	10829749	8162	7534	427	37	1196.92	975.579	1674.63
c27d_L	33830594	33799857	1537118	58	1	7053	30	0	0.00270636	0.00313234	0.0225647
c27d_N	40620756	40589757	27924848	23841143	17250	4745	348	37	3005.2	2259.77	3670.92
c27d_R	38383616	38341535	3102349	4155	11	8254	32	0	0.489851	0.370399	0.66896
